# Supplementary material for: Opportunistic detection of Fusobacterium nucleatum as a marker for the early gut microbial dysbiosis
Source: BMC Microbiol. 2020 Jul 13;20:208. doi: 10.1186/s12866-020-01887-4 (PMC7359021; doi:10.1186/s12866-020-01887-4)
Supplement: Supplementary file 1 — Additional file 1. Table S1. Filtering step: removing replicated samples or participants with insufficient number of collections. [file 12866_2020_1887_MOESM1_ESM.xlsx]

## Sheet: 01.All_except_TR_1617
Project	External ID	Participant ID	site_sub_coll	data.type	reads_raw	reads_filtered	reads_qc_fail	reads_human	human_read_fraction	week	date_of_receipt	interval.to.prior	day.from.first	visit.num	sex	pilot	Included_pilot	sccai	hbi	interval_days	site_name	Age at diagnosis	Research Project	PDO Number	GSSR IDs	Product	LCSET	Aggregated Lanes	WR ID	# Lanes in Aggregation	IntervalName	IntervalSequence	ProjectSpecificID	Education Level	Occupation	Whole blood received at Broad:	Serum tube #1 received at CSMC:	Serum tubes #2-4 received at MGH:	FLora received at MGH:	RNA/DNA received at Broad:	ECP received at Washington U:	consent_age	diagnosis	Soft drinks, tea or coffee with sugar (corn syrup, maple syrup, cane sugar, etc)	Diet soft drinks, tea or coffee with sugar (Stevia, Equal, Splenda etc)	Fruit juice (orange, apple, cranberry, prune etc.)	Water	Alcohol (beer, brandy, spirits, hard liquor, wine, aperitif, etc.)	Yogurt or other foods containing active bacterial cultures (kefir, sauerkraut)
G79889	CSM5FZ3N_P	C3001	C3001C1	metagenomics	11058717	9961743	1028	1095946	0.0991024	0	2014-03-14	0	0	4	Female	HMP_pilot	Included	NA	4	0	Cedars-Sinai	28	ibdmdb	PDO-5458	688741	HiSeq 2x101 Paired Lane	LCSET-6802	C65YPACXX/6,C65YPACXX/7,C65YPACXX/8	42561	3	Stool Collection #1	4	3001	Bachelor's degree	Paid	No	No	No	No	No	No	43	CD	Yesterday, 1 to 2 times	No, I did not consume these products in the last 7 days	Within the past 4 to 7 days	Yesterday, 1 to 2 times	No, I did not consume these products in the last 7 days	Within the past 2 to 3 days
G79894	CSM5FZ3R_P	C3001	C3001C2	metagenomics	17023305	16456391	1499	565415	0.0332142	2	2014-03-28	14	14	5	Female	HMP_pilot	Included	NA	4	14	Cedars-Sinai	28	ibdmdb	PDO-5458	688743	HiSeq 2x101 Paired Lane	LCSET-6802	C65YPACXX/6,C65YPACXX/7,C65YPACXX/8	42561	3	Stool Collection #2	5	3001	Bachelor's degree	Paid	No	No	No	No	No	No	43	CD	Yesterday, 1 to 2 times	No, I did not consume these products in the last 7 days	Within the past 4 to 7 days	Yesterday, 1 to 2 times	No, I did not consume these products in the last 7 days	Within the past 2 to 3 days
G79903	CSM5YRY7_P	C3001	C3001C3	metagenomics	27437921	23635336	30584	3772001	0.137474	4	2014-04-15	18	32	6	Female	HMP_pilot	Included	NA	5	18	Cedars-Sinai	28	ibdmdb	PDO-5457	688701	HiSeq 2x101 Paired Lane	LCSET-6802	C662FACXX/2,C662FACXX/3,C662FACXX/4,C662FACXX/5,C662FACXX/6,C662FACXX/7	42560	6	Stool Collection #3	6	3001	Bachelor's degree	Paid	No	No	No	No	No	No	43	CD	Yesterday, 1 to 2 times	No, I did not consume these products in the last 7 days	Within the past 2 to 3 days	Yesterday, 1 to 2 times	No, I did not consume these products in the last 7 days	Yesterday, 1 to 2 times
G79913	CSM5FZ3V_P	C3001	C3001C4	metagenomics	17899756	17808965	1707	89084	0.00497683	6	2014-04-28	13	45	7	Female	HMP_pilot	Included	NA	5	13	Cedars-Sinai	28	ibdmdb	PDO-5458	688728	HiSeq 2x101 Paired Lane	LCSET-6802	C65YPACXX/6,C65YPACXX/7,C65YPACXX/8	42561	3	Stool Collection #4	7	3001	Bachelor's degree	Paid	No	No	No	No	No	No	43	CD	Yesterday, 1 to 2 times	No, I did not consume these products in the last 7 days	Within the past 2 to 3 days	Yesterday, 1 to 2 times	No, I did not consume these products in the last 7 days	Yesterday, 1 to 2 times
G79926	CSM5FZ4C_P	C3001	C3001C5	metagenomics	14898347	14889168	1509	7670	0.00051482	8	2014-05-09	11	56	8	Female	HMP_pilot	Included	NA	3	11	Cedars-Sinai	28	ibdmdb	PDO-5458	688719	HiSeq 2x101 Paired Lane	LCSET-6802	C65YPACXX/6,C65YPACXX/7,C65YPACXX/8	42561	3	Stool Collection #5	8	3001	Bachelor's degree	Paid	No	No	No	No	No	No	43	CD	Yesterday, 1 to 2 times	No, I did not consume these products in the last 7 days	Yesterday, 1 to 2 times	Yesterday, 3 or more times	No, I did not consume these products in the last 7 days	Yesterday, 1 to 2 times
G79969	CSM5MCVD_P	C3001	C3001C7	metagenomics	17251263	17064614	22037	164612	0.00954203	12	2014-06-10	32	88	11	Female	HMP_pilot	Included	NA	5	20	Cedars-Sinai	28	ibdmdb	PDO-5457	688639	HiSeq 2x101 Paired Lane	LCSET-6802	C662FACXX/2,C662FACXX/3,C662FACXX/4,C662FACXX/5,C662FACXX/6,C662FACXX/7	42560	6	Stool Collection #7	11	3001	Bachelor's degree	Paid	No	No	No	No	No	No	43	CD	Yesterday, 1 to 2 times	No, I did not consume these products in the last 7 days	Within the past 4 to 7 days	Yesterday, 1 to 2 times	Within the past 2 to 3 days	Within the past 2 to 3 days
G80015	CSM5MCVF_P	C3001	C3001C8	metagenomics	16782924	16756098	2001	24825	0.00147918	14	2014-06-25	15	103	12	Female	HMP_pilot	Included	NA	3	15	Cedars-Sinai	28	ibdmdb	PDO-5458	688753	HiSeq 2x101 Paired Lane	LCSET-6802	C65YPACXX/6,C65YPACXX/7,C65YPACXX/8	42561	3	Stool Collection #8	12	3001	Bachelor's degree	Paid	No	No	No	No	No	No	43	CD	Yesterday, 1 to 2 times	No, I did not consume these products in the last 7 days	Within the past 2 to 3 days	Yesterday, 1 to 2 times	No, I did not consume these products in the last 7 days	Within the past 2 to 3 days
G79979	CSM5MCVV_P	C3001	C3001C9	metagenomics	16664741	16090586	24203	549952	0.0330009	16	2014-07-10	15	118	13	Female	HMP_pilot	Included	NA	3	15	Cedars-Sinai	28	ibdmdb	PDO-5457	688666	HiSeq 2x101 Paired Lane	LCSET-6802	C662FACXX/2,C662FACXX/3,C662FACXX/4,C662FACXX/5,C662FACXX/6,C662FACXX/7	42560	6	Stool Collection #9	13	3001	Bachelor's degree	Paid	No	No	No	No	No	No	43	CD	Yesterday, 1 to 2 times	No, I did not consume these products in the last 7 days	Within the past 4 to 7 days	Yesterday, 3 or more times	No, I did not consume these products in the last 7 days	Within the past 2 to 3 days
G80050	CSM5MCWI_P	C3001	C3001C10	metagenomics	22969876	22876491	39272	54113	0.00235582	18	2014-07-22	12	130	14	Female	HMP_pilot	Included	NA	5	12	Cedars-Sinai	28	ibdmdb	PDO-5457	688643	HiSeq 2x101 Paired Lane	LCSET-6802	C662FACXX/2,C662FACXX/3,C662FACXX/4,C662FACXX/5,C662FACXX/6,C662FACXX/7	42560	6	Stool Collection #10	14	3001	Bachelor's degree	Paid	No	No	No	No	No	No	43	CD	Yesterday, 1 to 2 times	No, I did not consume these products in the last 7 days	Within the past 2 to 3 days	Yesterday, 1 to 2 times	No, I did not consume these products in the last 7 days	Within the past 2 to 3 days
G110156	CSM5MCXD	C3001	C3001C11	metagenomics	15170612	11141935	4000253	28424	0.00187362	20	2014-08-05	14	144	15	Female	HMP	NA	NA	5	14	Cedars-Sinai	28	ibdmdb	PDO-10517							Stool Collection #11	15	3001	Bachelor's degree	Paid	No	No	No	No	No	No	43	CD	Yesterday, 1 to 2 times	No, I did not consume these products in the last 7 days	Within the past 4 to 7 days	Yesterday, 3 or more times	Within the past 2 to 3 days	Yesterday, 1 to 2 times
G110044	CSM5MCYS	C3001	C3001C13	metagenomics	20042292	13145137	6334107	563048	0.028093	24	2014-09-03	29	173	18	Female	HMP	NA	NA	4	15	Cedars-Sinai	28	ibdmdb	PDO-10526							Stool Collection #13	18	3001	Bachelor's degree	Paid	No	No	No	No	No	No	43	CD	Yesterday, 1 to 2 times	No, I did not consume these products in the last 7 days	Within the past 4 to 7 days	Yesterday, 3 or more times	Within the past 2 to 3 days	Within the past 2 to 3 days
G110049	CSM67U9J	C3001	C3001C14	metagenomics	14332717	9745701	4364991	222025	0.0154908	26	2014-09-17	14	187	19	Female	HMP	NA	NA	4	14	Cedars-Sinai	28	ibdmdb	PDO-10526							Stool Collection #14	19	3001	Bachelor's degree	Paid	No	No	No	No	No	No	43	CD	Yesterday, 1 to 2 times	No, I did not consume these products in the last 7 days	Within the past 2 to 3 days	Yesterday, 3 or more times	No, I did not consume these products in the last 7 days	Within the past 2 to 3 days
G110131	CSM67UA2	C3001	C3001C15	metagenomics	14127007	10716561	3380892	29554	0.00209202	28	2014-09-30	13	200	20	Female	HMP	NA	NA	4	13	Cedars-Sinai	28	ibdmdb	PDO-10517							Stool Collection #15	20	3001	Bachelor's degree	Paid	No	No	No	No	No	No	43	CD	Yesterday, 1 to 2 times	No, I did not consume these products in the last 7 days	Within the past 2 to 3 days	Yesterday, 3 or more times	Within the past 2 to 3 days	Yesterday, 1 to 2 times
G110046	CSM67UGC	C3001	C3001C18	metagenomics	3744457	2153223	1574349	16885	0.00450933	34	2014-11-12	43	243	23	Female	HMP	NA	NA	5	15	Cedars-Sinai	28	ibdmdb	PDO-10526							Stool Collection #18	23	3001	Bachelor's degree	Paid	No	No	No	No	No	No	43	CD	Yesterday, 1 to 2 times	No, I did not consume these products in the last 7 days	Within the past 2 to 3 days	Yesterday, 3 or more times	Within the past 2 to 3 days	Within the past 2 to 3 days
G110040	CSM79HG5	C3001	C3001C19	metagenomics	22909513	15474525	6676389	758599	0.0331128	36	2014-11-25	13	256	25	Female	HMP	NA	NA	7	13	Cedars-Sinai	28	ibdmdb	PDO-10526							Stool Collection #19	25	3001	Bachelor's degree	Paid	No	No	No	No	No	No	43	CD	Yesterday, 1 to 2 times	No, I did not consume these products in the last 7 days	Within the past 2 to 3 days	Yesterday, 1 to 2 times	No, I did not consume these products in the last 7 days	Yesterday, 1 to 2 times
G110162	CSM79HGP	C3001	C3001C20	metagenomics	19541648	15500977	4008135	32536	0.00166496	38	2014-12-10	15	271	26	Female	HMP	NA	NA	7	15	Cedars-Sinai	28	ibdmdb	PDO-10517							Stool Collection #20	26	3001	Bachelor's degree	Paid	No	No	No	No	No	No	43	CD	Yesterday, 1 to 2 times	No, I did not consume these products in the last 7 days	Within the past 2 to 3 days	Yesterday, 3 or more times	Within the past 2 to 3 days	Within the past 2 to 3 days
G79914	CSM5FZ3T_P	C3002	C3002C1	metagenomics	10598324	10511448	785	86091	0.00812308	0	2014-04-29	0	0	4	Female	HMP_pilot	Included	NA	9	0	Cedars-Sinai	47	ibdmdb	PDO-5458	688752	HiSeq 2x101 Paired Lane	LCSET-6802	C65YPACXX/6,C65YPACXX/7,C65YPACXX/8	42561	3	Stool Collection #1	4	3002	Professional/Doctoral degree	Retired	No	No	No	No	No	No	76	CD	No, I did not consume these products in the last 7 days	No, I did not consume these products in the last 7 days	No, I did not consume these products in the last 7 days	Yesterday, 3 or more times	Within the past 2 to 3 days	Within the past 2 to 3 days
G79929	CSM5FZ3X_P	C3002	C3002C2	metagenomics	13331434	13160893	17760	152781	0.0114602	2	2014-05-13	14	14	5	Female	HMP_pilot	Included	NA	7	14	Cedars-Sinai	47	ibdmdb	PDO-5457	688655	HiSeq 2x101 Paired Lane	LCSET-6802	C662FACXX/2,C662FACXX/3,C662FACXX/4,C662FACXX/5,C662FACXX/6,C662FACXX/7	42560	6	Stool Collection #2	5	3002	Professional/Doctoral degree	Retired	No	No	No	No	No	No	76	CD	No, I did not consume these products in the last 7 days	No, I did not consume these products in the last 7 days	No, I did not consume these products in the last 7 days	Yesterday, 3 or more times	Within the past 2 to 3 days	Within the past 4 to 7 days
G79949	CSM5FZ3Z_P	C3002	C3002C3	metagenomics	22364044	22250488	18833	94723	0.0042355	4	2014-05-28	15	29	6	Female	HMP_pilot	Included	NA	8	15	Cedars-Sinai	47	ibdmdb	PDO-5457	688645	HiSeq 2x101 Paired Lane	LCSET-6802	C662FACXX/2,C662FACXX/3,C662FACXX/4,C662FACXX/5,C662FACXX/6,C662FACXX/7	42560	6	Stool Collection #3	6	3002	Professional/Doctoral degree	Retired	No	No	No	No	No	No	76	CD	No, I did not consume these products in the last 7 days	No, I did not consume these products in the last 7 days	No, I did not consume these products in the last 7 days	Yesterday, 3 or more times	Within the past 2 to 3 days	Yesterday, 1 to 2 times
G79970	CSM5FZ42_P	C3002	C3002C4	metagenomics	30088262	29900678	34244	153340	0.00509634	6	2014-06-10	13	42	7	Female	HMP_pilot	Included	NA	7	13	Cedars-Sinai	47	ibdmdb	PDO-5457	688709	HiSeq 2x101 Paired Lane	LCSET-6802	C662FACXX/2,C662FACXX/3,C662FACXX/4,C662FACXX/5,C662FACXX/6,C662FACXX/7	42560	6	Stool Collection #4	7	3002	Professional/Doctoral degree	Retired	No	No	No	No	No	No	76	CD	No, I did not consume these products in the last 7 days	No, I did not consume these products in the last 7 days	No, I did not consume these products in the last 7 days	Yesterday, 3 or more times	Yesterday, 1 to 2 times	Within the past 2 to 3 days
G80016	CSM5FZ44_P	C3002	C3002C5	metagenomics	19098200	18816698	1250	280252	0.0146743	8	2014-06-24	14	56	8	Female	HMP_pilot	Included	NA	7	14	Cedars-Sinai	47	ibdmdb	PDO-5458	688734	HiSeq 2x101 Paired Lane	LCSET-6802	C65YPACXX/6,C65YPACXX/7,C65YPACXX/8	42561	3	Stool Collection #5	8	3002	Professional/Doctoral degree	Retired	No	No	No	No	No	No	76	CD	No, I did not consume these products in the last 7 days	No, I did not consume these products in the last 7 days	No, I did not consume these products in the last 7 days	Yesterday, 3 or more times	Yesterday, 1 to 2 times	Within the past 2 to 3 days
G79994	CSM5FZ46_P	C3002	C3002C6	metagenomics	15492083	15478187	1710	12186	0.0007866	10	2014-07-08	14	70	9	Female	HMP_pilot	Included	NA	6	14	Cedars-Sinai	47	ibdmdb	PDO-5458	688745	HiSeq 2x101 Paired Lane	LCSET-6802	C65YPACXX/6,C65YPACXX/7,C65YPACXX/8	42561	3	Stool Collection #6	9	3002	Professional/Doctoral degree	Retired	No	No	No	No	No	No	76	CD	No, I did not consume these products in the last 7 days	No, I did not consume these products in the last 7 days	No, I did not consume these products in the last 7 days	Yesterday, 3 or more times	Within the past 2 to 3 days	Within the past 4 to 7 days
G80049	CSM5MCVJ_P	C3002	C3002C7	metagenomics	24735893	22635645	46323	2053925	0.0830342	12	2014-07-22	14	84	11	Female	HMP_pilot	Included	NA	8	14	Cedars-Sinai	47	ibdmdb	PDO-5457	688651	HiSeq 2x101 Paired Lane	LCSET-6802	C662FACXX/2,C662FACXX/3,C662FACXX/4,C662FACXX/5,C662FACXX/6,C662FACXX/7	42560	6	Stool Collection #7	11	3002	Professional/Doctoral degree	Retired	No	No	No	No	No	No	76	CD	No, I did not consume these products in the last 7 days	No, I did not consume these products in the last 7 days	No, I did not consume these products in the last 7 days	Yesterday, 3 or more times	Yesterday, 1 to 2 times	Within the past 2 to 3 days
G110038	CSM5MCVL	C3002	C3002C8	metagenomics	15712972	10614698	5091719	6555	0.00041717	14	2014-08-06	15	99	12	Female	HMP	NA	NA	11	15	Cedars-Sinai	47	ibdmdb	PDO-10526							Stool Collection #8	12	3002	Professional/Doctoral degree	Retired	No	No	No	No	No	No	76	CD	No, I did not consume these products in the last 7 days	No, I did not consume these products in the last 7 days	No, I did not consume these products in the last 7 days	Yesterday, 3 or more times	Within the past 2 to 3 days	Within the past 2 to 3 days
G110144	CSM5MCVN	C3002	C3002C9	metagenomics	14292763	11276921	2887558	128284	0.00897545	16	2014-08-19	13	112	13	Female	HMP	NA	NA	4	13	Cedars-Sinai	47	ibdmdb	PDO-10517							Stool Collection #9	13	3002	Professional/Doctoral degree	Retired	No	No	No	No	No	No	76	CD	No, I did not consume these products in the last 7 days	No, I did not consume these products in the last 7 days	No, I did not consume these products in the last 7 days	Yesterday, 3 or more times	Yesterday, 1 to 2 times	No, I did not consume these products in the last 7 days
G110061	CSM67UBF	C3002	C3002C13	metagenomics	13677587	9182817	4431894	62876	0.00459701	24	2014-10-15	57	169	18	Female	HMP	NA	NA	5	15	Cedars-Sinai	47	ibdmdb	PDO-10526							Stool Collection #13	18	3002	Professional/Doctoral degree	Retired	No	No	No	No	No	No	76	CD	No, I did not consume these products in the last 7 days	Within the past 2 to 3 days	No, I did not consume these products in the last 7 days	Yesterday, 3 or more times	Yesterday, 1 to 2 times	Within the past 4 to 7 days
G110126	CSM67UBH	C3002	C3002C14	metagenomics	17829477	14394739	3374030	60708	0.00340492	26	2014-10-28	13	182	19	Female	HMP	NA	NA	5	13	Cedars-Sinai	47	ibdmdb	PDO-10517							Stool Collection #14	19	3002	Professional/Doctoral degree	Retired	No	No	No	No	No	No	76	CD	No, I did not consume these products in the last 7 days	No, I did not consume these products in the last 7 days	No, I did not consume these products in the last 7 days	Yesterday, 3 or more times	Yesterday, 1 to 2 times	Within the past 2 to 3 days
G110174	CSM67UBN	C3002	C3002C17	metagenomics	12482653	10067044	2331273	84336	0.00675626	32	2014-12-09	42	224	22	Female	HMP	NA	NA	7	14	Cedars-Sinai	47	ibdmdb	PDO-10517							Stool Collection #17	22	3002	Professional/Doctoral degree	Retired	No	No	No	No	No	No	76	CD	No, I did not consume these products in the last 7 days	No, I did not consume these products in the last 7 days	No, I did not consume these products in the last 7 days	Yesterday, 3 or more times	Within the past 2 to 3 days	No, I did not consume these products in the last 7 days
G110036	CSM67UBR	C3002	C3002C18	metagenomics	11565907	7058985	4426563	80359	0.00694792	34	2014-12-23	14	238	23	Female	HMP	NA	NA	8	14	Cedars-Sinai	47	ibdmdb	PDO-10526							Stool Collection #18	23	3002	Professional/Doctoral degree	Retired	No	No	No	No	No	No	76	CD	No, I did not consume these products in the last 7 days	No, I did not consume these products in the last 7 days	No, I did not consume these products in the last 7 days	Yesterday, 3 or more times	No, I did not consume these products in the last 7 days	No, I did not consume these products in the last 7 days
G110166	CSM79HJW	C3002	C3002C19	metagenomics	20889270	16779856	4026964	82450	0.003947	36	2015-01-06	14	252	25	Female	HMP	NA	NA	6	14	Cedars-Sinai	47	ibdmdb	PDO-10517							Stool Collection #19	25	3002	Professional/Doctoral degree	Retired	No	No	No	No	No	No	76	CD	No, I did not consume these products in the last 7 days	Within the past 2 to 3 days	No, I did not consume these products in the last 7 days	Yesterday, 3 or more times	Within the past 2 to 3 days	No, I did not consume these products in the last 7 days
G110051	CSM79HJY	C3002	C3002C20	metagenomics	14636389	10066412	4563100	6877	0.00046986	38	2015-01-20	14	266	26	Female	HMP	NA	NA	7	14	Cedars-Sinai	47	ibdmdb	PDO-10526							Stool Collection #20	26	3002	Professional/Doctoral degree	Retired	No	No	No	No	No	No	76	CD	No, I did not consume these products in the last 7 days	Within the past 2 to 3 days	No, I did not consume these products in the last 7 days	Yesterday, 3 or more times	Within the past 4 to 7 days	Within the past 2 to 3 days
G79948	CSM5FZ4E_P	C3003	C3003C2	metagenomics	24732757	24678373	39588	14796	0.00059823	2	2014-05-23	0	0	5	Female	HMP_pilot	Included	2	NA	15	Cedars-Sinai	29	ibdmdb	PDO-5457	688633	HiSeq 2x101 Paired Lane	LCSET-6802	C662FACXX/2,C662FACXX/3,C662FACXX/4,C662FACXX/5,C662FACXX/6,C662FACXX/7	42560	6	Stool Collection #2	5	3003	Master's degree	Paid	No	No	No	No	No	No	43	UC	No, I did not consume these products in the last 7 days	Yesterday, 1 to 2 times	No, I did not consume these products in the last 7 days	Yesterday, 3 or more times	Yesterday, 1 to 2 times	Yesterday, 1 to 2 times
G79955	CSM5FZ4G_P	C3003	C3003C3	metagenomics	28215528	28151278	41199	23051	0.00081696	3	2014-06-03	11	11	6	Female	HMP_pilot	Included	2	NA	11	Cedars-Sinai	29	ibdmdb	PDO-5457	688650	HiSeq 2x101 Paired Lane	LCSET-6802	C662FACXX/2,C662FACXX/3,C662FACXX/4,C662FACXX/5,C662FACXX/6,C662FACXX/7	42560	6	Stool Collection #3	6	3003	Master's degree	Paid	No	No	No	No	No	No	43	UC	No, I did not consume these products in the last 7 days	Yesterday, 1 to 2 times	No, I did not consume these products in the last 7 days	Yesterday, 3 or more times	Within the past 2 to 3 days	Within the past 2 to 3 days
G79981	CSM5FZ4K_P	C3003	C3003C5	metagenomics	13598433	13592536	948	4949	0.00036394	7	2014-07-01	28	39	8	Female	HMP_pilot	Included	2	NA	14	Cedars-Sinai	29	ibdmdb	PDO-5458	688730	HiSeq 2x101 Paired Lane	LCSET-6802	C65YPACXX/6,C65YPACXX/7,C65YPACXX/8	42561	3	Stool Collection #5	8	3003	Master's degree	Paid	No	No	No	No	No	No	43	UC	No, I did not consume these products in the last 7 days	Yesterday, 1 to 2 times	No, I did not consume these products in the last 7 days	Yesterday, 3 or more times	Yesterday, 1 to 2 times	Within the past 4 to 7 days
G110153	CSM5FZ4M	C3003	C3003C6	metagenomics	17662709	14191802	3459164	11743	0.00066485	9	2014-07-16	15	54	9	Female	HMP	NA	4	NA	15	Cedars-Sinai	29	ibdmdb	PDO-10517							Stool Collection #6	9	3003	Master's degree	Paid	No	No	No	No	No	No	43	UC	Yesterday, 1 to 2 times	Yesterday, 1 to 2 times	No, I did not consume these products in the last 7 days	Yesterday, 3 or more times	Yesterday, 1 to 2 times	No, I did not consume these products in the last 7 days
G80041	CSM5MCWM_P	C3003	C3003C7	metagenomics	21048528	21039298	1846	7384	0.00035081	11	2014-07-29	13	67	11	Female	HMP_pilot	Included	3	NA	13	Cedars-Sinai	29	ibdmdb	PDO-5458	688738	HiSeq 2x101 Paired Lane	LCSET-6802	C65YPACXX/6,C65YPACXX/7,C65YPACXX/8	42561	3	Stool Collection #7	11	3003	Master's degree	Paid	No	No	No	No	No	No	43	UC	No, I did not consume these products in the last 7 days	Yesterday, 1 to 2 times	Within the past 2 to 3 days	Yesterday, 3 or more times	Within the past 2 to 3 days	Within the past 4 to 7 days
G110148	CSM5MCWQ	C3003	C3003C9	metagenomics	11734108	8976280	2721610	36218	0.00308656	16	2014-08-28	30	97	13	Female	HMP	NA	2	NA	15	Cedars-Sinai	29	ibdmdb	PDO-10517							Stool Collection #9	13	3003	Master's degree	Paid	No	No	No	No	No	No	43	UC	Yesterday, 1 to 2 times	Yesterday, 1 to 2 times	Within the past 2 to 3 days	Yesterday, 3 or more times	Within the past 2 to 3 days	No, I did not consume these products in the last 7 days
G110059	CSM67UBX	C3003	C3003C13	metagenomics	20809578	14167506	6585626	56446	0.0027125	23	2014-10-22	55	152	18	Female	HMP	NA	2	NA	15	Cedars-Sinai	29	ibdmdb	PDO-10526							Stool Collection #13	18	3003	Master's degree	Paid	No	No	No	No	No	No	43	UC	No, I did not consume these products in the last 7 days	Yesterday, 1 to 2 times	Within the past 4 to 7 days	Yesterday, 3 or more times	Within the past 2 to 3 days	Within the past 2 to 3 days
G110137	CSM67UBZ	C3003	C3003C14	metagenomics	16208778	12903710	3257109	47959	0.00295883	26	2014-11-06	15	167	19	Female	HMP	NA	2	NA	15	Cedars-Sinai	29	ibdmdb	PDO-10517							Stool Collection #14	19	3003	Master's degree	Paid	No	No	No	No	No	No	43	UC	No, I did not consume these products in the last 7 days	Yesterday, 1 to 2 times	Within the past 2 to 3 days	Yesterday, 3 or more times	Within the past 4 to 7 days	Yesterday, 1 to 2 times
G110177	CSM67UC6	C3003	C3003C17	metagenomics	19806373	15995264	3795026	16083	0.00081201	34	2015-01-06	61	228	22	Female	HMP	NA	3	NA	19	Cedars-Sinai	29	ibdmdb	PDO-10517							Stool Collection #17	22	3003	Master's degree	Paid	No	No	No	No	No	No	43	UC	Within the past 2 to 3 days	Yesterday, 1 to 2 times	Within the past 2 to 3 days	Yesterday, 3 or more times	Yesterday, 1 to 2 times	Yesterday, 1 to 2 times
G110042	CSM79HLM	C3003	C3003C19	metagenomics	18143300	12761039	5311594	70667	0.00389494	38	2015-01-29	23	251	25	Female	HMP	NA	1	NA	9	Cedars-Sinai	29	ibdmdb	PDO-10526							Stool Collection #19	25	3003	Master's degree	Paid	No	No	No	No	No	No	43	UC	Within the past 4 to 7 days	Yesterday, 1 to 2 times	Within the past 2 to 3 days	Yesterday, 3 or more times	Within the past 2 to 3 days	Yesterday, 1 to 2 times
G79930	CSM5FZ4A_P	C3004	C3004C1	metagenomics	16972696	16960448	5497	6751	0.00039776	0	2014-05-13	0	0	4	Female	HMP_pilot	Included	0	NA	0	Cedars-Sinai	33	ibdmdb	PDO-5457	688672	HiSeq 2x101 Paired Lane	LCSET-6802	C662FACXX/2,C662FACXX/3,C662FACXX/4,C662FACXX/5,C662FACXX/6,C662FACXX/7	42560	6	Stool Collection #1	4	3004	Bachelor's degree	Paid	No	No	No	No	No	No	47	UC	Yesterday, 3 or more times	No, I did not consume these products in the last 7 days	Yesterday, 1 to 2 times	Yesterday, 1 to 2 times	Yesterday, 1 to 2 times	Within the past 4 to 7 days
G79971	CSM5MCU8_P	C3004	C3004C3	metagenomics	19223305	19158539	30910	33856	0.0017612	4	2014-06-10	28	28	6	Female	HMP_pilot	Included	0	NA	12	Cedars-Sinai	33	ibdmdb	PDO-5457	688681	HiSeq 2x101 Paired Lane	LCSET-6802	C662FACXX/2,C662FACXX/3,C662FACXX/4,C662FACXX/5,C662FACXX/6,C662FACXX/7	42560	6	Stool Collection #3	6	3004	Bachelor's degree	Paid	No	No	No	No	No	No	47	UC	Yesterday, 3 or more times	No, I did not consume these products in the last 7 days	Yesterday, 1 to 2 times	Yesterday, 3 or more times	Within the past 2 to 3 days	Within the past 2 to 3 days
G80019	CSM5MCUA_P	C3004	C3004C4	metagenomics	20518066	20468134	38577	11355	0.00055341	6	2014-06-24	14	42	7	Female	HMP_pilot	Included	0	NA	14	Cedars-Sinai	33	ibdmdb	PDO-5457	688675	HiSeq 2x101 Paired Lane	LCSET-6802	C662FACXX/2,C662FACXX/3,C662FACXX/4,C662FACXX/5,C662FACXX/6,C662FACXX/7	42560	6	Stool Collection #4	7	3004	Bachelor's degree	Paid	No	No	No	No	No	No	47	UC	Yesterday, 3 or more times	No, I did not consume these products in the last 7 days	Yesterday, 1 to 2 times	Yesterday, 3 or more times	Within the past 2 to 3 days	Within the past 2 to 3 days
G79988	CSM5MCUC_P	C3004	C3004C5	metagenomics	26707526	26653935	20108	33483	0.00125369	8	2014-07-09	15	57	8	Female	HMP_pilot	Included	1	NA	15	Cedars-Sinai	33	ibdmdb	PDO-5457	688644	HiSeq 2x101 Paired Lane	LCSET-6802	C662FACXX/2,C662FACXX/3,C662FACXX/4,C662FACXX/5,C662FACXX/6,C662FACXX/7	42560	6	Stool Collection #5	8	3004	Bachelor's degree	Paid	No	No	No	No	No	No	47	UC	Yesterday, 3 or more times	No, I did not consume these products in the last 7 days	Within the past 2 to 3 days	Yesterday, 1 to 2 times	Yesterday, 1 to 2 times	Yesterday, 1 to 2 times
G80046	CSM5MCUE_P	C3004	C3004C6	metagenomics	18173655	18075635	28104	69916	0.00384711	10	2014-07-23	14	71	9	Female	HMP_pilot	Included	1	NA	14	Cedars-Sinai	33	ibdmdb	PDO-5457	688708	HiSeq 2x101 Paired Lane	LCSET-6802	C662FACXX/2,C662FACXX/3,C662FACXX/4,C662FACXX/5,C662FACXX/6,C662FACXX/7	42560	6	Stool Collection #6	9	3004	Bachelor's degree	Paid	No	No	No	No	No	No	47	UC	Yesterday, 1 to 2 times	No, I did not consume these products in the last 7 days	Yesterday, 1 to 2 times	Yesterday, 1 to 2 times	Yesterday, 1 to 2 times	Within the past 2 to 3 days
G110158	CSM5MCXH	C3004	C3004C7	metagenomics	15408027	12264273	3118647	25107	0.00162948	13	2014-08-12	20	91	11	Female	HMP	NA	1	NA	20	Cedars-Sinai	33	ibdmdb	PDO-10517							Stool Collection #7	11	3004	Bachelor's degree	Paid	No	No	No	No	No	No	47	UC	Yesterday, 3 or more times	No, I did not consume these products in the last 7 days	Yesterday, 1 to 2 times	Within the past 2 to 3 days	Within the past 2 to 3 days	Within the past 2 to 3 days
G110146	CSM5MCXJ	C3004	C3004C8	metagenomics	13903250	11132334	2757918	12998	0.00093489	14	2014-08-19	7	98	12	Female	HMP	NA	0	NA	7	Cedars-Sinai	33	ibdmdb	PDO-10517							Stool Collection #8	12	3004	Bachelor's degree	Paid	No	No	No	No	No	No	47	UC	Yesterday, 3 or more times	No, I did not consume these products in the last 7 days	Yesterday, 1 to 2 times	Yesterday, 1 to 2 times	Within the past 2 to 3 days	Within the past 2 to 3 days
G110149	CSM5MCXL	C3004	C3004C9	metagenomics	17872356	14304007	3543554	24795	0.00138734	16	2014-09-03	15	113	13	Female	HMP	NA	1	NA	15	Cedars-Sinai	33	ibdmdb	PDO-10517							Stool Collection #9	13	3004	Bachelor's degree	Paid	No	No	No	No	No	No	47	UC	Yesterday, 3 or more times	No, I did not consume these products in the last 7 days	Within the past 2 to 3 days	Yesterday, 1 to 2 times	Within the past 2 to 3 days	Within the past 4 to 7 days
G110129	CSM5MCXN	C3004	C3004C10	metagenomics	14743546	11866008	2869438	8100	0.00054939	18	2014-09-16	13	126	14	Female	HMP	NA	1	NA	13	Cedars-Sinai	33	ibdmdb	PDO-10517							Stool Collection #10	14	3004	Bachelor's degree	Paid	No	No	No	No	No	No	47	UC	Yesterday, 3 or more times	No, I did not consume these products in the last 7 days	Yesterday, 1 to 2 times	Yesterday, 1 to 2 times	Within the past 2 to 3 days	Within the past 4 to 7 days
G110139	CSM5MCXP	C3004	C3004C11	metagenomics	17770970	13288031	4432794	50145	0.00282174	20	2014-09-30	14	140	15	Female	HMP	NA	1	NA	14	Cedars-Sinai	33	ibdmdb	PDO-10517							Stool Collection #11	15	3004	Bachelor's degree	Paid	No	No	No	No	No	No	47	UC	Yesterday, 3 or more times	No, I did not consume these products in the last 7 days	Yesterday, 1 to 2 times	Within the past 2 to 3 days	Yesterday, 1 to 2 times	Within the past 2 to 3 days
G110121	CSM5MCXR	C3004	C3004C12	metagenomics	13150550	9809632	3270288	70630	0.00537088	22	2014-10-15	15	155	16	Female	HMP	NA	1	NA	15	Cedars-Sinai	33	ibdmdb	PDO-10517							Stool Collection #12	16	3004	Bachelor's degree	Paid	No	No	No	No	No	No	47	UC	Yesterday, 3 or more times	No, I did not consume these products in the last 7 days	Yesterday, 1 to 2 times	Within the past 2 to 3 days	Within the past 2 to 3 days	Within the past 2 to 3 days
G110134	CSM67UDF	C3004	C3004C13	metagenomics	11706601	9297012	2395311	14278	0.00121965	24	2014-10-29	14	169	18	Female	HMP	NA	1	NA	14	Cedars-Sinai	33	ibdmdb	PDO-10517							Stool Collection #13	18	3004	Bachelor's degree	Paid	No	No	No	No	No	No	47	UC	Yesterday, 3 or more times	No, I did not consume these products in the last 7 days	Within the past 2 to 3 days	Yesterday, 1 to 2 times	Within the past 2 to 3 days	Within the past 4 to 7 days
G110141	CSM67UDJ	C3004	C3004C14	metagenomics	17938083	12061457	4445549	1431077	0.0797787	26	2014-11-12	14	183	19	Female	HMP	NA	2	NA	14	Cedars-Sinai	33	ibdmdb	PDO-10517							Stool Collection #14	19	3004	Bachelor's degree	Paid	No	No	No	No	No	No	47	UC	Yesterday, 3 or more times	No, I did not consume these products in the last 7 days	Yesterday, 1 to 2 times	Yesterday, 3 or more times	Yesterday, 1 to 2 times	Within the past 4 to 7 days
G110171	CSM67UDN	C3004	C3004C15	metagenomics	16234421	10425801	3399180	2409440	0.148416	28	2014-11-25	13	196	20	Female	HMP	NA	4	NA	13	Cedars-Sinai	33	ibdmdb	PDO-10517							Stool Collection #15	20	3004	Bachelor's degree	Paid	No	No	No	No	No	No	47	UC	Yesterday, 3 or more times	No, I did not consume these products in the last 7 days	Within the past 2 to 3 days	Yesterday, 1 to 2 times	Within the past 2 to 3 days	Yesterday, 1 to 2 times
G110161	CSM67UDR	C3004	C3004C16	metagenomics	14573547	5072555	2900063	6600929	0.452939	30	2014-12-09	14	210	21	Female	HMP	NA	6	NA	14	Cedars-Sinai	33	ibdmdb	PDO-10517							Stool Collection #16	21	3004	Bachelor's degree	Paid	No	No	No	No	No	No	47	UC	Yesterday, 1 to 2 times	No, I did not consume these products in the last 7 days	Yesterday, 1 to 2 times	Within the past 2 to 3 days	Yesterday, 1 to 2 times	Within the past 2 to 3 days
G110176	CSM67UDY	C3004	C3004C18	metagenomics	16532653	7304439	3430732	5797482	0.350669	34	2015-01-06	28	238	23	Female	HMP	NA	5	NA	28	Cedars-Sinai	33	ibdmdb	PDO-10517							Stool Collection #18	23	3004	Bachelor's degree	Paid	No	No	No	No	No	No	47	UC	Yesterday, 3 or more times	No, I did not consume these products in the last 7 days	Yesterday, 1 to 2 times	Yesterday, 1 to 2 times	Within the past 4 to 7 days	No, I did not consume these products in the last 7 days
G110167	CSM79HLA	C3004	C3004C19	metagenomics	17142484	12500111	3676267	966106	0.0563574	36	2015-01-20	14	252	25	Female	HMP	NA	4	NA	14	Cedars-Sinai	33	ibdmdb	PDO-10517							Stool Collection #19	25	3004	Bachelor's degree	Paid	No	No	No	No	No	No	47	UC	Yesterday, 3 or more times	No, I did not consume these products in the last 7 days	Within the past 2 to 3 days	Yesterday, 1 to 2 times	Yesterday, 1 to 2 times	Within the past 4 to 7 days
G110170	CSM79HLG	C3004	C3004C20	metagenomics	13783522	10654815	3069970	58737	0.00426139	38	2015-02-03	14	266	26	Female	HMP	NA	2	NA	14	Cedars-Sinai	33	ibdmdb	PDO-10517							Stool Collection #20	26	3004	Bachelor's degree	Paid	No	No	No	No	No	No	47	UC	Yesterday, 1 to 2 times	No, I did not consume these products in the last 7 days	Yesterday, 1 to 2 times	Within the past 2 to 3 days	Yesterday, 1 to 2 times	Yesterday, 1 to 2 times
G110095	CSM79HLE	C3004	C3004C21	metagenomics	14744656	8766149	3831497	2147010	0.145613	40	2015-02-17	14	280	27	Female	HMP	NA	6	NA	14	Cedars-Sinai	33	ibdmdb	PDO-10517							Stool Collection #21	27	3004	Bachelor's degree	Paid	No	No	No	No	No	No	47	UC	Yesterday, 3 or more times	No, I did not consume these products in the last 7 days	Within the past 2 to 3 days	Yesterday, 3 or more times	Yesterday, 3 or more times	Within the past 2 to 3 days
G110100	CSM79HLC	C3004	C3004C22	metagenomics	17860644	13425624	3785342	649678	0.0363748	42	2015-03-09	20	300	28	Female	HMP	NA	2	NA	20	Cedars-Sinai	33	ibdmdb	PDO-10517							Stool Collection #22	28	3004	Bachelor's degree	Paid	No	No	No	No	No	No	47	UC	Yesterday, 3 or more times	No, I did not consume these products in the last 7 days	Yesterday, 1 to 2 times	Yesterday, 1 to 2 times	Yesterday, 1 to 2 times	Yesterday, 1 to 2 times
G110029	CSM79HLI	C3004	C3004C23	metagenomics	17477069	11181040	5573188	722841	0.0413594	44	2015-03-17	8	308	29	Female	HMP	NA	3	NA	8	Cedars-Sinai	33	ibdmdb	PDO-10526							Stool Collection #23	29	3004	Bachelor's degree	Paid	No	No	No	No	No	No	47	UC	Yesterday, 1 to 2 times	No, I did not consume these products in the last 7 days	Yesterday, 1 to 2 times	Yesterday, 3 or more times	Yesterday, 1 to 2 times	Within the past 2 to 3 days
G109990	CSM79HLK	C3004	C3004C24	metagenomics	15277542	4184632	4584591	6508319	0.426006	46	2015-03-31	14	322	30	Female	HMP	NA	6	NA	14	Cedars-Sinai	33	ibdmdb	PDO-10526							Stool Collection #24	30	3004	Bachelor's degree	Paid	No	No	No	No	No	No	47	UC	Yesterday, 3 or more times	No, I did not consume these products in the last 7 days	Yesterday, 1 to 2 times	Yesterday, 1 to 2 times	Within the past 2 to 3 days	Within the past 2 to 3 days
G79956	CSM5MCUQ_P	C3005	C3005C2	metagenomics	21095916	21045910	2014	47992	0.00227494	1	2014-06-03	0	0	5	Female	HMP_pilot	Included	1	NA	13	Cedars-Sinai	58	ibdmdb	PDO-5458	688748	HiSeq 2x101 Paired Lane	LCSET-6802	C65YPACXX/6,C65YPACXX/7,C65YPACXX/8	42561	3	Stool Collection #2	5	3005	Some college, no degree	Retired	No	No	No	No	No	No	76	UC	No, I did not consume these products in the last 7 days	Yesterday, 1 to 2 times	No, I did not consume these products in the last 7 days	Yesterday, 3 or more times	Yesterday, 1 to 2 times	No, I did not consume these products in the last 7 days
G80025	CSM5MCUS_P	C3005	C3005C3	metagenomics	15650438	15621854	13099	15485	0.00098943	4	2014-06-18	15	15	6	Female	HMP_pilot	Included	0	NA	15	Cedars-Sinai	58	ibdmdb	PDO-5457	688630	HiSeq 2x101 Paired Lane	LCSET-6802	C662FACXX/2,C662FACXX/3,C662FACXX/4,C662FACXX/5,C662FACXX/6,C662FACXX/7	42560	6	Stool Collection #3	6	3005	Some college, no degree	Retired	No	No	No	No	No	No	76	UC	No, I did not consume these products in the last 7 days	Yesterday, 1 to 2 times	Within the past 2 to 3 days	Yesterday, 3 or more times	Yesterday, 1 to 2 times	No, I did not consume these products in the last 7 days
G80066	CSM5MCUW_P	C3005	C3005C5	metagenomics	19328382	19282741	24261	21380	0.00110615	7	2014-07-15	27	42	8	Female	HMP_pilot	Included	1	NA	14	Cedars-Sinai	58	ibdmdb	PDO-5457	688670	HiSeq 2x101 Paired Lane	LCSET-6802	C662FACXX/2,C662FACXX/3,C662FACXX/4,C662FACXX/5,C662FACXX/6,C662FACXX/7	42560	6	Stool Collection #5	8	3005	Some college, no degree	Retired	No	No	No	No	No	No	76	UC	No, I did not consume these products in the last 7 days	Yesterday, 1 to 2 times	Within the past 4 to 7 days	Yesterday, 3 or more times	Yesterday, 1 to 2 times	No, I did not consume these products in the last 7 days
G80043	CSM5MCUY_P	C3005	C3005C6	metagenomics	26641469	26540579	30463	70427	0.00264351	9	2014-07-25	10	52	9	Female	HMP_pilot	Included	0	NA	10	Cedars-Sinai	58	ibdmdb	PDO-5457	688652	HiSeq 2x101 Paired Lane	LCSET-6802	C662FACXX/2,C662FACXX/3,C662FACXX/4,C662FACXX/5,C662FACXX/6,C662FACXX/7	42560	6	Stool Collection #6	9	3005	Some college, no degree	Retired	No	No	No	No	No	No	76	UC	No, I did not consume these products in the last 7 days	Yesterday, 1 to 2 times	Within the past 4 to 7 days	Yesterday, 3 or more times	Yesterday, 1 to 2 times	No, I did not consume these products in the last 7 days
G110159	CSM5MCY4	C3005	C3005C7	metagenomics	12224275	9853027	2331240	40008	0.00327283	12	2014-08-13	19	71	11	Female	HMP	NA	1	NA	19	Cedars-Sinai	58	ibdmdb	PDO-10517							Stool Collection #7	11	3005	Some college, no degree	Retired	No	No	No	No	No	No	76	UC	No, I did not consume these products in the last 7 days	Yesterday, 1 to 2 times	No, I did not consume these products in the last 7 days	Yesterday, 3 or more times	Yesterday, 1 to 2 times	No, I did not consume these products in the last 7 days
G110151	CSM5MCY8	C3005	C3005C9	metagenomics	21105290	16789955	4194465	120870	0.005727	15	2014-09-09	27	98	13	Female	HMP	NA	0	NA	13	Cedars-Sinai	58	ibdmdb	PDO-10517							Stool Collection #9	13	3005	Some college, no degree	Retired	No	No	No	No	No	No	76	UC	No, I did not consume these products in the last 7 days	Yesterday, 1 to 2 times	No, I did not consume these products in the last 7 days	Yesterday, 3 or more times	Yesterday, 1 to 2 times	No, I did not consume these products in the last 7 days
G110048	CSM67UE3	C3005	C3005C13	metagenomics	19544568	13073516	6439628	31424	0.00160781	24	2014-11-05	57	155	18	Female	HMP	NA	0	NA	15	Cedars-Sinai	58	ibdmdb	PDO-10526							Stool Collection #13	18	3005	Some college, no degree	Retired	No	No	No	No	No	No	76	UC	No, I did not consume these products in the last 7 days	Yesterday, 1 to 2 times	Within the past 4 to 7 days	Yesterday, 3 or more times	Yesterday, 1 to 2 times	No, I did not consume these products in the last 7 days
G110142	CSM67UE7	C3005	C3005C14	metagenomics	12988170	9821447	3146011	20712	0.00159468	25	2014-11-18	13	168	19	Female	HMP	NA	0	NA	13	Cedars-Sinai	58	ibdmdb	PDO-10517							Stool Collection #14	19	3005	Some college, no degree	Retired	No	No	No	No	No	No	76	UC	No, I did not consume these products in the last 7 days	Yesterday, 1 to 2 times	Within the past 2 to 3 days	Yesterday, 3 or more times	Yesterday, 1 to 2 times	No, I did not consume these products in the last 7 days
G110173	CSM67UEA	C3005	C3005C15	metagenomics	12345060	9747180	2561265	36615	0.00296596	27	2014-12-02	14	182	20	Female	HMP	NA	1	NA	14	Cedars-Sinai	58	ibdmdb	PDO-10517							Stool Collection #15	20	3005	Some college, no degree	Retired	No	No	No	No	No	No	76	UC	No, I did not consume these products in the last 7 days	Yesterday, 1 to 2 times	Within the past 4 to 7 days	Yesterday, 3 or more times	Yesterday, 1 to 2 times	No, I did not consume these products in the last 7 days
G110054	CSM67UEM	C3005	C3005C17	metagenomics	15364377	9333666	5996302	34409	0.00223953	33	2015-01-13	42	224	22	Female	HMP	NA	1	NA	27	Cedars-Sinai	58	ibdmdb	PDO-10526							Stool Collection #17	22	3005	Some college, no degree	Retired	No	No	No	No	No	No	76	UC	No, I did not consume these products in the last 7 days	Yesterday, 1 to 2 times	Within the past 4 to 7 days	Yesterday, 3 or more times	Yesterday, 1 to 2 times	No, I did not consume these products in the last 7 days
G110168	CSM67UEI	C3005	C3005C19	metagenomics	15806818	12325884	3448648	32286	0.00204254	36	2015-01-29	16	240	25	Female	HMP	NA	0	NA	16	Cedars-Sinai	58	ibdmdb	PDO-10517							Stool Collection #19	25	3005	Some college, no degree	Retired	No	No	No	No	No	No	76	UC	No, I did not consume these products in the last 7 days	Yesterday, 1 to 2 times	Within the past 4 to 7 days	Yesterday, 3 or more times	Yesterday, 1 to 2 times	No, I did not consume these products in the last 7 days
G110093	CSM79HO1	C3005	C3005C20	metagenomics	12847128	10113319	2691100	42709	0.0033244	38	2015-02-11	13	253	26	Female	HMP	NA	0	NA	13	Cedars-Sinai	58	ibdmdb	PDO-10517							Stool Collection #20	26	3005	Some college, no degree	Retired	No	No	No	No	No	No	76	UC	No, I did not consume these products in the last 7 days	Yesterday, 1 to 2 times	No, I did not consume these products in the last 7 days	Yesterday, 1 to 2 times	Yesterday, 1 to 2 times	No, I did not consume these products in the last 7 days
G79951	CSM5MCTZ_P	C3006	C3006C1	metagenomics	19358330	18922580	1195	434555	0.022448	0	2014-05-29	0	0	4	Male	HMP_pilot	Included	2	NA	0	Cedars-Sinai	24	ibdmdb	PDO-5458	688742	HiSeq 2x101 Paired Lane	LCSET-6802	C65YPACXX/6,C65YPACXX/7,C65YPACXX/8	42561	3	Stool Collection #1	4	3006	Professional/Doctoral degree	Paid	No	No	No	No	No	No	32	UC	No, I did not consume these products in the last 7 days	No, I did not consume these products in the last 7 days	Yesterday, 1 to 2 times	Yesterday, 3 or more times	Within the past 2 to 3 days	Yesterday, 1 to 2 times
G79968	CSM5MCUG_P	C3006	C3006C2	metagenomics	21205800	21022872	1772	181156	0.00854276	1	2014-06-10	12	12	5	Male	HMP_pilot	Included	3	NA	12	Cedars-Sinai	24	ibdmdb	PDO-5458	688735	HiSeq 2x101 Paired Lane	LCSET-6802	C65YPACXX/6,C65YPACXX/7,C65YPACXX/8	42561	3	Stool Collection #2	5	3006	Professional/Doctoral degree	Paid	No	No	No	No	No	No	32	UC	No, I did not consume these products in the last 7 days	No, I did not consume these products in the last 7 days	Yesterday, 1 to 2 times	Yesterday, 3 or more times	Within the past 2 to 3 days	Yesterday, 1 to 2 times
G79985	CSM5MCUK_P	C3006	C3006C4	metagenomics	25354417	25128831	2734	222852	0.00878947	6	2014-07-10	30	42	7	Male	HMP_pilot	Included	1	NA	16	Cedars-Sinai	24	ibdmdb	PDO-5458	688737	HiSeq 2x101 Paired Lane	LCSET-6802	C65YPACXX/6,C65YPACXX/7,C65YPACXX/8	42561	3	Stool Collection #4	7	3006	Professional/Doctoral degree	Paid	No	No	No	No	No	No	32	UC	No, I did not consume these products in the last 7 days	No, I did not consume these products in the last 7 days	Yesterday, 1 to 2 times	Yesterday, 3 or more times	Yesterday, 1 to 2 times	Yesterday, 1 to 2 times
G110157	CSM5MCUO	C3006	C3006C6	metagenomics	19661807	15777116	3760725	123966	0.00630491	9	2014-08-06	27	69	9	Male	HMP	NA	1	NA	13	Cedars-Sinai	24	ibdmdb	PDO-10517							Stool Collection #6	9	3006	Professional/Doctoral degree	Paid	No	No	No	No	No	No	32	UC	No, I did not consume these products in the last 7 days	No, I did not consume these products in the last 7 days	Within the past 4 to 7 days	Yesterday, 3 or more times	Within the past 2 to 3 days	Yesterday, 1 to 2 times
G110130	CSM5MCX3	C3006	C3006C9	metagenomics	18755959	13416035	3720607	1619317	0.0863361	15	2014-09-16	41	110	13	Male	HMP	NA	1	NA	13	Cedars-Sinai	24	ibdmdb	PDO-10517							Stool Collection #9	13	3006	Professional/Doctoral degree	Paid	No	No	No	No	No	No	32	UC	Within the past 4 to 7 days	No, I did not consume these products in the last 7 days	Yesterday, 1 to 2 times	Yesterday, 3 or more times	Within the past 4 to 7 days	Yesterday, 1 to 2 times
G110047	CSM67UFV	C3006	C3006C13	metagenomics	16804942	11896500	4894108	14334	0.00085296	23	2014-11-12	57	167	18	Male	HMP	NA	1	NA	15	Cedars-Sinai	24	ibdmdb	PDO-10526							Stool Collection #13	18	3006	Professional/Doctoral degree	Paid	No	No	No	No	No	No	32	UC	No, I did not consume these products in the last 7 days	No, I did not consume these products in the last 7 days	Within the past 2 to 3 days	Yesterday, 3 or more times	Yesterday, 1 to 2 times	Yesterday, 1 to 2 times
G110172	CSM67UFZ	C3006	C3006C14	metagenomics	14766215	11547515	3197465	21235	0.00143808	25	2014-11-25	13	180	19	Male	HMP	NA	1	NA	13	Cedars-Sinai	24	ibdmdb	PDO-10517							Stool Collection #14	19	3006	Professional/Doctoral degree	Paid	No	No	No	No	No	No	32	UC	No, I did not consume these products in the last 7 days	No, I did not consume these products in the last 7 days	Yesterday, 1 to 2 times	Yesterday, 3 or more times	Yesterday, 1 to 2 times	Yesterday, 1 to 2 times
G110052	CSM67UG8	C3006	C3006C18	metagenomics	20391842	13797327	6329208	265307	0.0130104	33	2015-01-20	56	236	23	Male	HMP	NA	0	NA	13	Cedars-Sinai	24	ibdmdb	PDO-10526							Stool Collection #18	23	3006	Professional/Doctoral degree	Paid	No	No	No	No	No	No	32	UC	No, I did not consume these products in the last 7 days	No, I did not consume these products in the last 7 days	Yesterday, 1 to 2 times	Yesterday, 3 or more times	Yesterday, 1 to 2 times	Yesterday, 1 to 2 times
G110041	CSM79HMN	C3006	C3006C19	metagenomics	16732365	7727697	5376575	3628093	0.216831	35	2015-02-03	14	250	25	Male	HMP	NA	0	NA	14	Cedars-Sinai	24	ibdmdb	PDO-10526							Stool Collection #19	25	3006	Professional/Doctoral degree	Paid	No	No	No	No	No	No	32	UC	No, I did not consume these products in the last 7 days	No, I did not consume these products in the last 7 days	Yesterday, 1 to 2 times	Yesterday, 3 or more times	Yesterday, 1 to 2 times	Yesterday, 3 or more times
G110024	CSM79HMP	C3006	C3006C20	metagenomics	14539317	8948934	5582941	7442	0.00051185	37	2015-02-18	15	265	26	Male	HMP	NA	0	NA	15	Cedars-Sinai	24	ibdmdb	PDO-10526							Stool Collection #20	26	3006	Professional/Doctoral degree	Paid	No	No	No	No	No	No	32	UC	No, I did not consume these products in the last 7 days	No, I did not consume these products in the last 7 days	Within the past 4 to 7 days	Yesterday, 3 or more times	Within the past 2 to 3 days	Yesterday, 1 to 2 times
G110107	CSM79HMT	C3006	C3006C22	metagenomics	13015422	10478140	2529014	8268	0.00063525	41	2015-03-17	27	292	28	Male	HMP	NA	0	NA	13	Cedars-Sinai	24	ibdmdb	PDO-10517							Stool Collection #22	28	3006	Professional/Doctoral degree	Paid	No	No	No	No	No	No	32	UC	No, I did not consume these products in the last 7 days	No, I did not consume these products in the last 7 days	Yesterday, 1 to 2 times	Yesterday, 3 or more times	Yesterday, 1 to 2 times	Yesterday, 1 to 2 times
G79966	CSM5MCVB_P	C3007	C3007C1	metagenomics	12995071	12965979	21694	7398	0.00056929	0	2014-06-06	0	0	4	Female	HMP_pilot	Excluded	NA	7	0	Cedars-Sinai	31	ibdmdb	PDO-5457	688631	HiSeq 2x101 Paired Lane	LCSET-6802	C662FACXX/2,C662FACXX/3,C662FACXX/4,C662FACXX/5,C662FACXX/6,C662FACXX/7	42560	6	Stool Collection #1	4	3007	Unknown/Not Reported	Paid	No	No	No	No	No	No		CD	Yesterday, 1 to 2 times	No, I did not consume these products in the last 7 days	Within the past 2 to 3 days	Yesterday, 1 to 2 times	No, I did not consume these products in the last 7 days	No, I did not consume these products in the last 7 days
G79976	CSM5MCV1_P	C3007	C3007C2	metagenomics	19967292	13867973	10786	6088533	0.304925	1	2014-06-12	6	6	5	Female	HMP_pilot	Excluded	NA	3	6	Cedars-Sinai	31	ibdmdb	PDO-5457	688704	HiSeq 2x101 Paired Lane	LCSET-6802	C662FACXX/2,C662FACXX/3,C662FACXX/4,C662FACXX/5,C662FACXX/6,C662FACXX/7	42560	6	Stool Collection #2	5	3007	Unknown/Not Reported	Paid	No	No	No	No	No	No		CD	Yesterday, 1 to 2 times	No, I did not consume these products in the last 7 days	Within the past 2 to 3 days	Yesterday, 1 to 2 times	No, I did not consume these products in the last 7 days	No, I did not consume these products in the last 7 days
G80060	CSM5MCV5_P	C3007	C3007C4	metagenomics	5820644	5816851	3246	547	9.398e-05	5	2014-07-17	35	41	7	Female	HMP_pilot	Excluded	NA	6	23	Cedars-Sinai	31	ibdmdb	PDO-5457	688717	HiSeq 2x101 Paired Lane	LCSET-6802	C662FACXX/2,C662FACXX/3,C662FACXX/4,C662FACXX/5,C662FACXX/6,C662FACXX/7	42560	6	Stool Collection #4	7	3007	Unknown/Not Reported	Paid	No	No	No	No	No	No		CD	Yesterday, 1 to 2 times	No, I did not consume these products in the last 7 days	Yesterday, 1 to 2 times	Yesterday, 1 to 2 times	No, I did not consume these products in the last 7 days	No, I did not consume these products in the last 7 days
G80008	CSM5MCU4_P	C3008	C3008C1	metagenomics	17674322	17510036	28924	135362	0.00765868	0	2014-07-01	0	0	4	Female	HMP_pilot	Included	NA	0	0	Cedars-Sinai	24	ibdmdb	PDO-5457	688691	HiSeq 2x101 Paired Lane	LCSET-6802	C662FACXX/2,C662FACXX/3,C662FACXX/4,C662FACXX/5,C662FACXX/6,C662FACXX/7	42560	6	Stool Collection #1	4	3008	Unknown/Not Reported	Paid	No	No	No	No	No	No	53	CD	No, I did not consume these products in the last 7 days	No, I did not consume these products in the last 7 days	Within the past 4 to 7 days	Yesterday, 1 to 2 times	Within the past 4 to 7 days	No, I did not consume these products in the last 7 days
G80040	CSM5MCVZ_P	C3008	C3008C3	metagenomics	17694901	17610499	31193	53209	0.00300702	4	2014-07-29	28	28	6	Female	HMP_pilot	Included	NA	1	13	Cedars-Sinai	24	ibdmdb	PDO-5457	688659	HiSeq 2x101 Paired Lane	LCSET-6802	C662FACXX/2,C662FACXX/3,C662FACXX/4,C662FACXX/5,C662FACXX/6,C662FACXX/7	42560	6	Stool Collection #3	6	3008	Unknown/Not Reported	Paid	No	No	No	No	No	No	53	CD	No, I did not consume these products in the last 7 days	No, I did not consume these products in the last 7 days	Within the past 4 to 7 days	Yesterday, 1 to 2 times	Within the past 4 to 7 days	No, I did not consume these products in the last 7 days
G95636	CSM5MCW4_P	C3008	C3008C4	metagenomics	14822481	14254660	8970	558851	0.0377029	7	2014-08-19	21	49	7	Female	HMP_pilot	Included	NA	1	21	Cedars-Sinai	24	ibdmdb	PDO-8182		HiSeq 2x101 Paired Lane	LCSET-8733	C90P4ANXX/1,C90P4ANXX/2,C90P4ANXX/3,C90P4ANXX/4,C90P4ANXX/5,C90P4ANXX/6		6	Stool Collection #4	7	3008	Unknown/Not Reported	Paid	No	No	No	No	No	No	53	CD	No, I did not consume these products in the last 7 days	No, I did not consume these products in the last 7 days	Within the past 2 to 3 days	Within the past 2 to 3 days	Within the past 4 to 7 days	No, I did not consume these products in the last 7 days
G110147	CSM5MCW6	C3008	C3008C5	metagenomics	11519145	9067660	2413232	38253	0.00332082	8	2014-08-26	7	56	8	Female	HMP	NA	NA	1	7	Cedars-Sinai	24	ibdmdb	PDO-10517							Stool Collection #5	8	3008	Unknown/Not Reported	Paid	No	No	No	No	No	No	53	CD	No, I did not consume these products in the last 7 days	No, I did not consume these products in the last 7 days	Within the past 2 to 3 days	Yesterday, 1 to 2 times	Within the past 2 to 3 days	No, I did not consume these products in the last 7 days
G110043	CSM5MCYW	C3008	C3008C6	metagenomics	15437112	10510539	4913788	12785	0.0008282	10	2014-09-10	15	71	9	Female	HMP	NA	NA	0	15	Cedars-Sinai	24	ibdmdb	PDO-10526							Stool Collection #6	9	3008	Unknown/Not Reported	Paid	No	No	No	No	No	No	53	CD	No, I did not consume these products in the last 7 days	No, I did not consume these products in the last 7 days	Within the past 4 to 7 days	Yesterday, 1 to 2 times	Within the past 4 to 7 days	Within the past 2 to 3 days
G110123	CSM5MCZ3	C3008	C3008C9	metagenomics	14956621	11737967	3145914	72740	0.0048634	16	2014-10-21	41	112	13	Female	HMP	NA	NA	1	14	Cedars-Sinai	24	ibdmdb	PDO-10517							Stool Collection #9	13	3008	Unknown/Not Reported	Paid	No	No	No	No	No	No	53	CD	No, I did not consume these products in the last 7 days	No, I did not consume these products in the last 7 days	Within the past 2 to 3 days	Yesterday, 3 or more times	No, I did not consume these products in the last 7 days	No, I did not consume these products in the last 7 days
G110037	CSM5MCZ5	C3008	C3008C13	metagenomics	19205064	13145392	5982105	77567	0.00403888	24	2014-12-16	56	168	18	Female	HMP	NA	NA	1	14	Cedars-Sinai	24	ibdmdb	PDO-10526							Stool Collection #13	18	3008	Unknown/Not Reported	Paid	No	No	No	No	No	No	53	CD	No, I did not consume these products in the last 7 days	No, I did not consume these products in the last 7 days	Within the past 2 to 3 days	Yesterday, 3 or more times	Within the past 4 to 7 days	No, I did not consume these products in the last 7 days
G110055	CSM5MCZ7	C3008	C3008C14	metagenomics	17483160	11624694	5816346	42120	0.00240918	27	2015-01-07	22	190	19	Female	HMP	NA	NA	1	22	Cedars-Sinai	24	ibdmdb	PDO-10526							Stool Collection #14	19	3008	Unknown/Not Reported	Paid	No	No	No	No	No	No	53	CD	Within the past 2 to 3 days	No, I did not consume these products in the last 7 days	Within the past 2 to 3 days	Yesterday, 3 or more times	Within the past 2 to 3 days	No, I did not consume these products in the last 7 days
G110094	CSM79HKT	C3008	C3008C17	metagenomics	15523425	12236812	3100528	186085	0.0119874	32	2015-02-11	35	225	22	Female	HMP	NA	NA	2	7	Cedars-Sinai	24	ibdmdb	PDO-10517							Stool Collection #17	22	3008	Unknown/Not Reported	Paid	No	No	No	No	No	No	53	CD	No, I did not consume these products in the last 7 days	No, I did not consume these products in the last 7 days	Within the past 2 to 3 days	Yesterday, 3 or more times	Within the past 2 to 3 days	No, I did not consume these products in the last 7 days
G110031	CSM79HKV	C3008	C3008C18	metagenomics	21294425	14709513	6541660	43252	0.00203114	34	2015-02-24	13	238	23	Female	HMP	NA	NA	1	13	Cedars-Sinai	24	ibdmdb	PDO-10526							Stool Collection #18	23	3008	Unknown/Not Reported	Paid	No	No	No	No	No	No	53	CD	No, I did not consume these products in the last 7 days	No, I did not consume these products in the last 7 days	Within the past 4 to 7 days	Yesterday, 3 or more times	Within the past 2 to 3 days	No, I did not consume these products in the last 7 days
G110028	CSM79HQ9	C3008	C3008C19	metagenomics	29704292	20575152	9106173	22967	0.00077319	36	2015-03-11	15	253	25	Female	HMP	NA	NA	2	15	Cedars-Sinai	24	ibdmdb	PDO-10526							Stool Collection #19	25	3008	Unknown/Not Reported	Paid	No	No	No	No	No	No	53	CD	No, I did not consume these products in the last 7 days	No, I did not consume these products in the last 7 days	Within the past 4 to 7 days	Yesterday, 1 to 2 times	Yesterday, 1 to 2 times	No, I did not consume these products in the last 7 days
G110007	CSM79HQB	C3008	C3008C20	metagenomics	15234303	9793380	5368859	72064	0.00473038	38	2015-03-25	14	267	26	Female	HMP	NA	NA	1	14	Cedars-Sinai	24	ibdmdb	PDO-10526							Stool Collection #20	26	3008	Unknown/Not Reported	Paid	No	No	No	No	No	No	53	CD	No, I did not consume these products in the last 7 days	No, I did not consume these products in the last 7 days	Within the past 2 to 3 days	Yesterday, 3 or more times	Within the past 2 to 3 days	No, I did not consume these products in the last 7 days
G110105	CSM79HQF	C3008	C3008C22	metagenomics	14312498	10590187	3698063	24248	0.00169418	42	2015-04-22	28	295	28	Female	HMP	NA	NA	1	14	Cedars-Sinai	24	ibdmdb	PDO-10517							Stool Collection #22	28	3008	Unknown/Not Reported	Paid	No	No	No	No	No	No	53	CD	No, I did not consume these products in the last 7 days	No, I did not consume these products in the last 7 days	Within the past 2 to 3 days	Yesterday, 3 or more times	Within the past 2 to 3 days	No, I did not consume these products in the last 7 days
G95735	CSM5MCWA_P	C3009	C3009C3	metagenomics	17629278	17583370	125	45783	0.00259699	4	2014-08-05	0	0	6	Male	HMP_pilot	Included	NA	4	13	Cedars-Sinai	44	ibdmdb	PDO-8184		HiSeq 2x101 Paired Lane	LCSET-8734	C8G6HANXX/3,C8G6HANXX/4,C8G6HANXX/5,C8G6HANXX/6,C8G6HANXX/7,C8G6HANXX/8		6	Stool Collection #3	6	3009	High school graduate or GED	Paid	No	No	No	No	No	No	56	CD	Yesterday, 1 to 2 times	No, I did not consume these products in the last 7 days	No, I did not consume these products in the last 7 days	Yesterday, 3 or more times	No, I did not consume these products in the last 7 days	No, I did not consume these products in the last 7 days
G110145	CSM5MCWC	C3009	C3009C4	metagenomics	15609334	11929952	3557978	121404	0.00777765	6	2014-08-19	14	14	7	Male	HMP	NA	NA	4	14	Cedars-Sinai	44	ibdmdb	PDO-10517							Stool Collection #4	7	3009	High school graduate or GED	Paid	No	No	No	No	No	No	56	CD	Yesterday, 1 to 2 times	No, I did not consume these products in the last 7 days	No, I did not consume these products in the last 7 days	Yesterday, 3 or more times	Yesterday, 1 to 2 times	No, I did not consume these products in the last 7 days
G110150	CSM5MCWE	C3009	C3009C5	metagenomics	16869140	12793095	3773581	302464	0.01793	8	2014-09-03	15	29	8	Male	HMP	NA	NA	3	15	Cedars-Sinai	44	ibdmdb	PDO-10517							Stool Collection #5	8	3009	High school graduate or GED	Paid	No	No	No	No	No	No	56	CD	Within the past 4 to 7 days	No, I did not consume these products in the last 7 days	No, I did not consume these products in the last 7 days	Yesterday, 3 or more times	Within the past 2 to 3 days	No, I did not consume these products in the last 7 days
G110050	CSM5MCWG	C3009	C3009C6	metagenomics	16981364	11535025	5404433	41906	0.00246776	10	2014-09-16	13	42	9	Male	HMP	NA	NA	3	13	Cedars-Sinai	44	ibdmdb	PDO-10526							Stool Collection #6	9	3009	High school graduate or GED	Paid	No	No	No	No	No	No	56	CD	No, I did not consume these products in the last 7 days	No, I did not consume these products in the last 7 days	No, I did not consume these products in the last 7 days	Yesterday, 3 or more times	Yesterday, 1 to 2 times	No, I did not consume these products in the last 7 days
G110124	CSM67UAA	C3009	C3009C9	metagenomics	11061070	7701940	2864818	494312	0.0446894	16	2014-10-28	42	84	13	Male	HMP	NA	NA	2	14	Cedars-Sinai	44	ibdmdb	PDO-10517							Stool Collection #9	13	3009	High school graduate or GED	Paid	No	No	No	No	No	No	56	CD	No, I did not consume these products in the last 7 days	No, I did not consume these products in the last 7 days	No, I did not consume these products in the last 7 days	Yesterday, 3 or more times	No, I did not consume these products in the last 7 days	No, I did not consume these products in the last 7 days
G110039	CSM67UAG	C3009	C3009C12	metagenomics	11900734	7190717	3738464	971553	0.0816381	22	2014-12-09	42	126	16	Male	HMP	NA	NA	3	14	Cedars-Sinai	44	ibdmdb	PDO-10526							Stool Collection #12	16	3009	High school graduate or GED	Paid	No	No	No	No	No	No	56	CD	No, I did not consume these products in the last 7 days	No, I did not consume these products in the last 7 days	Within the past 2 to 3 days	Yesterday, 3 or more times	No, I did not consume these products in the last 7 days	No, I did not consume these products in the last 7 days
G110175	CSM79HI3	C3009	C3009C13	metagenomics	20252363	15910606	4292962	48795	0.00240935	26	2015-01-06	28	154	18	Male	HMP	NA	NA	3	28	Cedars-Sinai	44	ibdmdb	PDO-10517							Stool Collection #13	18	3009	High school graduate or GED	Paid	No	No	No	No	No	No	56	CD	Yesterday, 1 to 2 times	No, I did not consume these products in the last 7 days	No, I did not consume these products in the last 7 days	Yesterday, 3 or more times	No, I did not consume these products in the last 7 days	No, I did not consume these products in the last 7 days
G110169	CSM79HI7	C3009	C3009C15	metagenomics	15611976	11814729	3477880	319367	0.0204565	30	2015-02-03	28	182	20	Male	HMP	NA	NA	0	14	Cedars-Sinai	44	ibdmdb	PDO-10517							Stool Collection #15	20	3009	High school graduate or GED	Paid	No	No	No	No	No	No	56	CD	Yesterday, 1 to 2 times	No, I did not consume these products in the last 7 days	No, I did not consume these products in the last 7 days	Yesterday, 3 or more times	No, I did not consume these products in the last 7 days	No, I did not consume these products in the last 7 days
G110098	CSM79HIB	C3009	C3009C18	metagenomics	16730409	13404095	3178721	147593	0.00882184	34	2015-03-04	29	211	23	Male	HMP	NA	NA	0	15	Cedars-Sinai	44	ibdmdb	PDO-10517							Stool Collection #18	23	3009	High school graduate or GED	Paid	No	No	No	No	No	No	56	CD	Yesterday, 1 to 2 times	No, I did not consume these products in the last 7 days	No, I did not consume these products in the last 7 days	Yesterday, 3 or more times	No, I did not consume these products in the last 7 days	No, I did not consume these products in the last 7 days
G110008	CSM7KOJE	C3009	C3009C19	metagenomics	16103300	9704069	6269956	129275	0.00802786	36	2015-03-17	13	224	25	Male	HMP	NA	NA	1	13	Cedars-Sinai	44	ibdmdb	PDO-10526							Stool Collection #19	25	3009	High school graduate or GED	Paid	No	No	No	No	No	No	56	CD	Yesterday, 1 to 2 times	No, I did not consume these products in the last 7 days	No, I did not consume these products in the last 7 days	Yesterday, 3 or more times	No, I did not consume these products in the last 7 days	No, I did not consume these products in the last 7 days
G110109	CSM7KOJG	C3009	C3009C20	metagenomics	19713791	15409373	4161573	142845	0.00724594	38	2015-03-31	14	238	26	Male	HMP	NA	NA	1	14	Cedars-Sinai	44	ibdmdb	PDO-10517							Stool Collection #20	26	3009	High school graduate or GED	Paid	No	No	No	No	No	No	56	CD	Yesterday, 1 to 2 times	No, I did not consume these products in the last 7 days	No, I did not consume these products in the last 7 days	Yesterday, 3 or more times	No, I did not consume these products in the last 7 days	No, I did not consume these products in the last 7 days
G110116	CSM7KOJO	C3009	C3009C24	metagenomics	15333472	11840412	3293658	199402	0.0130044	46	2015-05-27	57	295	30	Male	HMP	NA	NA	1	15	Cedars-Sinai	44	ibdmdb	PDO-10517							Stool Collection #24	30	3009	High school graduate or GED	Paid	No	No	No	No	No	No	56	CD	No, I did not consume these products in the last 7 days	No, I did not consume these products in the last 7 days	No, I did not consume these products in the last 7 days	Yesterday, 3 or more times	No, I did not consume these products in the last 7 days	No, I did not consume these products in the last 7 days
G80037	CSM5MCWK_P	C3010	C3010C1	metagenomics	17501049	16864331	1383	635335	0.0363027	0	2014-07-30	0	0	4	Female	HMP_pilot	Included	NA	1	0	Cedars-Sinai	30	ibdmdb	PDO-5458	688740	HiSeq 2x101 Paired Lane	LCSET-6802	C65YPACXX/6,C65YPACXX/7,C65YPACXX/8	42561	3	Stool Collection #1	4	3010	Master's degree	Paid	No	No	No	No	No	No	51	CD	Yesterday, 1 to 2 times	No, I did not consume these products in the last 7 days	Within the past 2 to 3 days	Yesterday, 3 or more times	Yesterday, 1 to 2 times
G110160	CSM5MCXT	C3010	C3010C2	metagenomics	5515703	4338542	1158863	18298	0.00331744	2	2014-08-14	15	15	5	Female	HMP	NA	NA	1	15	Cedars-Sinai	30	ibdmdb	PDO-10517							Stool Collection #2	5	3010	Master's degree	Paid	No	No	No	No	No	No	51	CD	Yesterday, 1 to 2 times	No, I did not consume these products in the last 7 days	Within the past 4 to 7 days	Yesterday, 3 or more times	Within the past 4 to 7 days	No, I did not consume these products in the last 7 days
G110045	CSM5MCXV	C3010	C3010C3	metagenomics	15963867	10671042	5268088	24737	0.00154956	4	2014-08-27	13	28	6	Female	HMP	NA	NA	1	13	Cedars-Sinai	30	ibdmdb	PDO-10526							Stool Collection #3	6	3010	Master's degree	Paid	No	No	No	No	No	No	51	CD	Within the past 2 to 3 days	Within the past 2 to 3 days	Within the past 4 to 7 days	Yesterday, 1 to 2 times	Within the past 2 to 3 days	No, I did not consume these products in the last 7 days
G95743	CSM5MCXX_P	C3010	C3010C4	metagenomics	13779546	13722624	34	56888	0.00412844	5	2014-09-09	13	41	7	Female	HMP_pilot	Included	NA	1	13	Cedars-Sinai	30	ibdmdb	PDO-8184		HiSeq 2x101 Paired Lane	LCSET-8734	C8G6HANXX/3,C8G6HANXX/4,C8G6HANXX/5,C8G6HANXX/6,C8G6HANXX/7,C8G6HANXX/8		6	Stool Collection #4	7	3010	Master's degree	Paid	No	No	No	No	No	No	51	CD	Yesterday, 1 to 2 times	Within the past 2 to 3 days	No, I did not consume these products in the last 7 days	Yesterday, 3 or more times	Yesterday, 1 to 2 times	No, I did not consume these products in the last 7 days
G95645	CSM5MCXZ_P	C3010	C3010C5	metagenomics	11145724	11137854	6334	1536	0.00013781	7	2014-09-23	14	55	8	Female	HMP_pilot	Included	NA	2	14	Cedars-Sinai	30	ibdmdb	PDO-8182		HiSeq 2x101 Paired Lane	LCSET-8733	C90P4ANXX/1,C90P4ANXX/2,C90P4ANXX/3,C90P4ANXX/4,C90P4ANXX/5,C90P4ANXX/6		6	Stool Collection #5	8	3010	Master's degree	Paid	No	No	No	No	No	No	51	CD	Within the past 2 to 3 days	Within the past 2 to 3 days	Yesterday, 3 or more times	Yesterday, 3 or more times	Yesterday, 3 or more times	Yesterday, 1 to 2 times
G110132	CSM5MCY2	C3010	C3010C6	metagenomics	10039709	7874726	2081188	83795	0.00834636	9	2014-10-07	14	69	9	Female	HMP	NA	NA	3	14	Cedars-Sinai	30	ibdmdb	PDO-10517							Stool Collection #6	9	3010	Master's degree	Paid	No	No	No	No	No	No	51	CD	Yesterday, 1 to 2 times	Within the past 4 to 7 days	Within the past 4 to 7 days	Yesterday, 3 or more times	Yesterday, 1 to 2 times	No, I did not consume these products in the last 7 days
G110143	CSM67UCK	C3010	C3010C9	metagenomics	10940247	7909374	3023142	7731	0.00070666	16	2014-11-20	44	113	13	Female	HMP	NA	NA	1	15	Cedars-Sinai	30	ibdmdb	PDO-10517							Stool Collection #9	13	3010	Master's degree	Paid	No	No	No	No	No	No	51	CD	No, I did not consume these products in the last 7 days	Yesterday, 1 to 2 times	Within the past 4 to 7 days	Yesterday, 3 or more times	Yesterday, 1 to 2 times	Yesterday, 1 to 2 times
G110053	CSM79HK9	C3010	C3010C12	metagenomics	18270137	10927337	7336490	6310	0.00034537	23	2015-01-13	54	167	16	Female	HMP	NA	NA	1	28	Cedars-Sinai	30	ibdmdb	PDO-10526							Stool Collection #12	16	3010	Master's degree	Paid	No	No	No	No	No	No	51	CD	Yesterday, 1 to 2 times	Yesterday, 1 to 2 times	No, I did not consume these products in the last 7 days	Yesterday, 1 to 2 times	Yesterday, 1 to 2 times	Within the past 2 to 3 days
G110104	CSM79HKB	C3010	C3010C13	metagenomics	10773663	8504058	1996665	272940	0.025334	26	2015-02-03	21	188	18	Female	HMP	NA	NA	0	21	Cedars-Sinai	30	ibdmdb	PDO-10517							Stool Collection #13	18	3010	Master's degree	Paid	No	No	No	No	No	No	51	CD	No, I did not consume these products in the last 7 days	Within the past 4 to 7 days	No, I did not consume these products in the last 7 days	Yesterday, 3 or more times	Yesterday, 1 to 2 times	Within the past 2 to 3 days
G110082	CSM79HOF	C3010	C3010C17	metagenomics	11903578	7920311	3977229	6038	0.00050724	31	2015-03-10	35	223	22	Female	HMP	NA	NA	0	6	Cedars-Sinai	30	ibdmdb	PDO-10526							Stool Collection #17	22	3010	Master's degree	Paid	No	No	No	No	No	No	51	CD	Yesterday, 1 to 2 times	Within the past 2 to 3 days	Within the past 2 to 3 days	Yesterday, 1 to 2 times	Yesterday, 1 to 2 times	Within the past 4 to 7 days
G110013	CSM79HOH	C3010	C3010C18	metagenomics	25764865	17133651	8590390	40824	0.00158448	33	2015-03-24	14	237	23	Female	HMP	NA	NA	3	14	Cedars-Sinai	30	ibdmdb	PDO-10526							Stool Collection #18	23	3010	Master's degree	Paid	No	No	No	No	No	No	51	CD	Within the past 4 to 7 days	Yesterday, 1 to 2 times	Yesterday, 1 to 2 times	Yesterday, 1 to 2 times	Within the past 2 to 3 days	Yesterday, 1 to 2 times
G110110	CSM7KOL4	C3010	C3010C19	metagenomics	19216427	14642952	4543937	29538	0.00153712	35	2015-04-07	14	251	25	Female	HMP	NA	NA	0	14	Cedars-Sinai	30	ibdmdb	PDO-10517							Stool Collection #19	25	3010	Master's degree	Paid	No	No	No	No	No	No	51	CD	No, I did not consume these products in the last 7 days	Within the past 2 to 3 days	Yesterday, 3 or more times	Yesterday, 1 to 2 times	Yesterday, 3 or more times	Yesterday, 1 to 2 times
G110115	CSM7KOLA	C3010	C3010C22	metagenomics	17163931	13253407	3731010	179514	0.0104588	41	2015-05-19	42	293	28	Female	HMP	NA	NA	2	14	Cedars-Sinai	30	ibdmdb	PDO-10517							Stool Collection #22	28	3010	Master's degree	Paid	No	No	No	No	No	No	51	CD	No, I did not consume these products in the last 7 days	Within the past 2 to 3 days	No, I did not consume these products in the last 7 days	Yesterday, 1 to 2 times	Yesterday, 1 to 2 times	Yesterday, 1 to 2 times
G110112	CSM7KOLE	C3010	C3010C24	metagenomics	13850293	6429845	3179370	4241078	0.306209	45	2015-06-16	28	321	30	Female	HMP	NA	NA	2	14	Cedars-Sinai	30	ibdmdb	PDO-10517							Stool Collection #24	30	3010	Master's degree	Paid	No	No	No	No	No	No	51	CD	Within the past 4 to 7 days	Within the past 4 to 7 days	No, I did not consume these products in the last 7 days	Yesterday, 3 or more times	Yesterday, 1 to 2 times	No, I did not consume these products in the last 7 days
G95739	CSM5MCXB_P	C3011	C3011C1	metagenomics	13722946	13625956	80	96910	0.00706189	0	2014-08-27	0	0	4	Female	HMP_pilot	Included	2	NA	0	Cedars-Sinai	25	ibdmdb	PDO-8184		HiSeq 2x101 Paired Lane	LCSET-8734	C8G6HANXX/3,C8G6HANXX/4,C8G6HANXX/5,C8G6HANXX/6,C8G6HANXX/7,C8G6HANXX/8		6	Stool Collection #1	4	3011	Professional/Doctoral degree	Paid	No	No	No	No	No	No	37	UC	No, I did not consume these products in the last 7 days	No, I did not consume these products in the last 7 days	No, I did not consume these products in the last 7 days	Yesterday, 3 or more times	No, I did not consume these products in the last 7 days	No, I did not consume these products in the last 7 days
G95742	CSM5MCYI_P	C3011	C3011C2	metagenomics	11695590	10371081	75	1324434	0.113242	1	2014-09-05	9	9	5	Female	HMP_pilot	Included	2	NA	9	Cedars-Sinai	25	ibdmdb	PDO-8184		HiSeq 2x101 Paired Lane	LCSET-8734	C8G6HANXX/3,C8G6HANXX/4,C8G6HANXX/5,C8G6HANXX/6,C8G6HANXX/7,C8G6HANXX/8		6	Stool Collection #2	5	3011	Professional/Doctoral degree	Paid	No	No	No	No	No	No	37	UC	No, I did not consume these products in the last 7 days	No, I did not consume these products in the last 7 days	No, I did not consume these products in the last 7 days	Yesterday, 3 or more times	Within the past 4 to 7 days	No, I did not consume these products in the last 7 days
G95745	CSM5MCYM_P	C3011	C3011C4	metagenomics	15695941	15210003	33	485905	0.0309574	3	2014-09-22	17	26	7	Female	HMP_pilot	Included	2	NA	10	Cedars-Sinai	25	ibdmdb	PDO-8184		HiSeq 2x101 Paired Lane	LCSET-8734	C8G6HANXX/3,C8G6HANXX/4,C8G6HANXX/5,C8G6HANXX/6,C8G6HANXX/7,C8G6HANXX/8		6	Stool Collection #4	7	3011	Professional/Doctoral degree	Paid	No	No	No	No	No	No	37	UC	No, I did not consume these products in the last 7 days	No, I did not consume these products in the last 7 days	No, I did not consume these products in the last 7 days	Yesterday, 3 or more times	No, I did not consume these products in the last 7 days	No, I did not consume these products in the last 7 days
G95748	CSM5MCYO_P	C3011	C3011C5	metagenomics	12689814	11389984	92	1299738	0.102424	6	2014-10-09	17	43	8	Female	HMP_pilot	Included	3	NA	17	Cedars-Sinai	25	ibdmdb	PDO-8184		HiSeq 2x101 Paired Lane	LCSET-8734	C8G6HANXX/3,C8G6HANXX/4,C8G6HANXX/5,C8G6HANXX/6,C8G6HANXX/7,C8G6HANXX/8		6	Stool Collection #5	8	3011	Professional/Doctoral degree	Paid	No	No	No	No	No	No	37	UC	No, I did not consume these products in the last 7 days	No, I did not consume these products in the last 7 days	No, I did not consume these products in the last 7 days	Yesterday, 1 to 2 times	Within the past 4 to 7 days	No, I did not consume these products in the last 7 days
G95655	CSM5MCYQ_P	C3011	C3011C6	metagenomics	16872784	16612978	8183	251623	0.0149129	8	2014-10-24	15	58	9	Female	HMP_pilot	Included	2	NA	15	Cedars-Sinai	25	ibdmdb	PDO-8182		HiSeq 2x101 Paired Lane	LCSET-8733	C90P4ANXX/1,C90P4ANXX/2,C90P4ANXX/3,C90P4ANXX/4,C90P4ANXX/5,C90P4ANXX/6		6	Stool Collection #6	9	3011	Professional/Doctoral degree	Paid	No	No	No	No	No	No	37	UC	No, I did not consume these products in the last 7 days	No, I did not consume these products in the last 7 days	No, I did not consume these products in the last 7 days	Yesterday, 3 or more times	Within the past 4 to 7 days	No, I did not consume these products in the last 7 days
G95661	CSM67UEP_P	C3011	C3011C7	metagenomics	8133939	6450555	4112	1679272	0.206452	10	2014-11-07	14	72	11	Female	HMP_pilot	Included	4	NA	14	Cedars-Sinai	25	ibdmdb	PDO-8182		HiSeq 2x101 Paired Lane	LCSET-8733	C90P4ANXX/1,C90P4ANXX/2,C90P4ANXX/3,C90P4ANXX/4,C90P4ANXX/5,C90P4ANXX/6		6	Stool Collection #7	11	3011	Professional/Doctoral degree	Paid	No	No	No	No	No	No	37	UC	No, I did not consume these products in the last 7 days	No, I did not consume these products in the last 7 days	No, I did not consume these products in the last 7 days	Yesterday, 3 or more times	Within the past 4 to 7 days	No, I did not consume these products in the last 7 days
G95673	CSM67UET_P	C3011	C3011C8	metagenomics	3109884	2546989	1632	561263	0.180477	12	2014-11-25	18	90	12	Female	HMP_pilot	Included	4	NA	18	Cedars-Sinai	25	ibdmdb	PDO-8182		HiSeq 2x101 Paired Lane	LCSET-8733	C90P4ANXX/1,C90P4ANXX/2,C90P4ANXX/3,C90P4ANXX/4,C90P4ANXX/5,C90P4ANXX/6		6	Stool Collection #8	12	3011	Professional/Doctoral degree	Paid	No	No	No	No	No	No	37	UC	No, I did not consume these products in the last 7 days	No, I did not consume these products in the last 7 days	No, I did not consume these products in the last 7 days	Yesterday, 3 or more times	Within the past 4 to 7 days	No, I did not consume these products in the last 7 days
G110155	CSM67UEW_P	C3011	C3011C9	metagenomics	14746577	11161337	115	3585125	0.243116	14	2014-12-08	13	103	13	Female	HMP_pilot	Excluded	2	NA	13	Cedars-Sinai	25	ibdmdb	PDO-10517		HiSeq 2x101 Paired Lane	LCSET-8734	C8G6HANXX/3,C8G6HANXX/4,C8G6HANXX/5,C8G6HANXX/6,C8G6HANXX/7,C8G6HANXX/8		6	Stool Collection #9	13	3011	Professional/Doctoral degree	Paid	No	No	No	No	No	No	37	UC	No, I did not consume these products in the last 7 days	No, I did not consume these products in the last 7 days	No, I did not consume these products in the last 7 days	Yesterday, 3 or more times	Within the past 4 to 7 days	No, I did not consume these products in the last 7 days
G110155	CSM67UEW	C3011	C3011C9	metagenomics	10795936	4406241	3090691	3299004	0.305578	14	2014-12-08	0	103	13	Female	HMP	NA	2	NA	13	Cedars-Sinai	25	ibdmdb	PDO-10517		HiSeq 2x101 Paired Lane	LCSET-8734	C8G6HANXX/3,C8G6HANXX/4,C8G6HANXX/5,C8G6HANXX/6,C8G6HANXX/7,C8G6HANXX/8		6	Stool Collection #9	13	3011	Professional/Doctoral degree	Paid	No	No	No	No	No	No	37	UC	No, I did not consume these products in the last 7 days	No, I did not consume these products in the last 7 days	No, I did not consume these products in the last 7 days	Yesterday, 3 or more times	Within the past 4 to 7 days	No, I did not consume these products in the last 7 days
G110035	CSM67UF1_P	C3011	C3011C10	metagenomics	15923629	15849190	132	74307	0.00466646	16	2014-12-20	12	115	14	Female	HMP_pilot	Excluded	1	NA	12	Cedars-Sinai	25	ibdmdb	PDO-10526		HiSeq 2x101 Paired Lane	LCSET-8734	C8G6HANXX/3,C8G6HANXX/4,C8G6HANXX/5,C8G6HANXX/6,C8G6HANXX/7,C8G6HANXX/8		6	Stool Collection #10	14	3011	Professional/Doctoral degree	Paid	No	No	No	No	No	No	37	UC	No, I did not consume these products in the last 7 days	No, I did not consume these products in the last 7 days	No, I did not consume these products in the last 7 days	Yesterday, 3 or more times	Within the past 4 to 7 days	No, I did not consume these products in the last 7 days
G110035	CSM67UF1	C3011	C3011C10	metagenomics	11240936	6891493	3834825	514618	0.0457807	16	2014-12-20	0	115	14	Female	HMP	NA	1	NA	12	Cedars-Sinai	25	ibdmdb	PDO-10526		HiSeq 2x101 Paired Lane	LCSET-8734	C8G6HANXX/3,C8G6HANXX/4,C8G6HANXX/5,C8G6HANXX/6,C8G6HANXX/7,C8G6HANXX/8		6	Stool Collection #10	14	3011	Professional/Doctoral degree	Paid	No	No	No	No	No	No	37	UC	No, I did not consume these products in the last 7 days	No, I did not consume these products in the last 7 days	No, I did not consume these products in the last 7 days	Yesterday, 3 or more times	Within the past 4 to 7 days	No, I did not consume these products in the last 7 days
G110102	CSM67UF5	C3011	C3011C11	metagenomics	10842614	5286043	3199642	2356929	0.217376	19	2015-01-12	23	138	15	Female	HMP	NA	1	NA	23	Cedars-Sinai	25	ibdmdb	PDO-10517							Stool Collection #11	15	3011	Professional/Doctoral degree	Paid	No	No	No	No	No	No	37	UC	No, I did not consume these products in the last 7 days	No, I did not consume these products in the last 7 days	No, I did not consume these products in the last 7 days	Yesterday, 3 or more times	Within the past 4 to 7 days	No, I did not consume these products in the last 7 days
G110023	CSM79HM1	C3011	C3011C14	metagenomics	18942943	11984253	6809262	149428	0.00788832	24	2015-02-17	36	174	19	Female	HMP	NA	1	NA	19	Cedars-Sinai	25	ibdmdb	PDO-10526							Stool Collection #14	19	3011	Professional/Doctoral degree	Paid	No	No	No	No	No	No	37	UC	No, I did not consume these products in the last 7 days	No, I did not consume these products in the last 7 days	No, I did not consume these products in the last 7 days	Yesterday, 3 or more times	Within the past 4 to 7 days	No, I did not consume these products in the last 7 days
G95686	CSM79HQT_P	C3011	C3011C16	metagenomics	11541446	10202580	6143	1332723	0.115473	27	2015-03-09	20	194	21	Female	HMP_pilot	Included	1	NA	20	Cedars-Sinai	25	ibdmdb	PDO-8182		HiSeq 2x101 Paired Lane	LCSET-8733	C90P4ANXX/1,C90P4ANXX/2,C90P4ANXX/3,C90P4ANXX/4,C90P4ANXX/5,C90P4ANXX/6		6	Stool Collection #16	21	3011	Professional/Doctoral degree	Paid	No	No	No	No	No	No	37	UC	Yesterday, 3 or more times	No, I did not consume these products in the last 7 days	No, I did not consume these products in the last 7 days	No, I did not consume these products in the last 7 days	No, I did not consume these products in the last 7 days	No, I did not consume these products in the last 7 days
G95699	CSM79HM5_P	C3011	C3011C18	metagenomics	3298248	3295369	1597	1282	0.00038869	31	2015-04-02	24	218	23	Female	HMP_pilot	Included	2	NA	24	Cedars-Sinai	25	ibdmdb	PDO-8182		HiSeq 2x101 Paired Lane	LCSET-8733	C90P4ANXX/1,C90P4ANXX/2,C90P4ANXX/3,C90P4ANXX/4,C90P4ANXX/5,C90P4ANXX/6		6	Stool Collection #18	23	3011	Professional/Doctoral degree	Paid	No	No	No	No	No	No	37	UC	No, I did not consume these products in the last 7 days	No, I did not consume these products in the last 7 days	No, I did not consume these products in the last 7 days	Yesterday, 3 or more times	No, I did not consume these products in the last 7 days	No, I did not consume these products in the last 7 days
G110027	CSM79HM7	C3011	C3011C19	metagenomics	22436655	15280644	7139186	16825	0.00074989	32	2015-04-10	8	226	25	Female	HMP	NA	1	NA	8	Cedars-Sinai	25	ibdmdb	PDO-10526							Stool Collection #19	25	3011	Professional/Doctoral degree	Paid	No	No	No	No	No	No	37	UC	No, I did not consume these products in the last 7 days	No, I did not consume these products in the last 7 days	No, I did not consume these products in the last 7 days	Yesterday, 3 or more times	Within the past 4 to 7 days	No, I did not consume these products in the last 7 days
G95781	CSM79HM9_P	C3011	C3011C20	metagenomics	21046273	18138504	187	2907582	0.138152	34	2015-04-27	17	243	26	Female	HMP_pilot	Included	1	NA	17	Cedars-Sinai	25	ibdmdb	PDO-8184		HiSeq 2x101 Paired Lane	LCSET-8734	C8G6HANXX/3,C8G6HANXX/4,C8G6HANXX/5,C8G6HANXX/6,C8G6HANXX/7,C8G6HANXX/8		6	Stool Collection #20	26	3011	Professional/Doctoral degree	Paid	No	No	No	No	No	No	37	UC	No, I did not consume these products in the last 7 days	No, I did not consume these products in the last 7 days	No, I did not consume these products in the last 7 days	Yesterday, 1 to 2 times	Within the past 4 to 7 days	No, I did not consume these products in the last 7 days
G110117	CSM7KOMP	C3011	C3011C21	metagenomics	19345575	14959288	3894184	492103	0.0254375	37	2015-05-15	18	261	27	Female	HMP	NA	2	NA	18	Cedars-Sinai	25	ibdmdb	PDO-10517							Stool Collection #21	27	3011	Professional/Doctoral degree	Paid	No	No	No	No	No	No	37	UC	No, I did not consume these products in the last 7 days	No, I did not consume these products in the last 7 days	No, I did not consume these products in the last 7 days	Yesterday, 3 or more times	Within the past 4 to 7 days	No, I did not consume these products in the last 7 days
G95708	CSM7KOMR_P	C3011	C3011C22	metagenomics	10940222	10574524	6045	359653	0.0328744	39	2015-06-02	18	279	28	Female	HMP_pilot	Included	4	NA	18	Cedars-Sinai	25	ibdmdb	PDO-8182		HiSeq 2x101 Paired Lane	LCSET-8733	C90P4ANXX/1,C90P4ANXX/2,C90P4ANXX/3,C90P4ANXX/4,C90P4ANXX/5,C90P4ANXX/6		6	Stool Collection #22	28	3011	Professional/Doctoral degree	Paid	No	No	No	No	No	No	37	UC	No, I did not consume these products in the last 7 days	Within the past 4 to 7 days	Within the past 4 to 7 days	Yesterday, 1 to 2 times	Within the past 4 to 7 days	No, I did not consume these products in the last 7 days
G110111	CSM7KOMT	C3011	C3011C23	metagenomics	15621066	11859630	3580015	181421	0.0116139	41	2015-06-12	10	289	29	Female	HMP	NA	1	NA	10	Cedars-Sinai	25	ibdmdb	PDO-10517							Stool Collection #23	29	3011	Professional/Doctoral degree	Paid	No	No	No	No	No	No	37	UC	No, I did not consume these products in the last 7 days	No, I did not consume these products in the last 7 days	No, I did not consume these products in the last 7 days	Yesterday, 3 or more times	Within the past 4 to 7 days	No, I did not consume these products in the last 7 days
G95717	CSM7KOMV_P	C3011	C3011C24	metagenomics	11605980	11578062	6834	21084	0.00181665	44	2015-07-07	25	314	30	Female	HMP_pilot	Included	1	NA	25	Cedars-Sinai	25	ibdmdb	PDO-8182		HiSeq 2x101 Paired Lane	LCSET-8733	C90P4ANXX/1,C90P4ANXX/2,C90P4ANXX/3,C90P4ANXX/4,C90P4ANXX/5,C90P4ANXX/6		6	Stool Collection #24	30	3011	Professional/Doctoral degree	Paid	No	No	No	No	No	No	37	UC	No, I did not consume these products in the last 7 days	No, I did not consume these products in the last 7 days	No, I did not consume these products in the last 7 days	Yesterday, 3 or more times	Within the past 4 to 7 days	No, I did not consume these products in the last 7 days
G95637	CSM5MCXF_P	C3012	C3012C1	metagenomics	6024437	5965201	3269	55967	0.00929	0	2014-08-25	0	0	4	Female	HMP_pilot	Included	NA	1	0	Cedars-Sinai	30	ibdmdb	PDO-8182		HiSeq 2x101 Paired Lane	LCSET-8733	C90P4ANXX/1,C90P4ANXX/2,C90P4ANXX/3,C90P4ANXX/4,C90P4ANXX/5,C90P4ANXX/6		6	Stool Collection #1	4	3012	Master's degree	Paid	No	No	No	No	No	No	37	CD	Within the past 2 to 3 days	No, I did not consume these products in the last 7 days	Within the past 2 to 3 days	Yesterday, 3 or more times	Yesterday, 1 to 2 times	No, I did not consume these products in the last 7 days
G110128	CSM5MCZB	C3012	C3012C2	metagenomics	17749042	13903402	3824477	21163	0.00119235	3	2014-09-16	22	22	5	Female	HMP	NA	NA	3	22	Cedars-Sinai	30	ibdmdb	PDO-10517							Stool Collection #2	5	3012	Master's degree	Paid	No	No	No	No	No	No	37	CD	No, I did not consume these products in the last 7 days	No, I did not consume these products in the last 7 days	No, I did not consume these products in the last 7 days	Yesterday, 3 or more times	Yesterday, 1 to 2 times	No, I did not consume these products in the last 7 days
G110138	CSM5MCZD	C3012	C3012C3	metagenomics	17705578	13361397	4332897	11284	0.00063731	4	2014-09-23	7	29	6	Female	HMP	NA	NA	0	7	Cedars-Sinai	30	ibdmdb	PDO-10517							Stool Collection #3	6	3012	Master's degree	Paid	No	No	No	No	No	No	37	CD	No, I did not consume these products in the last 7 days	No, I did not consume these products in the last 7 days	No, I did not consume these products in the last 7 days	Yesterday, 3 or more times	Yesterday, 1 to 2 times	No, I did not consume these products in the last 7 days
G110133	CSM5MCZF	C3012	C3012C4	metagenomics	11733471	9159219	2562926	11326	0.00096527	6	2014-10-07	14	43	7	Female	HMP	NA	NA	0	14	Cedars-Sinai	30	ibdmdb	PDO-10517							Stool Collection #4	7	3012	Master's degree	Paid	No	No	No	No	No	No	37	CD	Within the past 2 to 3 days	No, I did not consume these products in the last 7 days	No, I did not consume these products in the last 7 days	Yesterday, 1 to 2 times	Within the past 2 to 3 days	No, I did not consume these products in the last 7 days
G110060	CSM67U9B	C3012	C3012C5	metagenomics	14074787	9352410	4719589	2788	0.00019808	8	2014-10-21	14	57	8	Female	HMP	NA	NA	2	14	Cedars-Sinai	30	ibdmdb	PDO-10526							Stool Collection #5	8	3012	Master's degree	Paid	No	No	No	No	No	No	37	CD	Within the past 4 to 7 days	No, I did not consume these products in the last 7 days	No, I did not consume these products in the last 7 days	Yesterday, 3 or more times	Within the past 2 to 3 days	No, I did not consume these products in the last 7 days
G110136	CSM67U9D	C3012	C3012C6	metagenomics	13640646	10479849	3144375	16422	0.0012039	10	2014-11-04	14	71	9	Female	HMP	NA	NA	0	14	Cedars-Sinai	30	ibdmdb	PDO-10517							Stool Collection #6	9	3012	Master's degree	Paid	No	No	No	No	No	No	37	CD	No, I did not consume these products in the last 7 days	Within the past 4 to 7 days	No, I did not consume these products in the last 7 days	Yesterday, 3 or more times	Yesterday, 1 to 2 times	No, I did not consume these products in the last 7 days
G110164	CSM67UGO	C3012	C3012C9	metagenomics	6699891	5035192	1647922	16777	0.00250407	16	2014-12-17	43	114	13	Female	HMP	NA	NA	0	15	Cedars-Sinai	30	ibdmdb	PDO-10517							Stool Collection #9	13	3012	Master's degree	Paid	No	No	No	No	No	No	37	CD	Within the past 4 to 7 days	No, I did not consume these products in the last 7 days	No, I did not consume these products in the last 7 days	Yesterday, 3 or more times	Yesterday, 1 to 2 times	No, I did not consume these products in the last 7 days
G110021	CSM79HOJ	C3012	C3012C13	metagenomics	25383648	16684852	8653145	45651	0.00179844	24	2015-02-11	56	170	18	Female	HMP	NA	NA	0	14	Cedars-Sinai	30	ibdmdb	PDO-10526							Stool Collection #13	18	3012	Master's degree	Paid	No	No	No	No	No	No	37	CD	Within the past 4 to 7 days	No, I did not consume these products in the last 7 days	No, I did not consume these products in the last 7 days	Yesterday, 3 or more times	Yesterday, 1 to 2 times	No, I did not consume these products in the last 7 days
G110096	CSM79HOL	C3012	C3012C14	metagenomics	19955408	15402050	4541893	11465	0.00057453	26	2015-02-24	13	183	19	Female	HMP	NA	NA	1	13	Cedars-Sinai	30	ibdmdb	PDO-10517							Stool Collection #14	19	3012	Master's degree	Paid	No	No	No	No	No	No	37	CD	Within the past 4 to 7 days	No, I did not consume these products in the last 7 days	No, I did not consume these products in the last 7 days	Within the past 4 to 7 days	Yesterday, 1 to 2 times	No, I did not consume these products in the last 7 days
G110026	CSM79HOT	C3012	C3012C18	metagenomics	15280575	10696343	4559996	24236	0.00158607	34	2015-04-21	56	239	23	Female	HMP	NA	NA	0	14	Cedars-Sinai	30	ibdmdb	PDO-10526							Stool Collection #18	23	3012	Master's degree	Paid	No	No	No	No	No	No	37	CD	Within the past 4 to 7 days	No, I did not consume these products in the last 7 days	No, I did not consume these products in the last 7 days	Yesterday, 3 or more times	Yesterday, 1 to 2 times	No, I did not consume these products in the last 7 days
G110605	CSM7KOMX	C3012	C3012C19	metagenomics	14115938	10985915	3118211	11812	0.00083678	36	2015-05-07	16	255	25	Female	HMP	NA	NA	0	16	Cedars-Sinai	30	ibdmdb	PDO-10527							Stool Collection #19	25	3012	Master's degree	Paid	No	No	No	No	No	No	37	CD	No, I did not consume these products in the last 7 days	Within the past 4 to 7 days	No, I did not consume these products in the last 7 days	Yesterday, 3 or more times	Yesterday, 1 to 2 times	Yesterday, 1 to 2 times
G110614	CSM7KOMZ	C3012	C3012C20	metagenomics	9189987	6813418	2371390	5179	0.00056355	38	2015-05-19	12	267	26	Female	HMP	NA	NA	2	12	Cedars-Sinai	30	ibdmdb	PDO-10527							Stool Collection #20	26	3012	Master's degree	Paid	No	No	No	No	No	No	37	CD	No, I did not consume these products in the last 7 days	No, I did not consume these products in the last 7 days	No, I did not consume these products in the last 7 days	Yesterday, 3 or more times	Within the past 4 to 7 days	Within the past 2 to 3 days
G110118	CSM7KON2	C3012	C3012C21	metagenomics	10012451	7495754	2502805	13892	0.00138747	40	2015-06-02	14	281	27	Female	HMP	NA	NA	1	14	Cedars-Sinai	30	ibdmdb	PDO-10517							Stool Collection #21	27	3012	Master's degree	Paid	No	No	No	No	No	No	37	CD	Within the past 4 to 7 days	No, I did not consume these products in the last 7 days	No, I did not consume these products in the last 7 days	Yesterday, 3 or more times	Yesterday, 1 to 2 times	Within the past 4 to 7 days
G110114	CSM7KON8	C3012	C3012C24	metagenomics	12270053	9337938	2916697	15418	0.00125656	46	2015-07-14	42	323	30	Female	HMP	NA	NA	0	14	Cedars-Sinai	30	ibdmdb	PDO-10517							Stool Collection #24	30	3012	Master's degree	Paid	No	No	No	No	No	No	37	CD	No, I did not consume these products in the last 7 days	No, I did not consume these products in the last 7 days	No, I did not consume these products in the last 7 days	Yesterday, 3 or more times	Yesterday, 1 to 2 times	Within the past 2 to 3 days
G95641	CSM5MCYU_P	C3013	C3013C1	metagenomics	5059314	4788502	2233	268579	0.0530861	0	2014-09-09	0	0	4	Female	HMP_pilot	Included	3	NA	0	Cedars-Sinai	13	ibdmdb	PDO-8182		HiSeq 2x101 Paired Lane	LCSET-8733	C90P4ANXX/1,C90P4ANXX/2,C90P4ANXX/3,C90P4ANXX/4,C90P4ANXX/5,C90P4ANXX/6		6	Stool Collection #1	4	3013	Some college, no degree	Student	No	No	No	No	No	No	26	UC	Yesterday, 1 to 2 times	Yesterday, 1 to 2 times	No, I did not consume these products in the last 7 days	Yesterday, 1 to 2 times	No, I did not consume these products in the last 7 days	No, I did not consume these products in the last 7 days
G110152	CSM67U9H_P	C3013	C3013C2	metagenomics	42484792	36419733	216	6064843	0.142753	2	2014-09-24	15	15	5	Female	HMP_pilot	Excluded	3	NA	15	Cedars-Sinai	13	ibdmdb	PDO-10517		HiSeq 2x101 Paired Lane	LCSET-8734	C8G6HANXX/3,C8G6HANXX/4,C8G6HANXX/5,C8G6HANXX/6,C8G6HANXX/7,C8G6HANXX/8		6	Stool Collection #2	5	3013	Some college, no degree	Student	No	No	No	No	No	No	26	UC	Yesterday, 1 to 2 times	Within the past 2 to 3 days	Within the past 4 to 7 days	Yesterday, 3 or more times	No, I did not consume these products in the last 7 days	No, I did not consume these products in the last 7 days
G110152	CSM67U9H	C3013	C3013C2	metagenomics	11309446	5166426	2640526	3502494	0.309696	2	2014-09-24	0	15	5	Female	HMP	NA	3	NA	15	Cedars-Sinai	13	ibdmdb	PDO-10517		HiSeq 2x101 Paired Lane	LCSET-8734	C8G6HANXX/3,C8G6HANXX/4,C8G6HANXX/5,C8G6HANXX/6,C8G6HANXX/7,C8G6HANXX/8		6	Stool Collection #2	5	3013	Some college, no degree	Student	No	No	No	No	No	No	26	UC	Yesterday, 1 to 2 times	Within the past 2 to 3 days	Within the past 4 to 7 days	Yesterday, 3 or more times	No, I did not consume these products in the last 7 days	No, I did not consume these products in the last 7 days
G110638	CSM67U9N	C3013	C3013C4	metagenomics	16820204	1210255	4270966	11338983	0.674129	6	2014-10-21	27	42	7	Female	HMP	NA	8	NA	14	Cedars-Sinai	13	ibdmdb	PDO-10527							Stool Collection #4	7	3013	Some college, no degree	Student	No	No	No	No	No	No	26	UC	Yesterday, 1 to 2 times	Yesterday, 1 to 2 times	Within the past 4 to 7 days	Yesterday, 3 or more times	Within the past 4 to 7 days	No, I did not consume these products in the last 7 days
G95660	CSM67U9P_P	C3013	C3013C5	metagenomics	10245416	5527621	4516	4713279	0.460038	8	2014-11-04	14	56	8	Female	HMP_pilot	Included	5	NA	14	Cedars-Sinai	13	ibdmdb	PDO-8182		HiSeq 2x101 Paired Lane	LCSET-8733	C90P4ANXX/1,C90P4ANXX/2,C90P4ANXX/3,C90P4ANXX/4,C90P4ANXX/5,C90P4ANXX/6		6	Stool Collection #5	8	3013	Some college, no degree	Student	No	No	No	No	No	No	26	UC	Yesterday, 1 to 2 times	Yesterday, 1 to 2 times	No, I did not consume these products in the last 7 days	Yesterday, 1 to 2 times	Yesterday, 1 to 2 times	No, I did not consume these products in the last 7 days
G95663	CSM67U9R_P	C3013	C3013C6	metagenomics	7836987	6839376	3969	993642	0.126789	10	2014-11-20	16	72	9	Female	HMP_pilot	Included	3	NA	16	Cedars-Sinai	13	ibdmdb	PDO-8182		HiSeq 2x101 Paired Lane	LCSET-8733	C90P4ANXX/1,C90P4ANXX/2,C90P4ANXX/3,C90P4ANXX/4,C90P4ANXX/5,C90P4ANXX/6		6	Stool Collection #6	9	3013	Some college, no degree	Student	No	No	No	No	No	No	26	UC	Yesterday, 1 to 2 times	Yesterday, 1 to 2 times	No, I did not consume these products in the last 7 days	Yesterday, 3 or more times	Within the past 4 to 7 days	No, I did not consume these products in the last 7 days
G95761	CSM79HGD_P	C3013	C3013C7	metagenomics	16328561	9171036	136	7157389	0.438336	12	2014-12-03	13	85	11	Female	HMP_pilot	Included	3	NA	13	Cedars-Sinai	13	ibdmdb	PDO-8184		HiSeq 2x101 Paired Lane	LCSET-8734	C8G6HANXX/3,C8G6HANXX/4,C8G6HANXX/5,C8G6HANXX/6,C8G6HANXX/7,C8G6HANXX/8		6	Stool Collection #7	11	3013	Some college, no degree	Student	No	No	No	No	No	No	26	UC	Yesterday, 1 to 2 times	Within the past 2 to 3 days	Within the past 2 to 3 days	Yesterday, 1 to 2 times	Within the past 4 to 7 days	No, I did not consume these products in the last 7 days
G110154	CSM79HGF_P	C3013	C3013C8	metagenomics	16885897	10417685	122	6468090	0.383047	14	2014-12-17	14	99	12	Female	HMP_pilot	Excluded	3	NA	14	Cedars-Sinai	13	ibdmdb	PDO-10517		HiSeq 2x101 Paired Lane	LCSET-8734	C8G6HANXX/3,C8G6HANXX/4,C8G6HANXX/5,C8G6HANXX/6,C8G6HANXX/7,C8G6HANXX/8		6	Stool Collection #8	12	3013	Some college, no degree	Student	No	No	No	No	No	No	26	UC	Yesterday, 1 to 2 times	Yesterday, 1 to 2 times	Within the past 4 to 7 days	Yesterday, 1 to 2 times	Yesterday, 1 to 2 times	No, I did not consume these products in the last 7 days
G110154	CSM79HGF	C3013	C3013C8	metagenomics	13403694	3266358	2998535	7138801	0.5326	14	2014-12-17	0	99	12	Female	HMP	NA	3	NA	14	Cedars-Sinai	13	ibdmdb	PDO-10517		HiSeq 2x101 Paired Lane	LCSET-8734	C8G6HANXX/3,C8G6HANXX/4,C8G6HANXX/5,C8G6HANXX/6,C8G6HANXX/7,C8G6HANXX/8		6	Stool Collection #8	12	3013	Some college, no degree	Student	No	No	No	No	No	No	26	UC	Yesterday, 1 to 2 times	Yesterday, 1 to 2 times	Within the past 4 to 7 days	Yesterday, 1 to 2 times	Yesterday, 1 to 2 times	No, I did not consume these products in the last 7 days
G95669	CSM79HGH_P	C3013	C3013C9	metagenomics	11112682	7042287	5710	4064685	0.36577	17	2015-01-07	21	120	13	Female	HMP_pilot	Included	3	NA	21	Cedars-Sinai	13	ibdmdb	PDO-8182		HiSeq 2x101 Paired Lane	LCSET-8733	C90P4ANXX/1,C90P4ANXX/2,C90P4ANXX/3,C90P4ANXX/4,C90P4ANXX/5,C90P4ANXX/6		6	Stool Collection #9	13	3013	Some college, no degree	Student	No	No	No	No	No	No	26	UC	Yesterday, 1 to 2 times	Yesterday, 1 to 2 times	Within the past 2 to 3 days	Yesterday, 1 to 2 times	Within the past 4 to 7 days	No, I did not consume these products in the last 7 days
G95757	CSM79HGJ_P	C3013	C3013C10	metagenomics	1302426	1058160	5	244261	0.187543	18	2015-01-13	6	126	14	Female	HMP_pilot	Included	5	NA	6	Cedars-Sinai	13	ibdmdb	PDO-8184		HiSeq 2x101 Paired Lane	LCSET-8734	C8G6HANXX/3,C8G6HANXX/4,C8G6HANXX/5,C8G6HANXX/6,C8G6HANXX/7,C8G6HANXX/8		6	Stool Collection #10	14	3013	Some college, no degree	Student	No	No	No	No	No	No	26	UC	No, I did not consume these products in the last 7 days	Yesterday, 1 to 2 times	Within the past 4 to 7 days	Yesterday, 3 or more times	No, I did not consume these products in the last 7 days	No, I did not consume these products in the last 7 days
G95766	CSM79HGL_P	C3013	C3013C11	metagenomics	12162594	7167986	82	4994526	0.410646	20	2015-01-29	16	142	15	Female	HMP_pilot	Included	4	NA	16	Cedars-Sinai	13	ibdmdb	PDO-8184		HiSeq 2x101 Paired Lane	LCSET-8734	C8G6HANXX/3,C8G6HANXX/4,C8G6HANXX/5,C8G6HANXX/6,C8G6HANXX/7,C8G6HANXX/8		6	Stool Collection #11	15	3013	Some college, no degree	Student	No	No	No	No	No	No	26	UC	Yesterday, 1 to 2 times	Within the past 4 to 7 days	No, I did not consume these products in the last 7 days	Yesterday, 1 to 2 times	Yesterday, 1 to 2 times	No, I did not consume these products in the last 7 days
G95769	CSM79HGN_P	C3013	C3013C12	metagenomics	24559033	16565115	202	7993716	0.32549	22	2015-02-11	13	155	16	Female	HMP_pilot	Included	5	NA	13	Cedars-Sinai	13	ibdmdb	PDO-8184		HiSeq 2x101 Paired Lane	LCSET-8734	C8G6HANXX/3,C8G6HANXX/4,C8G6HANXX/5,C8G6HANXX/6,C8G6HANXX/7,C8G6HANXX/8		6	Stool Collection #12	16	3013	Some college, no degree	Student	No	No	No	No	No	No	26	UC	Yesterday, 1 to 2 times	Within the past 2 to 3 days	No, I did not consume these products in the last 7 days	Yesterday, 1 to 2 times	Yesterday, 1 to 2 times	No, I did not consume these products in the last 7 days
G110097	CSM79HPK	C3013	C3013C13	metagenomics	15817207	8053482	3342905	4420820	0.279494	24	2015-02-24	13	168	18	Female	HMP	NA	6	NA	13	Cedars-Sinai	13	ibdmdb	PDO-10517							Stool Collection #13	18	3013	Some college, no degree	Student	No	No	No	No	No	No	26	UC	Yesterday, 1 to 2 times	Within the past 4 to 7 days	No, I did not consume these products in the last 7 days	Yesterday, 1 to 2 times	Within the past 2 to 3 days	No, I did not consume these products in the last 7 days
G95692	CSM79HPM_P	C3013	C3013C14	metagenomics	9828719	5896235	4659	3927825	0.399627	26	2015-03-12	16	184	19	Female	HMP_pilot	Included	5	NA	16	Cedars-Sinai	13	ibdmdb	PDO-8182		HiSeq 2x101 Paired Lane	LCSET-8733	C90P4ANXX/1,C90P4ANXX/2,C90P4ANXX/3,C90P4ANXX/4,C90P4ANXX/5,C90P4ANXX/6		6	Stool Collection #14	19	3013	Some college, no degree	Student	No	No	No	No	No	No	26	UC	Yesterday, 1 to 2 times	Yesterday, 1 to 2 times	Within the past 4 to 7 days	Yesterday, 1 to 2 times	Yesterday, 1 to 2 times	No, I did not consume these products in the last 7 days
G110106	CSM79HPS	C3013	C3013C16	metagenomics	14350269	8045078	3049587	3255604	0.226867	31	2015-04-14	33	217	21	Female	HMP	NA	7	NA	33	Cedars-Sinai	13	ibdmdb	PDO-10517							Stool Collection #16	21	3013	Some college, no degree	Student	No	No	No	No	No	No	26	UC	Yesterday, 1 to 2 times	Within the past 4 to 7 days	No, I did not consume these products in the last 7 days	Yesterday, 3 or more times	Within the past 2 to 3 days	No, I did not consume these products in the last 7 days
G95690	CSM79HPQ_P	C3013	C3013C17	metagenomics	11369984	10380748	6481	982755	0.0864342	32	2015-04-21	7	224	22	Female	HMP_pilot	Included	9	NA	7	Cedars-Sinai	13	ibdmdb	PDO-8182		HiSeq 2x101 Paired Lane	LCSET-8733	C90P4ANXX/1,C90P4ANXX/2,C90P4ANXX/3,C90P4ANXX/4,C90P4ANXX/5,C90P4ANXX/6		6	Stool Collection #17	22	3013	Some college, no degree	Student	No	No	No	No	No	No	26	UC	No, I did not consume these products in the last 7 days	Yesterday, 1 to 2 times	No, I did not consume these products in the last 7 days	Yesterday, 3 or more times	Within the past 2 to 3 days	No, I did not consume these products in the last 7 days
G110609	CSM79HPO	C3013	C3013C18	metagenomics	16793553	446490	4421958	11925105	0.7101	33	2015-04-28	7	231	23	Female	HMP	NA	8	NA	7	Cedars-Sinai	13	ibdmdb	PDO-10527							Stool Collection #18	23	3013	Some college, no degree	Student	No	No	No	No	No	No	26	UC	Yesterday, 1 to 2 times	Yesterday, 1 to 2 times	No, I did not consume these products in the last 7 days	Yesterday, 3 or more times	Yesterday, 1 to 2 times	No, I did not consume these products in the last 7 days
G110572	CSM79HPU	C3013	C3013C19	metagenomics	2312815	44454	616304	1652057	0.714306	34	2015-05-05	7	238	25	Female	HMP	NA	9	NA	7	Cedars-Sinai	13	ibdmdb	PDO-10527							Stool Collection #19	25	3013	Some college, no degree	Student	No	No	No	No	No	No	26	UC	Yesterday, 1 to 2 times	Within the past 2 to 3 days	Within the past 4 to 7 days	Yesterday, 3 or more times	Within the past 2 to 3 days	No, I did not consume these products in the last 7 days
G95704	CSM7KONS_P	C3013	C3013C20	metagenomics	9532312	9502475	4765	25072	0.00263021	36	2015-05-20	15	253	26	Female	HMP_pilot	Included	5	NA	15	Cedars-Sinai	13	ibdmdb	PDO-8182		HiSeq 2x101 Paired Lane	LCSET-8733	C90P4ANXX/1,C90P4ANXX/2,C90P4ANXX/3,C90P4ANXX/4,C90P4ANXX/5,C90P4ANXX/6		6	Stool Collection #20	26	3013	Some college, no degree	Student	No	No	No	No	No	No	26	UC	Yesterday, 1 to 2 times	Within the past 4 to 7 days	No, I did not consume these products in the last 7 days	Yesterday, 3 or more times	Yesterday, 1 to 2 times	No, I did not consume these products in the last 7 days
G110119	CSM7KONU	C3013	C3013C21	metagenomics	21981855	915711	4759694	16306450	0.741814	38	2015-06-03	14	267	27	Female	HMP	NA	7	NA	14	Cedars-Sinai	13	ibdmdb	PDO-10517							Stool Collection #21	27	3013	Some college, no degree	Student	No	No	No	No	No	No	26	UC	Yesterday, 1 to 2 times	Within the past 4 to 7 days	No, I did not consume these products in the last 7 days	Yesterday, 3 or more times	Within the past 4 to 7 days	No, I did not consume these products in the last 7 days
G95787	CSM7KONW_P	C3013	C3013C22	metagenomics	18942588	14695335	120	4247133	0.224211	41	2015-06-23	20	287	28	Female	HMP_pilot	Included	6	NA	20	Cedars-Sinai	13	ibdmdb	PDO-8184		HiSeq 2x101 Paired Lane	LCSET-8734	C8G6HANXX/3,C8G6HANXX/4,C8G6HANXX/5,C8G6HANXX/6,C8G6HANXX/7,C8G6HANXX/8		6	Stool Collection #22	28	3013	Some college, no degree	Student	No	No	No	No	No	No	26	UC	Yesterday, 1 to 2 times	Within the past 2 to 3 days	No, I did not consume these products in the last 7 days	Yesterday, 3 or more times	Yesterday, 1 to 2 times	No, I did not consume these products in the last 7 days
G95746	CSM67U9T_P	C3015	C3015C1	metagenomics	18849955	18128025	115	721815	0.0382927	0	2014-09-30	0	0	4	Female	HMP_pilot	Included	3	NA	0	Cedars-Sinai	37	ibdmdb	PDO-8184		HiSeq 2x101 Paired Lane	LCSET-8734	C8G6HANXX/3,C8G6HANXX/4,C8G6HANXX/5,C8G6HANXX/6,C8G6HANXX/7,C8G6HANXX/8		6	Stool Collection #1	4	3015	Unknown/Not Reported	Unknown/Not Reported	No	No	No	No	No	No	50	UC	No, I did not consume these products in the last 7 days	Yesterday, 1 to 2 times	No, I did not consume these products in the last 7 days	Yesterday, 3 or more times	Yesterday, 1 to 2 times	No, I did not consume these products in the last 7 days
G110122	CSM67UAK	C3015	C3015C2	metagenomics	15847082	8942148	3473224	3431710	0.216552	3	2014-10-21	21	21	5	Female	HMP	NA	4	NA	21	Cedars-Sinai	37	ibdmdb	PDO-10517							Stool Collection #2	5	3015	Unknown/Not Reported	Unknown/Not Reported	No	No	No	No	No	No	50	UC	No, I did not consume these products in the last 7 days	Yesterday, 3 or more times	No, I did not consume these products in the last 7 days	Yesterday, 3 or more times	Yesterday, 1 to 2 times	Within the past 4 to 7 days
G110125	CSM67UAM	C3015	C3015C3	metagenomics	20249725	15549404	4165715	534606	0.0264007	4	2014-10-28	7	28	6	Female	HMP	NA	0	NA	7	Cedars-Sinai	37	ibdmdb	PDO-10517							Stool Collection #3	6	3015	Unknown/Not Reported	Unknown/Not Reported	No	No	No	No	No	No	50	UC	No, I did not consume these products in the last 7 days	Yesterday, 3 or more times	No, I did not consume these products in the last 7 days	Yesterday, 3 or more times	Yesterday, 1 to 2 times	No, I did not consume these products in the last 7 days
G116698	CSM67UAO	C3015	C3015C4	metagenomics	8906743	7983916	895627	27200	0.00305387	6	2014-11-12	15	43	7	Female	HMP	NA	1	NA	15	Cedars-Sinai	37	ibdmdb	PDO-11163							Stool Collection #4	7	3015	Unknown/Not Reported	Unknown/Not Reported	No	No	No	No	No	No	50	UC	No, I did not consume these products in the last 7 days	Yesterday, 3 or more times	No, I did not consume these products in the last 7 days	Yesterday, 3 or more times	Yesterday, 3 or more times	No, I did not consume these products in the last 7 days
G110652	CSM67UAQ	C3015	C3015C5	metagenomics	16015505	11999895	3702511	313099	0.0195497	8	2014-11-25	13	56	8	Female	HMP	NA	0	NA	13	Cedars-Sinai	37	ibdmdb	PDO-10527							Stool Collection #5	8	3015	Unknown/Not Reported	Unknown/Not Reported	No	No	No	No	No	No	50	UC	No, I did not consume these products in the last 7 days	Yesterday, 3 or more times	No, I did not consume these products in the last 7 days	Yesterday, 3 or more times	Yesterday, 1 to 2 times	No, I did not consume these products in the last 7 days
G110656	CSM67UAS	C3015	C3015C6	metagenomics	19193491	14279735	4877050	36706	0.00191242	10	2014-12-09	14	70	9	Female	HMP	NA	1	NA	14	Cedars-Sinai	37	ibdmdb	PDO-10527							Stool Collection #6	9	3015	Unknown/Not Reported	Unknown/Not Reported	No	No	No	No	No	No	50	UC	No, I did not consume these products in the last 7 days	Yesterday, 3 or more times	No, I did not consume these products in the last 7 days	Yesterday, 3 or more times	Yesterday, 3 or more times	No, I did not consume these products in the last 7 days
G110165	CSM79HID	C3015	C3015C7	metagenomics	18580047	14845802	3614769	119476	0.00643034	12	2014-12-23	14	84	11	Female	HMP	NA	0	NA	14	Cedars-Sinai	37	ibdmdb	PDO-10517							Stool Collection #7	11	3015	Unknown/Not Reported	Unknown/Not Reported	No	No	No	No	No	No	50	UC	No, I did not consume these products in the last 7 days	Yesterday, 3 or more times	No, I did not consume these products in the last 7 days	Yesterday, 3 or more times	Yesterday, 3 or more times	No, I did not consume these products in the last 7 days
G116703	CSM79HIF	C3015	C3015C8	metagenomics	14983202	13447892	1527519	7791	0.00051998	14	2015-01-06	14	98	12	Female	HMP	NA	1	NA	14	Cedars-Sinai	37	ibdmdb	PDO-11163							Stool Collection #8	12	3015	Unknown/Not Reported	Unknown/Not Reported	No	No	No	No	No	No	50	UC	No, I did not consume these products in the last 7 days	Yesterday, 3 or more times	No, I did not consume these products in the last 7 days	Yesterday, 3 or more times	Yesterday, 1 to 2 times	Yesterday, 1 to 2 times
G110649	CSM79HIH	C3015	C3015C9	metagenomics	16133816	12527928	3597637	8251	0.00051141	16	2015-01-20	14	112	13	Female	HMP	NA	1	NA	14	Cedars-Sinai	37	ibdmdb	PDO-10527							Stool Collection #9	13	3015	Unknown/Not Reported	Unknown/Not Reported	No	No	No	No	No	No	50	UC	No, I did not consume these products in the last 7 days	Yesterday, 3 or more times	No, I did not consume these products in the last 7 days	Yesterday, 3 or more times	Yesterday, 1 to 2 times	No, I did not consume these products in the last 7 days
G116707	CSM79HIJ	C3015	C3015C10	metagenomics	12709713	11284595	1375471	49647	0.00390623	18	2015-02-03	14	126	14	Female	HMP	NA	0	NA	14	Cedars-Sinai	37	ibdmdb	PDO-11163							Stool Collection #10	14	3015	Unknown/Not Reported	Unknown/Not Reported	No	No	No	No	No	No	50	UC	No, I did not consume these products in the last 7 days	Yesterday, 3 or more times	No, I did not consume these products in the last 7 days	Yesterday, 3 or more times	Yesterday, 3 or more times	No, I did not consume these products in the last 7 days
G116734	CSM79HIL	C3015	C3015C11	metagenomics	10209111	9058969	1137606	12536	0.00122792	20	2015-02-17	14	140	15	Female	HMP	NA	0	NA	14	Cedars-Sinai	37	ibdmdb	PDO-11163							Stool Collection #11	15	3015	Unknown/Not Reported	Unknown/Not Reported	No	No	No	No	No	No	50	UC	No, I did not consume these products in the last 7 days	Yesterday, 3 or more times	No, I did not consume these products in the last 7 days	Yesterday, 3 or more times	Yesterday, 1 to 2 times	No, I did not consume these products in the last 7 days
G110101	CSM79HIN	C3015	C3015C12	metagenomics	14392871	11437860	2908744	46267	0.00321458	22	2015-03-03	14	154	16	Female	HMP	NA	0	NA	14	Cedars-Sinai	37	ibdmdb	PDO-10517							Stool Collection #12	16	3015	Unknown/Not Reported	Unknown/Not Reported	No	No	No	No	No	No	50	UC	No, I did not consume these products in the last 7 days	Yesterday, 3 or more times	No, I did not consume these products in the last 7 days	Yesterday, 3 or more times	Yesterday, 1 to 2 times	No, I did not consume these products in the last 7 days
G110589	CSM7KOJQ	C3015	C3015C13	metagenomics	19112769	13927144	5149981	35644	0.00186493	24	2015-03-17	14	168	18	Female	HMP	NA	1	NA	14	Cedars-Sinai	37	ibdmdb	PDO-10527							Stool Collection #13	18	3015	Unknown/Not Reported	Unknown/Not Reported	No	No	No	No	No	No	50	UC	No, I did not consume these products in the last 7 days	Yesterday, 3 or more times	No, I did not consume these products in the last 7 days	Yesterday, 3 or more times	Within the past 2 to 3 days	No, I did not consume these products in the last 7 days
G110575	CSM7KOJS	C3015	C3015C14	metagenomics	19828410	15236515	4567587	24308	0.00122592	26	2015-03-31	14	182	19	Female	HMP	NA	0	NA	14	Cedars-Sinai	37	ibdmdb	PDO-10527							Stool Collection #14	19	3015	Unknown/Not Reported	Unknown/Not Reported	No	No	No	No	No	No	50	UC	No, I did not consume these products in the last 7 days	Yesterday, 3 or more times	No, I did not consume these products in the last 7 days	Yesterday, 3 or more times	Yesterday, 1 to 2 times	No, I did not consume these products in the last 7 days
G116740	CSM7KOJU	C3015	C3015C15	metagenomics	10022655	8935057	1082694	4904	0.00048929	28	2015-04-14	14	196	20	Female	HMP	NA	0	NA	14	Cedars-Sinai	37	ibdmdb	PDO-11163							Stool Collection #15	20	3015	Unknown/Not Reported	Unknown/Not Reported	No	No	No	No	No	No	50	UC	No, I did not consume these products in the last 7 days	Yesterday, 3 or more times	No, I did not consume these products in the last 7 days	Yesterday, 3 or more times	Yesterday, 1 to 2 times	No, I did not consume these products in the last 7 days
G116745	CSM7KOJW	C3015	C3015C16	metagenomics	7920805	7123525	793444	3836	0.00048429	30	2015-04-28	14	210	21	Female	HMP	NA	0	NA	14	Cedars-Sinai	37	ibdmdb	PDO-11163							Stool Collection #16	21	3015	Unknown/Not Reported	Unknown/Not Reported	No	No	No	No	No	No	50	UC	No, I did not consume these products in the last 7 days	Yesterday, 3 or more times	No, I did not consume these products in the last 7 days	Yesterday, 3 or more times	Yesterday, 3 or more times	No, I did not consume these products in the last 7 days
G116752	CSM7KOJY	C3015	C3015C17	metagenomics	12348561	10938488	1319524	90549	0.00733276	32	2015-05-12	14	224	22	Female	HMP	NA	0	NA	14	Cedars-Sinai	37	ibdmdb	PDO-11163							Stool Collection #17	22	3015	Unknown/Not Reported	Unknown/Not Reported	No	No	No	No	No	No	50	UC	No, I did not consume these products in the last 7 days	Yesterday, 3 or more times	No, I did not consume these products in the last 7 days	Yesterday, 3 or more times	Yesterday, 3 or more times	No, I did not consume these products in the last 7 days
G110613	CSM7KOK1	C3015	C3015C18	metagenomics	21538897	16651840	4880379	6678	0.00031004	34	2015-05-27	15	239	23	Female	HMP	NA	0	NA	15	Cedars-Sinai	37	ibdmdb	PDO-10527							Stool Collection #18	23	3015	Unknown/Not Reported	Unknown/Not Reported	No	No	No	No	No	No	50	UC	No, I did not consume these products in the last 7 days	Yesterday, 3 or more times	No, I did not consume these products in the last 7 days	Yesterday, 3 or more times	Yesterday, 3 or more times	No, I did not consume these products in the last 7 days
G110617	CSM7KOPG	C3015	C3015C19	metagenomics	16459342	11775517	3690883	992942	0.060327	36	2015-06-09	13	252	25	Female	HMP	NA	0	NA	13	Cedars-Sinai	37	ibdmdb	PDO-10527							Stool Collection #19	25	3015	Unknown/Not Reported	Unknown/Not Reported	No	No	No	No	No	No	50	UC	No, I did not consume these products in the last 7 days	Yesterday, 3 or more times	No, I did not consume these products in the last 7 days	Yesterday, 3 or more times	Yesterday, 3 or more times	No, I did not consume these products in the last 7 days
G110113	CSM7KOPI	C3015	C3015C20	metagenomics	14681556	11363114	3276203	42239	0.00287701	38	2015-06-23	14	266	26	Female	HMP	NA	1	NA	14	Cedars-Sinai	37	ibdmdb	PDO-10517							Stool Collection #20	26	3015	Unknown/Not Reported	Unknown/Not Reported	No	No	No	No	No	No	50	UC	No, I did not consume these products in the last 7 days	Yesterday, 3 or more times	No, I did not consume these products in the last 7 days	Yesterday, 3 or more times	Yesterday, 3 or more times	Yesterday, 1 to 2 times
G116729	CSM7KOPK	C3015	C3015C21	metagenomics	10151389	9085323	1063156	2910	0.00028666	40	2015-07-08	15	281	27	Female	HMP	NA	NA	NA	15	Cedars-Sinai	37	ibdmdb	PDO-11163							Stool Collection #21	27	3015	Unknown/Not Reported	Unknown/Not Reported	No	No	No	No	No	No	50	UC	No, I did not consume these products in the last 7 days	Yesterday, 3 or more times	No, I did not consume these products in the last 7 days	Yesterday, 3 or more times	Yesterday, 1 to 2 times	No, I did not consume these products in the last 7 days
G116709	CSM7KOPM	C3015	C3015C22	metagenomics	12507662	11201610	1279251	26801	0.00214277	42	2015-07-21	13	294	28	Female	HMP	NA	1	NA	13	Cedars-Sinai	37	ibdmdb	PDO-11163							Stool Collection #22	28	3015	Unknown/Not Reported	Unknown/Not Reported	No	No	No	No	No	No	50	UC	No, I did not consume these products in the last 7 days	Yesterday, 3 or more times	No, I did not consume these products in the last 7 days	Yesterday, 3 or more times	Yesterday, 1 to 2 times	No, I did not consume these products in the last 7 days
G116691	CSM7KOPO	C3015	C3015C23	metagenomics	9942009	8905535	1024969	11505	0.00115721	44	2015-08-04	14	308	29	Female	HMP	NA	0	NA	14	Cedars-Sinai	37	ibdmdb	PDO-11163							Stool Collection #23	29	3015	Unknown/Not Reported	Unknown/Not Reported	No	No	No	No	No	No	50	UC	No, I did not consume these products in the last 7 days	Yesterday, 3 or more times	No, I did not consume these products in the last 7 days	Yesterday, 3 or more times	Yesterday, 1 to 2 times	No, I did not consume these products in the last 7 days
G95649	CSM67U9V_P	C3016	C3016C1	metagenomics	12896541	12758624	5980	131937	0.0102304	0	2014-09-30	0	0	4	Female	HMP_pilot	Included	NA	5	0	Cedars-Sinai	12	ibdmdb	PDO-8182		HiSeq 2x101 Paired Lane	LCSET-8733	C90P4ANXX/1,C90P4ANXX/2,C90P4ANXX/3,C90P4ANXX/4,C90P4ANXX/5,C90P4ANXX/6		6	Stool Collection #1	4	3016	Bachelor's degree	Paid	No	No	No	No	No	No	32	CD	No, I did not consume these products in the last 7 days	No, I did not consume these products in the last 7 days	Within the past 2 to 3 days	Yesterday, 3 or more times	Within the past 2 to 3 days	No, I did not consume these products in the last 7 days
G110120	CSM67UAU	C3016	C3016C2	metagenomics	27862876	16709059	6079405	5074412	0.182121	2	2014-10-15	15	15	5	Female	HMP	NA	NA	8	15	Cedars-Sinai	12	ibdmdb	PDO-10517							Stool Collection #2	5	3016	Bachelor's degree	Paid	No	No	No	No	No	No	32	CD	Yesterday, 1 to 2 times	No, I did not consume these products in the last 7 days	Yesterday, 1 to 2 times	Yesterday, 3 or more times	No, I did not consume these products in the last 7 days	No, I did not consume these products in the last 7 days
G110135	CSM67UAW	C3016	C3016C3	metagenomics	10743089	6071706	2588336	2083047	0.193896	4	2014-10-29	14	29	6	Female	HMP	NA	NA	7	14	Cedars-Sinai	12	ibdmdb	PDO-10517							Stool Collection #3	6	3016	Bachelor's degree	Paid	No	No	No	No	No	No	32	CD	Within the past 2 to 3 days	No, I did not consume these products in the last 7 days	No, I did not consume these products in the last 7 days	Yesterday, 3 or more times	Within the past 2 to 3 days	Within the past 4 to 7 days
G110140	CSM67UAY	C3016	C3016C4	metagenomics	14146470	7372555	3737512	3036403	0.21464	6	2014-11-12	14	43	7	Female	HMP	NA	NA	8	14	Cedars-Sinai	12	ibdmdb	PDO-10517							Stool Collection #4	7	3016	Bachelor's degree	Paid	No	No	No	No	No	No	32	CD	Within the past 2 to 3 days	No, I did not consume these products in the last 7 days	Yesterday, 1 to 2 times	Yesterday, 3 or more times	Within the past 2 to 3 days	No, I did not consume these products in the last 7 days
G110653	CSM67UB1	C3016	C3016C5	metagenomics	21289092	11699157	5350997	4238938	0.199113	8	2014-11-25	13	56	8	Female	HMP	NA	NA	2	13	Cedars-Sinai	12	ibdmdb	PDO-10527							Stool Collection #5	8	3016	Bachelor's degree	Paid	No	No	No	No	No	No	32	CD	Within the past 2 to 3 days	No, I did not consume these products in the last 7 days	Within the past 4 to 7 days	Yesterday, 3 or more times	Within the past 2 to 3 days	Yesterday, 1 to 2 times
G110163	CSM67UB3	C3016	C3016C6	metagenomics	11516880	7544632	2454386	1517862	0.131795	10	2014-12-10	15	71	9	Female	HMP	NA	NA	5	15	Cedars-Sinai	12	ibdmdb	PDO-10517							Stool Collection #6	9	3016	Bachelor's degree	Paid	No	No	No	No	No	No	32	CD	Within the past 4 to 7 days	No, I did not consume these products in the last 7 days	Within the past 2 to 3 days	Yesterday, 3 or more times	Within the past 2 to 3 days	No, I did not consume these products in the last 7 days
G110178	CSM79HIR	C3016	C3016C8	metagenomics	16457316	11447688	3011304	1998324	0.121425	14	2015-01-08	29	100	12	Female	HMP	NA	NA	4	29	Cedars-Sinai	12	ibdmdb	PDO-10517							Stool Collection #8	12	3016	Bachelor's degree	Paid	No	No	No	No	No	No	32	CD	Within the past 2 to 3 days	No, I did not consume these products in the last 7 days	Within the past 2 to 3 days	Yesterday, 3 or more times	No, I did not consume these products in the last 7 days	Within the past 4 to 7 days
G110103	CSM79HIT	C3016	C3016C9	metagenomics	8227460	5400699	1826051	1000710	0.12163	16	2015-01-22	14	114	13	Female	HMP	NA	NA	5	14	Cedars-Sinai	12	ibdmdb	PDO-10517							Stool Collection #9	13	3016	Bachelor's degree	Paid	No	No	No	No	No	No	32	CD	Within the past 2 to 3 days	No, I did not consume these products in the last 7 days	Yesterday, 1 to 2 times	Yesterday, 3 or more times	No, I did not consume these products in the last 7 days	Within the past 2 to 3 days
G110091	CSM79HIV	C3016	C3016C10	metagenomics	14606116	10579131	2840045	1186940	0.0812632	18	2015-02-04	13	127	14	Female	HMP	NA	NA	4	13	Cedars-Sinai	12	ibdmdb	PDO-10517							Stool Collection #10	14	3016	Bachelor's degree	Paid	No	No	No	No	No	No	32	CD	Yesterday, 1 to 2 times	No, I did not consume these products in the last 7 days	Yesterday, 1 to 2 times	Yesterday, 3 or more times	Within the past 2 to 3 days	Within the past 4 to 7 days
G110092	CSM79HIX	C3016	C3016C11	metagenomics	20337865	14786205	4275835	1275825	0.0627315	20	2015-02-18	14	141	15	Female	HMP	NA	NA	8	14	Cedars-Sinai	12	ibdmdb	PDO-10517							Stool Collection #11	15	3016	Bachelor's degree	Paid	No	No	No	No	No	No	32	CD	Within the past 2 to 3 days	No, I did not consume these products in the last 7 days	Yesterday, 1 to 2 times	Yesterday, 3 or more times	No, I did not consume these products in the last 7 days	No, I did not consume these products in the last 7 days
G110099	CSM79HIZ	C3016	C3016C12	metagenomics	17196584	10054318	3638272	3503994	0.203761	22	2015-03-04	14	155	16	Female	HMP	NA	NA	8	14	Cedars-Sinai	12	ibdmdb	PDO-10517							Stool Collection #12	16	3016	Bachelor's degree	Paid	No	No	No	No	No	No	32	CD	Yesterday, 1 to 2 times	No, I did not consume these products in the last 7 days	Within the past 4 to 7 days	Yesterday, 3 or more times		No, I did not consume these products in the last 7 days
G110590	CSM7KOK3	C3016	C3016C13	metagenomics	17964611	897534	4938353	12128724	0.675145	24	2015-03-18	14	169	18	Female	HMP	NA	NA	10	14	Cedars-Sinai	12	ibdmdb	PDO-10527							Stool Collection #13	18	3016	Bachelor's degree	Paid	No	No	No	No	No	No	32	CD	Within the past 2 to 3 days	No, I did not consume these products in the last 7 days	Yesterday, 1 to 2 times	Yesterday, 3 or more times	Within the past 2 to 3 days	No, I did not consume these products in the last 7 days
G110108	CSM7KOK5	C3016	C3016C14	metagenomics	12460486	2651940	3204823	6603723	0.529973	26	2015-04-01	14	183	19	Female	HMP	NA	NA	19	14	Cedars-Sinai	12	ibdmdb	PDO-10517							Stool Collection #14	19	3016	Bachelor's degree	Paid	No	No	No	No	No	No	32	CD	Yesterday, 1 to 2 times	No, I did not consume these products in the last 7 days	Within the past 2 to 3 days	Yesterday, 3 or more times	No, I did not consume these products in the last 7 days	Within the past 2 to 3 days
G110587	CSM7KOK7	C3016	C3016C15	metagenomics	18475336	4684135	4777277	9013924	0.48789	28	2015-04-14	13	196	20	Female	HMP	NA	NA	10	13	Cedars-Sinai	12	ibdmdb	PDO-10527							Stool Collection #15	20	3016	Bachelor's degree	Paid	No	No	No	No	No	No	32	CD	Yesterday, 1 to 2 times	Within the past 4 to 7 days	Within the past 2 to 3 days	Yesterday, 3 or more times	No, I did not consume these products in the last 7 days	Within the past 4 to 7 days
G116678	CSM7KOKB	C3016	C3016C17	metagenomics	12908682	4933384	1315455	6659843	0.51592	32	2015-05-14	30	226	22	Female	HMP	NA	NA	12	30	Cedars-Sinai	12	ibdmdb	PDO-11163							Stool Collection #17	22	3016	Bachelor's degree	Paid	No	No	No	No	No	No	32	CD	Within the past 4 to 7 days	No, I did not consume these products in the last 7 days	Within the past 2 to 3 days	Yesterday, 3 or more times	Within the past 4 to 7 days	No, I did not consume these products in the last 7 days
G116749	CSM7KOKD	C3016	C3016C18	metagenomics	11763607	9254394	1203835	1305378	0.110967	34	2015-05-28	14	240	23	Female	HMP	NA	NA	NA	14	Cedars-Sinai	12	ibdmdb	PDO-11163							Stool Collection #18	23	3016	Bachelor's degree	Paid	No	No	No	No	No	No	32	CD	Within the past 2 to 3 days	No, I did not consume these products in the last 7 days	Within the past 4 to 7 days	Yesterday, 3 or more times	No, I did not consume these products in the last 7 days	No, I did not consume these products in the last 7 days
G116682	CSM7KOPS	C3016	C3016C19	metagenomics	11744646	10178001	1207827	358818	0.0305516	36	2015-06-11	14	254	25	Female	HMP	NA	NA	NA	14	Cedars-Sinai	12	ibdmdb	PDO-11163							Stool Collection #19	25	3016	Bachelor's degree	Paid	No	No	No	No	No	No	32	CD	Within the past 4 to 7 days	No, I did not consume these products in the last 7 days	Yesterday, 1 to 2 times	Yesterday, 3 or more times	No, I did not consume these products in the last 7 days	No, I did not consume these products in the last 7 days
G116683	CSM7KOPU	C3016	C3016C20	metagenomics	10997731	8955287	1114490	927954	0.0843769	38	2015-06-23	12	266	26	Female	HMP	NA	NA	14	12	Cedars-Sinai	12	ibdmdb	PDO-11163							Stool Collection #20	26	3016	Bachelor's degree	Paid	No	No	No	No	No	No	32	CD	Yesterday, 1 to 2 times	No, I did not consume these products in the last 7 days	Yesterday, 1 to 2 times	Yesterday, 3 or more times	No, I did not consume these products in the last 7 days	No, I did not consume these products in the last 7 days
G116753	CSM7KOPW	C3016	C3016C21	metagenomics	11330482	5690075	1269569	4370838	0.385759	40	2015-07-08	15	281	27	Female	HMP	NA	NA	12	15	Cedars-Sinai	12	ibdmdb	PDO-11163							Stool Collection #21	27	3016	Bachelor's degree	Paid	No	No	No	No	No	No	32	CD	Within the past 4 to 7 days	No, I did not consume these products in the last 7 days	Yesterday, 3 or more times	Yesterday, 3 or more times	No, I did not consume these products in the last 7 days	Within the past 2 to 3 days
G110631	CSM7KOQ1	C3016	C3016C23	metagenomics	22036744	2256714	6621684	13158346	0.597109	44	2015-08-04	27	308	29	Female	HMP	NA	NA	9	13	Cedars-Sinai	12	ibdmdb	PDO-10527							Stool Collection #23	29	3016	Bachelor's degree	Paid	No	No	No	No	No	No	32	CD	Within the past 4 to 7 days	No, I did not consume these products in the last 7 days	Within the past 4 to 7 days	Yesterday, 3 or more times	No, I did not consume these products in the last 7 days	No, I did not consume these products in the last 7 days
G95747	CSM67U9X_P	C3017	C3017C1	metagenomics	18212103	18187406	100	24597	0.00135059	0	2014-09-30	0	0	4	Male	HMP_pilot	Included	NA	2	0	Cedars-Sinai	8	ibdmdb	PDO-8184		HiSeq 2x101 Paired Lane	LCSET-8734	C8G6HANXX/3,C8G6HANXX/4,C8G6HANXX/5,C8G6HANXX/6,C8G6HANXX/7,C8G6HANXX/8		6	Stool Collection #1	4	3017	Unknown/Not Reported	Unknown/Not Reported	No	No	No	No	No	No	45	CD	Yesterday, 1 to 2 times	No, I did not consume these products in the last 7 days	No, I did not consume these products in the last 7 days	Yesterday, 3 or more times	Within the past 4 to 7 days	No, I did not consume these products in the last 7 days
G95653	CSM67UB5_P	C3017	C3017C2	metagenomics	10337772	10320421	4851	12500	0.00120916	2	2014-10-15	15	15	5	Male	HMP_pilot	Included	NA	1	15	Cedars-Sinai	8	ibdmdb	PDO-8182		HiSeq 2x101 Paired Lane	LCSET-8733	C90P4ANXX/1,C90P4ANXX/2,C90P4ANXX/3,C90P4ANXX/4,C90P4ANXX/5,C90P4ANXX/6		6	Stool Collection #2	5	3017	Unknown/Not Reported	Unknown/Not Reported	No	No	No	No	No	No	45	CD	Yesterday, 1 to 2 times	No, I did not consume these products in the last 7 days	No, I did not consume these products in the last 7 days	Yesterday, 3 or more times	Yesterday, 3 or more times	No, I did not consume these products in the last 7 days
G95657	CSM67UB7_P	C3017	C3017C3	metagenomics	15640839	15629290	8713	2836	0.00018132	4	2014-10-28	13	28	6	Male	HMP_pilot	Included	NA	1	13	Cedars-Sinai	8	ibdmdb	PDO-8182		HiSeq 2x101 Paired Lane	LCSET-8733	C90P4ANXX/1,C90P4ANXX/2,C90P4ANXX/3,C90P4ANXX/4,C90P4ANXX/5,C90P4ANXX/6		6	Stool Collection #3	6	3017	Unknown/Not Reported	Unknown/Not Reported	No	No	No	No	No	No	45	CD	Yesterday, 1 to 2 times	No, I did not consume these products in the last 7 days	No, I did not consume these products in the last 7 days	Yesterday, 3 or more times	Yesterday, 3 or more times	No, I did not consume these products in the last 7 days
G116699	CSM67UB9_P	C3017	C3017C4	metagenomics	22010264	21984935	184	25145	0.00114242	6	2014-11-12	15	43	7	Male	HMP_pilot	Excluded	NA	4	15	Cedars-Sinai	8	ibdmdb	PDO-11163		HiSeq 2x101 Paired Lane	LCSET-8734	C8G6HANXX/3,C8G6HANXX/4,C8G6HANXX/5,C8G6HANXX/6,C8G6HANXX/7,C8G6HANXX/8		6	Stool Collection #4	7	3017	Unknown/Not Reported	Unknown/Not Reported	No	No	No	No	No	No	45	CD	Yesterday, 1 to 2 times	No, I did not consume these products in the last 7 days	Yesterday, 1 to 2 times	Yesterday, 3 or more times	No, I did not consume these products in the last 7 days	No, I did not consume these products in the last 7 days
G116699	CSM67UB9	C3017	C3017C4	metagenomics	14719137	13171571	1527734	19832	0.00134736	6	2014-11-12	0	43	7	Male	HMP	NA	NA	4	15	Cedars-Sinai	8	ibdmdb	PDO-11163		HiSeq 2x101 Paired Lane	LCSET-8734	C8G6HANXX/3,C8G6HANXX/4,C8G6HANXX/5,C8G6HANXX/6,C8G6HANXX/7,C8G6HANXX/8		6	Stool Collection #4	7	3017	Unknown/Not Reported	Unknown/Not Reported	No	No	No	No	No	No	45	CD	Yesterday, 1 to 2 times	No, I did not consume these products in the last 7 days	Yesterday, 1 to 2 times	Yesterday, 3 or more times	No, I did not consume these products in the last 7 days	No, I did not consume these products in the last 7 days
G110655	CSM67UBB	C3017	C3017C5	metagenomics	15025662	11672420	3346623	6619	0.00044051	9	2014-12-02	20	63	8	Male	HMP	NA	NA	1	20	Cedars-Sinai	8	ibdmdb	PDO-10527							Stool Collection #5	8	3017	Unknown/Not Reported	Unknown/Not Reported	No	No	No	No	No	No	45	CD	Yesterday, 1 to 2 times	No, I did not consume these products in the last 7 days	Within the past 4 to 7 days	Yesterday, 3 or more times	No, I did not consume these products in the last 7 days	No, I did not consume these products in the last 7 days
G95666	CSM79HJ2_P	C3017	C3017C7	metagenomics	17709130	17696098	10371	2661	0.00015026	12	2014-12-23	21	84	11	Male	HMP_pilot	Included	NA	1	14	Cedars-Sinai	8	ibdmdb	PDO-8182		HiSeq 2x101 Paired Lane	LCSET-8733	C90P4ANXX/1,C90P4ANXX/2,C90P4ANXX/3,C90P4ANXX/4,C90P4ANXX/5,C90P4ANXX/6		6	Stool Collection #7	11	3017	Unknown/Not Reported	Unknown/Not Reported	No	No	No	No	No	No	45	CD	Yesterday, 1 to 2 times	No, I did not consume these products in the last 7 days	No, I did not consume these products in the last 7 days	Yesterday, 3 or more times	Within the past 2 to 3 days	No, I did not consume these products in the last 7 days
G95667	CSM79HJ4_P	C3017	C3017C8	metagenomics	16463417	16451799	7726	3892	0.0002364	14	2015-01-06	14	98	12	Male	HMP_pilot	Included	NA	1	14	Cedars-Sinai	8	ibdmdb	PDO-8182		HiSeq 2x101 Paired Lane	LCSET-8733	C90P4ANXX/1,C90P4ANXX/2,C90P4ANXX/3,C90P4ANXX/4,C90P4ANXX/5,C90P4ANXX/6		6	Stool Collection #8	12	3017	Unknown/Not Reported	Unknown/Not Reported	No	No	No	No	No	No	45	CD	Within the past 2 to 3 days	No, I did not consume these products in the last 7 days	Within the past 4 to 7 days	Yesterday, 3 or more times	Within the past 2 to 3 days	No, I did not consume these products in the last 7 days
G95680	CSM79HJ6_P	C3017	C3017C9	metagenomics	9262662	9257247	4374	1041	0.00011239	16	2015-01-21	15	113	13	Male	HMP_pilot	Included	NA	1	15	Cedars-Sinai	8	ibdmdb	PDO-8182		HiSeq 2x101 Paired Lane	LCSET-8733	C90P4ANXX/1,C90P4ANXX/2,C90P4ANXX/3,C90P4ANXX/4,C90P4ANXX/5,C90P4ANXX/6		6	Stool Collection #9	13	3017	Unknown/Not Reported	Unknown/Not Reported	No	No	No	No	No	No	45	CD	Yesterday, 1 to 2 times	No, I did not consume these products in the last 7 days	No, I did not consume these products in the last 7 days	Yesterday, 3 or more times	Within the past 4 to 7 days	No, I did not consume these products in the last 7 days
G95768	CSM79HJ8_P	C3017	C3017C10	metagenomics	18384125	18311254	69	72802	0.00396005	18	2015-02-03	13	126	14	Male	HMP_pilot	Included	NA	1	13	Cedars-Sinai	8	ibdmdb	PDO-8184		HiSeq 2x101 Paired Lane	LCSET-8734	C8G6HANXX/3,C8G6HANXX/4,C8G6HANXX/5,C8G6HANXX/6,C8G6HANXX/7,C8G6HANXX/8		6	Stool Collection #10	14	3017	Unknown/Not Reported	Unknown/Not Reported	No	No	No	No	No	No	45	CD	Yesterday, 1 to 2 times	No, I did not consume these products in the last 7 days	No, I did not consume these products in the last 7 days	Yesterday, 3 or more times	Yesterday, 1 to 2 times	No, I did not consume these products in the last 7 days
G116735	CSM79HJA	C3017	C3017C11	metagenomics	9100206	8099785	986896	13525	0.00148623	20	2015-02-18	15	141	15	Male	HMP	NA	NA	1	15	Cedars-Sinai	8	ibdmdb	PDO-11163							Stool Collection #11	15	3017	Unknown/Not Reported	Unknown/Not Reported	No	No	No	No	No	No	45	CD	Yesterday, 1 to 2 times	No, I did not consume these products in the last 7 days	No, I did not consume these products in the last 7 days	Yesterday, 3 or more times	Within the past 2 to 3 days	No, I did not consume these products in the last 7 days
G95773	CSM79HJC_P	C3017	C3017C12	metagenomics	14439612	14065034	88	374490	0.0259349	22	2015-03-04	14	155	16	Male	HMP_pilot	Included	NA	1	14	Cedars-Sinai	8	ibdmdb	PDO-8184		HiSeq 2x101 Paired Lane	LCSET-8734	C8G6HANXX/3,C8G6HANXX/4,C8G6HANXX/5,C8G6HANXX/6,C8G6HANXX/7,C8G6HANXX/8		6	Stool Collection #12	16	3017	Unknown/Not Reported	Unknown/Not Reported	No	No	No	No	No	No	45	CD	Yesterday, 1 to 2 times	No, I did not consume these products in the last 7 days	No, I did not consume these products in the last 7 days	Yesterday, 3 or more times	Yesterday, 1 to 2 times	Within the past 2 to 3 days
G110591	CSM7KOKF	C3017	C3017C13	metagenomics	24623035	18261309	6354155	7571	0.00030748	24	2015-03-18	14	169	18	Male	HMP	NA	NA	1	14	Cedars-Sinai	8	ibdmdb	PDO-10527							Stool Collection #13	18	3017	Unknown/Not Reported	Unknown/Not Reported	No	No	No	No	No	No	45	CD	Yesterday, 1 to 2 times	No, I did not consume these products in the last 7 days	No, I did not consume these products in the last 7 days	Yesterday, 3 or more times	Yesterday, 1 to 2 times	No, I did not consume these products in the last 7 days
G95778	CSM7KOKH_P	C3017	C3017C14	metagenomics	18704208	18384114	116	319978	0.0171073	26	2015-03-31	13	182	19	Male	HMP_pilot	Included	NA	1	13	Cedars-Sinai	8	ibdmdb	PDO-8184		HiSeq 2x101 Paired Lane	LCSET-8734	C8G6HANXX/3,C8G6HANXX/4,C8G6HANXX/5,C8G6HANXX/6,C8G6HANXX/7,C8G6HANXX/8		6	Stool Collection #14	19	3017	Unknown/Not Reported	Unknown/Not Reported	No	No	No	No	No	No	45	CD	Yesterday, 1 to 2 times	Within the past 4 to 7 days	No, I did not consume these products in the last 7 days	Yesterday, 3 or more times	No, I did not consume these products in the last 7 days	No, I did not consume these products in the last 7 days
G116671	CSM7KOKJ	C3017	C3017C15	metagenomics	11394876	10197535	1171883	25458	0.00223416	28	2015-04-14	14	196	20	Male	HMP	NA	NA	1	14	Cedars-Sinai	8	ibdmdb	PDO-11163							Stool Collection #15	20	3017	Unknown/Not Reported	Unknown/Not Reported	No	No	No	No	No	No	45	CD	Yesterday, 1 to 2 times	No, I did not consume these products in the last 7 days	No, I did not consume these products in the last 7 days	Yesterday, 3 or more times	Yesterday, 3 or more times	No, I did not consume these products in the last 7 days
G95782	CSM7KOKL_P	C3017	C3017C16	metagenomics	14146007	13624565	48	521394	0.036858	30	2015-04-29	15	211	21	Male	HMP_pilot	Included	NA	4	15	Cedars-Sinai	8	ibdmdb	PDO-8184		HiSeq 2x101 Paired Lane	LCSET-8734	C8G6HANXX/3,C8G6HANXX/4,C8G6HANXX/5,C8G6HANXX/6,C8G6HANXX/7,C8G6HANXX/8		6	Stool Collection #16	21	3017	Unknown/Not Reported	Unknown/Not Reported	No	No	No	No	No	No	45	CD	Yesterday, 1 to 2 times	No, I did not consume these products in the last 7 days	No, I did not consume these products in the last 7 days	Yesterday, 3 or more times	Within the past 4 to 7 days	No, I did not consume these products in the last 7 days
G116727	CSM7KOKN	C3017	C3017C17	metagenomics	11079171	9860307	1200735	18129	0.00163631	32	2015-05-12	13	224	22	Male	HMP	NA	NA	1	13	Cedars-Sinai	8	ibdmdb	PDO-11163							Stool Collection #17	22	3017	Unknown/Not Reported	Unknown/Not Reported	No	No	No	No	No	No	45	CD	Yesterday, 3 or more times	No, I did not consume these products in the last 7 days	No, I did not consume these products in the last 7 days	Yesterday, 3 or more times	Within the past 2 to 3 days	No, I did not consume these products in the last 7 days
G95709	CSM7KOKP_P	C3017	C3017C18	metagenomics	14198348	13267115	8012	923221	0.0650231	34	2015-05-28	16	240	23	Male	HMP_pilot	Included	NA	1	16	Cedars-Sinai	8	ibdmdb	PDO-8182		HiSeq 2x101 Paired Lane	LCSET-8733	C90P4ANXX/1,C90P4ANXX/2,C90P4ANXX/3,C90P4ANXX/4,C90P4ANXX/5,C90P4ANXX/6		6	Stool Collection #18	23	3017	Unknown/Not Reported	Unknown/Not Reported	No	No	No	No	No	No	45	CD	Yesterday, 1 to 2 times	No, I did not consume these products in the last 7 days	No, I did not consume these products in the last 7 days	Yesterday, 3 or more times	Within the past 4 to 7 days	No, I did not consume these products in the last 7 days
G110600	CSM7KOQX	C3017	C3017C19	metagenomics	12902662	9386141	3501766	14755	0.00114356	37	2015-06-17	20	260	25	Male	HMP	NA	NA	0	20	Cedars-Sinai	8	ibdmdb	PDO-10527							Stool Collection #19	25	3017	Unknown/Not Reported	Unknown/Not Reported	No	No	No	No	No	No	45	CD	Within the past 2 to 3 days	No, I did not consume these products in the last 7 days	No, I did not consume these products in the last 7 days	Yesterday, 3 or more times	Yesterday, 1 to 2 times	No, I did not consume these products in the last 7 days
G95715	CSM7KOQZ_P	C3017	C3017C20	metagenomics	16022440	16010307	8522	3611	0.00022537	38	2015-06-23	6	266	26	Male	HMP_pilot	Included	NA	1	6	Cedars-Sinai	8	ibdmdb	PDO-8182		HiSeq 2x101 Paired Lane	LCSET-8733	C90P4ANXX/1,C90P4ANXX/2,C90P4ANXX/3,C90P4ANXX/4,C90P4ANXX/5,C90P4ANXX/6		6	Stool Collection #20	26	3017	Unknown/Not Reported	Unknown/Not Reported	No	No	No	No	No	No	45	CD	Yesterday, 1 to 2 times	Within the past 4 to 7 days	No, I did not consume these products in the last 7 days	Yesterday, 3 or more times	Yesterday, 1 to 2 times	No, I did not consume these products in the last 7 days
G116685	CSM7KOR2	C3017	C3017C21	metagenomics	13188003	11787030	1336726	64247	0.00487162	40	2015-07-08	15	281	27	Male	HMP	NA	NA	1	15	Cedars-Sinai	8	ibdmdb	PDO-11163							Stool Collection #21	27	3017	Unknown/Not Reported	Unknown/Not Reported	No	No	No	No	No	No	45	CD	Yesterday, 1 to 2 times	No, I did not consume these products in the last 7 days	No, I did not consume these products in the last 7 days	Yesterday, 3 or more times	Within the past 2 to 3 days	No, I did not consume these products in the last 7 days
G95790	CSM7KOR4_P	C3017	C3017C22	metagenomics	11587549	11579288	23	8238	0.00071094	42	2015-07-21	13	294	28	Male	HMP_pilot	Included	NA	1	13	Cedars-Sinai	8	ibdmdb	PDO-8184		HiSeq 2x101 Paired Lane	LCSET-8734	C8G6HANXX/3,C8G6HANXX/4,C8G6HANXX/5,C8G6HANXX/6,C8G6HANXX/7,C8G6HANXX/8		6	Stool Collection #22	28	3017	Unknown/Not Reported	Unknown/Not Reported	No	No	No	No	No	No	45	CD	Yesterday, 1 to 2 times	No, I did not consume these products in the last 7 days	No, I did not consume these products in the last 7 days	Yesterday, 3 or more times	Within the past 2 to 3 days	No, I did not consume these products in the last 7 days
G95791	CSM7KOR8_P	C3017	C3017C24	metagenomics	15874181	15867300	53	6828	0.00043013	46	2015-08-19	29	323	30	Male	HMP_pilot	Included	NA	5	8	Cedars-Sinai	8	ibdmdb	PDO-8184		HiSeq 2x101 Paired Lane	LCSET-8734	C8G6HANXX/3,C8G6HANXX/4,C8G6HANXX/5,C8G6HANXX/6,C8G6HANXX/7,C8G6HANXX/8		6	Stool Collection #24	30	3017	Unknown/Not Reported	Unknown/Not Reported	No	No	No	No	No	No	45	CD	Yesterday, 1 to 2 times	No, I did not consume these products in the last 7 days	No, I did not consume these products in the last 7 days	Yesterday, 3 or more times	No, I did not consume these products in the last 7 days	No, I did not consume these products in the last 7 days
G95659	CSM67UCU_P	C3019	C3019C2	metagenomics	10381505	10315486	4615	61404	0.00591475	2	2014-10-31	0	0	5	Female	HMP_pilot	Excluded	NA	3	15	Cedars-Sinai	13	ibdmdb	PDO-8182		HiSeq 2x101 Paired Lane	LCSET-8733	C90P4ANXX/1,C90P4ANXX/2,C90P4ANXX/3,C90P4ANXX/4,C90P4ANXX/5,C90P4ANXX/6		6	Stool Collection #2	5	3019	Unknown/Not Reported	Paid	No	No	No	No	No	No	39	CD	No, I did not consume these products in the last 7 days	No, I did not consume these products in the last 7 days	No, I did not consume these products in the last 7 days	Yesterday, 3 or more times	Within the past 2 to 3 days	Yesterday, 1 to 2 times
G95811	CSM67UAI_P	C3020	C3020C1	metagenomics	7611263	7608828	17	2418	0.00031769	0	2014-10-28	0	0	4	Female	HMP_pilot	Excluded	NA	2	0	Cedars-Sinai	34	ibdmdb	PDO-8184		HiSeq 2x101 Paired Lane	LCSET-8734	C8G6HANXX/3,C8G6HANXX/4,C8G6HANXX/5,C8G6HANXX/6,C8G6HANXX/7,C8G6HANXX/8		6	Stool Collection #1	4	3020	Unknown/Not Reported	Unknown/Not Reported	No	No	No	No	No	No	47	CD	No, I did not consume these products in the last 7 days	Yesterday, 1 to 2 times	No, I did not consume these products in the last 7 days	Yesterday, 3 or more times	Within the past 2 to 3 days	Yesterday, 1 to 2 times
G116705	CSM79HHO	C3021	C3021C2	metagenomics	11855793	9119182	1231540	1505071	0.126948	1	2014-12-12	45	45	5	Female	HMP	NA	NA	5	7	Cedars-Sinai	29	ibdmdb	PDO-11163							Stool Collection #2	5	3021	Unknown/Not Reported	Unknown/Not Reported	No	No	No	No	No	No	38	CD	Within the past 4 to 7 days	No, I did not consume these products in the last 7 days	Yesterday, 1 to 2 times	Yesterday, 3 or more times	Within the past 2 to 3 days	Yesterday, 1 to 2 times
G116700	CSM79HHM	C3021	C3021C3	metagenomics	18172128	15400580	1945877	825671	0.0454361	4	2015-01-08	27	72	6	Female	HMP	NA	NA	3	27	Cedars-Sinai	29	ibdmdb	PDO-11163							Stool Collection #3	6	3021	Unknown/Not Reported	Unknown/Not Reported	No	No	No	No	No	No	38	CD	Within the past 2 to 3 days	No, I did not consume these products in the last 7 days	Within the past 2 to 3 days	Yesterday, 3 or more times	Within the past 2 to 3 days	No, I did not consume these products in the last 7 days
G116706	CSM79HHU	C3021	C3021C5	metagenomics	12341549	10991339	1276927	73283	0.00593791	7	2015-01-28	20	92	8	Female	HMP	NA	NA	0	13	Cedars-Sinai	29	ibdmdb	PDO-11163							Stool Collection #5	8	3021	Unknown/Not Reported	Unknown/Not Reported	No	No	No	No	No	No	38	CD	Within the past 2 to 3 days	No, I did not consume these products in the last 7 days	Yesterday, 1 to 2 times	Yesterday, 3 or more times	Yesterday, 1 to 2 times	Yesterday, 1 to 2 times
G110573	CSM79HN2	C3021	C3021C6	metagenomics	25926953	19350815	6375811	200327	0.00772659	9	2015-02-06	9	101	9	Female	HMP	NA	NA	0	9	Cedars-Sinai	29	ibdmdb	PDO-10527							Stool Collection #6	9	3021	Unknown/Not Reported	Unknown/Not Reported	No	No	No	No	No	No	38	CD	No, I did not consume these products in the last 7 days	No, I did not consume these products in the last 7 days	Yesterday, 3 or more times	Yesterday, 3 or more times	Within the past 4 to 7 days	Within the past 4 to 7 days
G116741	CSM79HN6	C3021	C3021C9	metagenomics	10474192	9362198	1037117	74877	0.00714871	13	2015-03-12	34	135	13	Female	HMP	NA	NA	0	14	Cedars-Sinai	29	ibdmdb	PDO-11163							Stool Collection #9	13	3021	Unknown/Not Reported	Unknown/Not Reported	No	No	No	No	No	No	38	CD	No, I did not consume these products in the last 7 days	No, I did not consume these products in the last 7 days	Yesterday, 1 to 2 times	Yesterday, 3 or more times	Within the past 2 to 3 days	Yesterday, 1 to 2 times
G110597	CSM7KOLK	C3021	C3021C14	metagenomics	13810898	10021442	3775290	14166	0.00102571	21	2015-05-05	54	189	19	Female	HMP	NA	NA	2	13	Cedars-Sinai	29	ibdmdb	PDO-10527							Stool Collection #14	19	3021	Unknown/Not Reported	Unknown/Not Reported	No	No	No	No	No	No	38	CD	No, I did not consume these products in the last 7 days	No, I did not consume these products in the last 7 days	Yesterday, 1 to 2 times	Yesterday, 3 or more times	Within the past 2 to 3 days	Yesterday, 1 to 2 times
G116747	CSM7KOLM	C3021	C3021C15	metagenomics	21963186	19694142	2260621	8423	0.00038351	24	2015-05-22	17	206	20	Female	HMP	NA	NA	0	17	Cedars-Sinai	29	ibdmdb	PDO-11163							Stool Collection #15	20	3021	Unknown/Not Reported	Unknown/Not Reported	No	No	No	No	No	No	38	CD	No, I did not consume these products in the last 7 days	No, I did not consume these products in the last 7 days	Yesterday, 1 to 2 times	Yesterday, 3 or more times	Yesterday, 1 to 2 times	Yesterday, 1 to 2 times
G116687	CSM7KOSV	C3021	C3021C19	metagenomics	13206402	11814078	1361650	30674	0.00232266	31	2015-07-15	54	260	25	Female	HMP	NA	NA	1	7	Cedars-Sinai	29	ibdmdb	PDO-11163							Stool Collection #19	25	3021	Unknown/Not Reported	Unknown/Not Reported	No	No	No	No	No	No	38	CD	No, I did not consume these products in the last 7 days	No, I did not consume these products in the last 7 days	Yesterday, 1 to 2 times	Yesterday, 3 or more times	Yesterday, 1 to 2 times	Yesterday, 1 to 2 times
G116720	CSM7KOSX	C3021	C3021C20	metagenomics	10855117	9675141	1174167	5809	0.00053514	33	2015-07-24	9	269	26	Female	HMP	NA	NA	0	9	Cedars-Sinai	29	ibdmdb	PDO-11163							Stool Collection #20	26	3021	Unknown/Not Reported	Unknown/Not Reported	No	No	No	No	No	No	38	CD	No, I did not consume these products in the last 7 days	No, I did not consume these products in the last 7 days	Yesterday, 1 to 2 times	Yesterday, 3 or more times	Yesterday, 1 to 2 times	Within the past 2 to 3 days
G110651	CSM67UH7	C3022	C3022C1	metagenomics	16156293	12316857	3820025	19411	0.00120145	0	2014-11-24	0	0	4	Male	HMP	NA	NA	NA	0	Cedars-Sinai		ibdmdb	PDO-10527							Stool Collection #1	4	3022	Unknown/Not Reported	Unknown/Not Reported	No	No	No	No	No	No	69	nonIBD	No, I did not consume these products in the last 7 days	No, I did not consume these products in the last 7 days	No, I did not consume these products in the last 7 days	Yesterday, 3 or more times	Yesterday, 1 to 2 times	No, I did not consume these products in the last 7 days
G95664	CSM79HGR_P	C3022	C3022C2	metagenomics	15048954	15034661	8514	5779	0.00038401	2	2014-12-11	17	17	5	Male	HMP_pilot	Included	NA	NA	17	Cedars-Sinai		ibdmdb	PDO-8182		HiSeq 2x101 Paired Lane	LCSET-8733	C90P4ANXX/1,C90P4ANXX/2,C90P4ANXX/3,C90P4ANXX/4,C90P4ANXX/5,C90P4ANXX/6		6	Stool Collection #2	5	3022	Unknown/Not Reported	Unknown/Not Reported	No	No	No	No	No	No	69	nonIBD	No, I did not consume these products in the last 7 days	No, I did not consume these products in the last 7 days	No, I did not consume these products in the last 7 days	Yesterday, 3 or more times	Yesterday, 1 to 2 times	No, I did not consume these products in the last 7 days
G95756	CSM79HGV_P	C3022	C3022C3	metagenomics	22188774	21950843	158	237773	0.0107159	6	2015-01-08	28	45	6	Male	HMP_pilot	Included	NA	NA	28	Cedars-Sinai		ibdmdb	PDO-8184		HiSeq 2x101 Paired Lane	LCSET-8734	C8G6HANXX/3,C8G6HANXX/4,C8G6HANXX/5,C8G6HANXX/6,C8G6HANXX/7,C8G6HANXX/8		6	Stool Collection #3	6	3022	Unknown/Not Reported	Unknown/Not Reported	No	No	No	No	No	No	69	nonIBD	No, I did not consume these products in the last 7 days	Yesterday, 1 to 2 times	No, I did not consume these products in the last 7 days	Yesterday, 3 or more times	Yesterday, 1 to 2 times	Yesterday, 1 to 2 times
G116737	CSM79HGX	C3022	C3022C4	metagenomics	7585660	6757311	812923	15426	0.00203357	8	2015-01-21	13	58	7	Male	HMP	NA	NA	NA	13	Cedars-Sinai		ibdmdb	PDO-11163							Stool Collection #4	7	3022	Unknown/Not Reported	Unknown/Not Reported	No	No	No	No	No	No	69	nonIBD	No, I did not consume these products in the last 7 days	No, I did not consume these products in the last 7 days	No, I did not consume these products in the last 7 days	Yesterday, 3 or more times	Yesterday, 1 to 2 times	No, I did not consume these products in the last 7 days
G116733	CSM79HGZ	C3022	C3022C5	metagenomics	10479201	9366416	1083149	29636	0.00282808	10	2015-02-04	14	72	8	Male	HMP	NA	NA	NA	14	Cedars-Sinai		ibdmdb	PDO-11163							Stool Collection #5	8	3022	Unknown/Not Reported	Unknown/Not Reported	No	No	No	No	No	No	69	nonIBD	No, I did not consume these products in the last 7 days	No, I did not consume these products in the last 7 days	No, I did not consume these products in the last 7 days	Yesterday, 3 or more times	Yesterday, 1 to 2 times	No, I did not consume these products in the last 7 days
G110595	CSM79HOV	C3022	C3022C6	metagenomics	8389676	6461568	1924942	3166	0.00037737	12	2015-02-20	16	88	9	Male	HMP	NA	NA	NA	16	Cedars-Sinai		ibdmdb	PDO-10527							Stool Collection #6	9	3022	Unknown/Not Reported	Unknown/Not Reported	No	No	No	No	No	No	69	nonIBD	No, I did not consume these products in the last 7 days	No, I did not consume these products in the last 7 days	No, I did not consume these products in the last 7 days	Yesterday, 3 or more times	Yesterday, 1 to 2 times	No, I did not consume these products in the last 7 days
G110583	CSM79HOX	C3022	C3022C7	metagenomics	20958039	16114362	4826744	16933	0.00080795	14	2015-03-04	12	100	11	Male	HMP	NA	NA	NA	12	Cedars-Sinai		ibdmdb	PDO-10527							Stool Collection #7	11	3022	Unknown/Not Reported	Unknown/Not Reported	No	No	No	No	No	No	69	nonIBD	No, I did not consume these products in the last 7 days	Within the past 4 to 7 days	No, I did not consume these products in the last 7 days	Yesterday, 3 or more times	Yesterday, 1 to 2 times	No, I did not consume these products in the last 7 days
G116676	CSM79HOZ	C3022	C3022C9	metagenomics	13674571	12259726	1410034	4811	0.00035182	16	2015-03-17	13	113	13	Male	HMP	NA	NA	NA	13	Cedars-Sinai		ibdmdb	PDO-11163							Stool Collection #9	13	3022	Unknown/Not Reported	Unknown/Not Reported	No	No	No	No	No	No	69	nonIBD	Within the past 2 to 3 days	No, I did not consume these products in the last 7 days	No, I did not consume these products in the last 7 days	Yesterday, 3 or more times	Yesterday, 1 to 2 times	No, I did not consume these products in the last 7 days
G110568	CSM79HP2	C3022	C3022C10	metagenomics	32444092	24495274	7888235	60583	0.0018673	18	2015-04-01	15	128	14	Male	HMP	NA	NA	NA	15	Cedars-Sinai		ibdmdb	PDO-10527							Stool Collection #10	14	3022	Unknown/Not Reported	Unknown/Not Reported	No	No	No	No	No	No	69	nonIBD	No, I did not consume these products in the last 7 days	Within the past 2 to 3 days	No, I did not consume these products in the last 7 days	Yesterday, 3 or more times	Yesterday, 1 to 2 times	No, I did not consume these products in the last 7 days
G116738	CSM79HP4	C3022	C3022C11	metagenomics	8871880	7912072	957436	2372	0.00026736	21	2015-04-21	20	148	15	Male	HMP	NA	NA	NA	20	Cedars-Sinai		ibdmdb	PDO-11163							Stool Collection #11	15	3022	Unknown/Not Reported	Unknown/Not Reported	No	No	No	No	No	No	69	nonIBD	No, I did not consume these products in the last 7 days	No, I did not consume these products in the last 7 days	Yesterday, 1 to 2 times	Yesterday, 3 or more times	Yesterday, 1 to 2 times	No, I did not consume these products in the last 7 days
G110610	CSM79HP6	C3022	C3022C12	metagenomics	11545593	9065735	2470306	9552	0.00082733	23	2015-05-05	14	162	16	Male	HMP	NA	NA	NA	14	Cedars-Sinai		ibdmdb	PDO-10527							Stool Collection #12	16	3022	Unknown/Not Reported	Unknown/Not Reported	No	No	No	No	No	No	69	nonIBD	No, I did not consume these products in the last 7 days	No, I did not consume these products in the last 7 days	No, I did not consume these products in the last 7 days	Yesterday, 3 or more times	Yesterday, 3 or more times	No, I did not consume these products in the last 7 days
G116680	CSM7KOOH	C3022	C3022C14	metagenomics	9452232	8460849	978078	13305	0.0014076	26	2015-05-29	24	186	19	Male	HMP	NA	NA	NA	24	Cedars-Sinai		ibdmdb	PDO-11163							Stool Collection #14	19	3022	Unknown/Not Reported	Unknown/Not Reported	No	No	No	No	No	No	69	nonIBD	Yesterday, 1 to 2 times	No, I did not consume these products in the last 7 days	No, I did not consume these products in the last 7 days	Yesterday, 3 or more times	Yesterday, 1 to 2 times	No, I did not consume these products in the last 7 days
G110618	CSM7KOOJ	C3022	C3022C15	metagenomics	21887596	15859558	6003895	24143	0.00110304	28	2015-06-10	12	198	20	Male	HMP	NA	NA	NA	12	Cedars-Sinai		ibdmdb	PDO-10527							Stool Collection #15	20	3022	Unknown/Not Reported	Unknown/Not Reported	No	No	No	No	No	No	69	nonIBD	Within the past 2 to 3 days	No, I did not consume these products in the last 7 days	No, I did not consume these products in the last 7 days	Yesterday, 3 or more times	Yesterday, 1 to 2 times	No, I did not consume these products in the last 7 days
G110601	CSM7KOOL	C3022	C3022C16	metagenomics	10297300	7530888	2753445	12967	0.00125926	30	2015-06-24	14	212	21	Male	HMP	NA	NA	NA	14	Cedars-Sinai		ibdmdb	PDO-10527							Stool Collection #16	21	3022	Unknown/Not Reported	Unknown/Not Reported	No	No	No	No	No	No	69	nonIBD	No, I did not consume these products in the last 7 days	Within the past 2 to 3 days	No, I did not consume these products in the last 7 days	Yesterday, 3 or more times	Yesterday, 1 to 2 times	No, I did not consume these products in the last 7 days
G110606	CSM7KOON	C3022	C3022C17	metagenomics	15972230	12128966	3836040	7224	0.00045228	32	2015-07-08	14	226	22	Male	HMP	NA	NA	NA	14	Cedars-Sinai		ibdmdb	PDO-10527							Stool Collection #17	22	3022	Unknown/Not Reported	Unknown/Not Reported	No	No	No	No	No	No	69	nonIBD	No, I did not consume these products in the last 7 days	Within the past 2 to 3 days	No, I did not consume these products in the last 7 days	Yesterday, 3 or more times	Yesterday, 1 to 2 times	No, I did not consume these products in the last 7 days
G110581	CSM7KOOP	C3022	C3022C18	metagenomics	16090667	12589739	3496437	4491	0.00027911	34	2015-07-23	15	241	23	Male	HMP	NA	NA	NA	15	Cedars-Sinai		ibdmdb	PDO-10527							Stool Collection #18	23	3022	Unknown/Not Reported	Unknown/Not Reported	No	No	No	No	No	No	69	nonIBD	No, I did not consume these products in the last 7 days	Within the past 4 to 7 days	No, I did not consume these products in the last 7 days	Yesterday, 3 or more times	Yesterday, 1 to 2 times	No, I did not consume these products in the last 7 days
G116710	CSM7KOOR	C3022	C3022C19	metagenomics	6851	2258	3736	857	0.125091	36	2015-08-05	13	254	25	Male	HMP	NA	NA	NA	13	Cedars-Sinai		ibdmdb	PDO-11163							Stool Collection #19	25	3022	Unknown/Not Reported	Unknown/Not Reported	No	No	No	No	No	No	69	nonIBD	Yesterday, 1 to 2 times	No, I did not consume these products in the last 7 days	No, I did not consume these products in the last 7 days	Yesterday, 3 or more times	Yesterday, 1 to 2 times	No, I did not consume these products in the last 7 days
G110637	CSMA8M9R	C3022	C3022C20	metagenomics	28025521	21113407	6902169	9945	0.00035486	40	2015-09-01	27	281	26	Male	HMP	NA	NA	NA	27	Cedars-Sinai		ibdmdb	PDO-10527							Stool Collection #20	26	3022	Unknown/Not Reported	Unknown/Not Reported	No	No	No	No	No	No	69	nonIBD	No, I did not consume these products in the last 7 days	Within the past 4 to 7 days	No, I did not consume these products in the last 7 days	Yesterday, 3 or more times	Yesterday, 1 to 2 times	No, I did not consume these products in the last 7 days
G110619	CSMAAEUA	C3022	C3022C21	metagenomics	17246303	12714279	4526288	5736	0.00033259	42	2015-09-15	14	295	27	Male	HMP	NA	NA	NA	14	Cedars-Sinai		ibdmdb	PDO-10527							Stool Collection #21	27	3022	Unknown/Not Reported	Unknown/Not Reported	No	No	No	No	No	No	69	nonIBD	Within the past 2 to 3 days	Yesterday, 1 to 2 times	No, I did not consume these products in the last 7 days	Yesterday, 3 or more times	Yesterday, 1 to 2 times	No, I did not consume these products in the last 7 days
G110624	CSMAE44D	C3022	C3022C22	metagenomics	19581125	14052348	5514840	13937	0.00071176	44	2015-09-29	14	309	28	Male	HMP	NA	NA	NA	14	Cedars-Sinai		ibdmdb	PDO-10527							Stool Collection #22	28	3022	Unknown/Not Reported	Unknown/Not Reported	No	No	No	No	No	No	69	nonIBD	No, I did not consume these products in the last 7 days	Within the past 2 to 3 days	No, I did not consume these products in the last 7 days	Yesterday, 3 or more times	Yesterday, 1 to 2 times	No, I did not consume these products in the last 7 days
G116716	CSMAG78W	C3022	C3022C23	metagenomics	11858454	10654087	1200439	3928	0.00033124	46	2015-10-15	16	325	29	Male	HMP	NA	NA	NA	16	Cedars-Sinai		ibdmdb	PDO-11163							Stool Collection #23	29	3022	Unknown/Not Reported	Unknown/Not Reported	No	No	No	No	No	No	69	nonIBD	Within the past 2 to 3 days	Within the past 2 to 3 days	No, I did not consume these products in the last 7 days	Yesterday, 3 or more times	Yesterday, 1 to 2 times	No, I did not consume these products in the last 7 days
G110626	CSMAHYLR	C3022	C3022C24	metagenomics	13079754	9177793	3890926	11035	0.00084367	48	2015-10-28	13	338	30	Male	HMP	NA	NA	NA	13	Cedars-Sinai		ibdmdb	PDO-10527							Stool Collection #24	30	3022	Unknown/Not Reported	Unknown/Not Reported	No	No	No	No	No	No	69	nonIBD	No, I did not consume these products in the last 7 days	Yesterday, 1 to 2 times	No, I did not consume these products in the last 7 days	Yesterday, 3 or more times	Yesterday, 1 to 2 times	No, I did not consume these products in the last 7 days
G95762	CSM79HH2_P	C3023	C3023C2	metagenomics	21258704	21015256	143	243305	0.011445	2	2014-12-09	0	0	5	Male	HMP_pilot	Included	NA	3	14	Cedars-Sinai	45	ibdmdb	PDO-8184		HiSeq 2x101 Paired Lane	LCSET-8734	C8G6HANXX/3,C8G6HANXX/4,C8G6HANXX/5,C8G6HANXX/6,C8G6HANXX/7,C8G6HANXX/8		6	Stool Collection #2	5	3023	Unknown/Not Reported	Unknown/Not Reported	No	No	No	No	No	No	60	CD	Within the past 2 to 3 days	Within the past 2 to 3 days	Within the past 2 to 3 days	Yesterday, 3 or more times	Within the past 4 to 7 days	Yesterday, 1 to 2 times
G116704	CSM79HH4	C3023	C3023C3	metagenomics	10225754	9116647	1098538	10569	0.00103357	4	2014-12-23	14	14	6	Male	HMP	NA	NA	2	14	Cedars-Sinai	45	ibdmdb	PDO-11163							Stool Collection #3	6	3023	Unknown/Not Reported	Unknown/Not Reported	No	No	No	No	No	No	60	CD	No, I did not consume these products in the last 7 days	Within the past 4 to 7 days	Within the past 4 to 7 days	Yesterday, 3 or more times	Yesterday, 1 to 2 times	Yesterday, 1 to 2 times
G116675	CSM79HH8	C3023	C3023C5	metagenomics	9875409	8840623	1022755	12031	0.00121828	8	2015-01-20	28	42	8	Male	HMP	NA	NA	0	14	Cedars-Sinai	45	ibdmdb	PDO-11163							Stool Collection #5	8	3023	Unknown/Not Reported	Unknown/Not Reported	No	No	No	No	No	No	60	CD	No, I did not consume these products in the last 7 days	Within the past 2 to 3 days	Within the past 4 to 7 days	Yesterday, 3 or more times	Within the past 4 to 7 days	Yesterday, 1 to 2 times
G110580	CSM79HHA	C3023	C3023C6	metagenomics	14482099	10986119	3461127	34853	0.00240663	10	2015-02-03	14	56	9	Male	HMP	NA	NA	2	14	Cedars-Sinai	45	ibdmdb	PDO-10527							Stool Collection #6	9	3023	Unknown/Not Reported	Unknown/Not Reported	No	No	No	No	No	No	60	CD	Within the past 4 to 7 days	Within the past 4 to 7 days	No, I did not consume these products in the last 7 days	Yesterday, 3 or more times	Within the past 2 to 3 days	Yesterday, 1 to 2 times
G116662	CSM79HPA	C3023	C3023C8	metagenomics	9461426	8471114	949611	40701	0.00430178	14	2015-03-03	28	84	12	Male	HMP	NA	NA	1	14	Cedars-Sinai	45	ibdmdb	PDO-11163							Stool Collection #8	12	3023	Unknown/Not Reported	Unknown/Not Reported	No	No	No	No	No	No	60	CD	Within the past 2 to 3 days	Within the past 4 to 7 days	No, I did not consume these products in the last 7 days	Yesterday, 3 or more times	Within the past 2 to 3 days	Yesterday, 1 to 2 times
G116677	CSM79HPC	C3023	C3023C9	metagenomics	10484891	9387996	1082639	14256	0.00135967	16	2015-03-17	14	98	13	Male	HMP	NA	NA	1	14	Cedars-Sinai	45	ibdmdb	PDO-11163							Stool Collection #9	13	3023	Unknown/Not Reported	Unknown/Not Reported	No	No	No	No	No	No	60	CD	No, I did not consume these products in the last 7 days	Within the past 4 to 7 days	No, I did not consume these products in the last 7 days	Yesterday, 3 or more times	Yesterday, 1 to 2 times	Yesterday, 1 to 2 times
G110612	CSM7KONA	C3023	C3023C13	metagenomics	3418110	2549066	859666	9378	0.00274362	24	2015-05-12	56	154	18	Male	HMP	NA	NA	3	14	Cedars-Sinai	45	ibdmdb	PDO-10527							Stool Collection #13	18	3023	Unknown/Not Reported	Unknown/Not Reported	No	No	No	No	No	No	60	CD	Within the past 4 to 7 days	Yesterday, 1 to 2 times	Within the past 4 to 7 days	Yesterday, 3 or more times	Within the past 2 to 3 days	Yesterday, 1 to 2 times
G116688	CSM7KONK	C3023	C3023C18	metagenomics	14153304	12549551	1418447	185306	0.0130928	34	2015-07-21	70	224	23	Male	HMP	NA	NA	3	14	Cedars-Sinai	45	ibdmdb	PDO-11163							Stool Collection #18	23	3023	Unknown/Not Reported	Unknown/Not Reported	No	No	No	No	No	No	60	CD	Within the past 2 to 3 days	Within the past 4 to 7 days	Within the past 4 to 7 days	Yesterday, 3 or more times	Yesterday, 1 to 2 times	Yesterday, 1 to 2 times
G110632	CSM7KOTA	C3023	C3023C19	metagenomics	18115991	13799215	4265934	50842	0.00280647	36	2015-08-06	16	240	25	Male	HMP	NA	NA	3	16	Cedars-Sinai	45	ibdmdb	PDO-10527							Stool Collection #19	25	3023	Unknown/Not Reported	Unknown/Not Reported	No	No	No	No	No	No	60	CD	Within the past 2 to 3 days	Within the past 2 to 3 days	Within the past 4 to 7 days	Yesterday, 3 or more times	Within the past 2 to 3 days	Yesterday, 1 to 2 times
G116664	CSM7KOTC	C3023	C3023C20	metagenomics	6867639	6073717	778528	15394	0.00224153	38	2015-08-18	12	252	26	Male	HMP	NA	NA	1	12	Cedars-Sinai	45	ibdmdb	PDO-11163							Stool Collection #20	26	3023	Unknown/Not Reported	Unknown/Not Reported	No	No	No	No	No	No	60	CD	Within the past 2 to 3 days	Within the past 2 to 3 days	Within the past 4 to 7 days	Yesterday, 3 or more times	Yesterday, 1 to 2 times	Yesterday, 1 to 2 times
G116715	CSM7KOTK	C3023	C3023C24	metagenomics	10011668	8913444	1094677	3547	0.00035429	46	2015-10-13	56	308	30	Male	HMP	NA	NA	2	14	Cedars-Sinai	45	ibdmdb	PDO-11163							Stool Collection #24	30	3023	Unknown/Not Reported	Unknown/Not Reported	No	No	No	No	No	No	60	CD	No, I did not consume these products in the last 7 days	Yesterday, 1 to 2 times	Within the past 4 to 7 days	Yesterday, 3 or more times	Yesterday, 1 to 2 times	Yesterday, 1 to 2 times
G95676	CSM79HG7_P	C3024	C3024C1	metagenomics	7147647	6013840	3545	1130262	0.158131	0	2014-12-05	0	0	4	Female	HMP_pilot	Excluded	NA	4	0	Cedars-Sinai	28	ibdmdb	PDO-8182		HiSeq 2x101 Paired Lane	LCSET-8733	C90P4ANXX/1,C90P4ANXX/2,C90P4ANXX/3,C90P4ANXX/4,C90P4ANXX/5,C90P4ANXX/6		6	Stool Collection #1	4	3024	Unknown/Not Reported	Unknown/Not Reported	No	No	No	No	No	No	40	CD	No, I did not consume these products in the last 7 days	Yesterday, 1 to 2 times	No, I did not consume these products in the last 7 days	Yesterday, 3 or more times	No, I did not consume these products in the last 7 days	No, I did not consume these products in the last 7 days
G110646	CSM79HHW_P	C3027	C3027C1	metagenomics	11840573	10353678	70	1486825	0.12557	0	2014-12-17	0	0	4	Female	HMP_pilot	Excluded	NA	3	0	Cedars-Sinai	29	ibdmdb	PDO-10527		HiSeq 2x101 Paired Lane	LCSET-8734	C8G6HANXX/3,C8G6HANXX/4,C8G6HANXX/5,C8G6HANXX/6,C8G6HANXX/7,C8G6HANXX/8		6	Stool Collection #1	4	3027		Paid	No	No	No	No	No	No	36	CD	Yesterday, 1 to 2 times	No, I did not consume these products in the last 7 days	No, I did not consume these products in the last 7 days	Yesterday, 3 or more times	No, I did not consume these products in the last 7 days	No, I did not consume these products in the last 7 days
G110646	CSM79HHW	C3027	C3027C1	metagenomics	13110010	8901332	3204180	1004498	0.0766207	0	2014-12-17	0	0	4	Female	HMP	NA	NA	3	0	Cedars-Sinai	29	ibdmdb	PDO-10527		HiSeq 2x101 Paired Lane	LCSET-8734	C8G6HANXX/3,C8G6HANXX/4,C8G6HANXX/5,C8G6HANXX/6,C8G6HANXX/7,C8G6HANXX/8		6	Stool Collection #1	4	3027		Paid	No	No	No	No	No	No	36	CD	Yesterday, 1 to 2 times	No, I did not consume these products in the last 7 days	No, I did not consume these products in the last 7 days	Yesterday, 3 or more times	No, I did not consume these products in the last 7 days	No, I did not consume these products in the last 7 days
G116668	CSM79HJM	C3027	C3027C2	metagenomics	16903058	15262098	1635601	5359	0.00031704	2	2015-01-06	20	20	5	Female	HMP	NA	NA	1	20	Cedars-Sinai	29	ibdmdb	PDO-11163							Stool Collection #2	5	3027		Paid	No	No	No	No	No	No	36	CD	Yesterday, 1 to 2 times	No, I did not consume these products in the last 7 days	No, I did not consume these products in the last 7 days	Yesterday, 3 or more times	Yesterday, 1 to 2 times	No, I did not consume these products in the last 7 days
G116701	CSM79HJO	C3027	C3027C3	metagenomics	15155471	13616749	1535169	3553	0.00023444	3	2015-01-13	7	27	6	Female	HMP	NA	NA	1	7	Cedars-Sinai	29	ibdmdb	PDO-11163							Stool Collection #3	6	3027		Paid	No	No	No	No	No	No	36	CD	Yesterday, 1 to 2 times	No, I did not consume these products in the last 7 days	Yesterday, 1 to 2 times	Yesterday, 3 or more times	Yesterday, 1 to 2 times	No, I did not consume these products in the last 7 days
G110642	CSM79HJQ	C3027	C3027C4	metagenomics	562607	354351	201632	6624	0.0117738	5	2015-01-21	8	35	7	Female	HMP	NA	NA	8	8	Cedars-Sinai	29	ibdmdb	PDO-10527							Stool Collection #4	7	3027		Paid	No	No	No	No	No	No	36	CD	Yesterday, 1 to 2 times	No, I did not consume these products in the last 7 days	Within the past 4 to 7 days	Yesterday, 3 or more times	Within the past 2 to 3 days	Within the past 4 to 7 days
G116673	CSM79HJS	C3027	C3027C5	metagenomics	12284740	10930422	1230138	124180	0.0101085	8	2015-02-11	21	56	8	Female	HMP	NA	NA	4	21	Cedars-Sinai	29	ibdmdb	PDO-11163							Stool Collection #5	8	3027		Paid	No	No	No	No	No	No	36	CD	Yesterday, 1 to 2 times	No, I did not consume these products in the last 7 days	Within the past 2 to 3 days	Yesterday, 3 or more times	Yesterday, 1 to 2 times	Within the past 2 to 3 days
G110582	CSM79HJU	C3027	C3027C6	metagenomics	18699146	13580078	5094246	24822	0.00132744	9	2015-02-24	13	69	9	Female	HMP	NA	NA	5	13	Cedars-Sinai	29	ibdmdb	PDO-10527							Stool Collection #6	9	3027		Paid	No	No	No	No	No	No	36	CD	Yesterday, 1 to 2 times	No, I did not consume these products in the last 7 days	No, I did not consume these products in the last 7 days	Yesterday, 3 or more times	No, I did not consume these products in the last 7 days	Within the past 2 to 3 days
G110585	CSM79HQV	C3027	C3027C7	metagenomics	27584093	20861845	6696204	26044	0.00094417	11	2015-03-10	14	83	11	Female	HMP	NA	NA	2	14	Cedars-Sinai	29	ibdmdb	PDO-10527							Stool Collection #7	11	3027		Paid	No	No	No	No	No	No	36	CD	Yesterday, 1 to 2 times	No, I did not consume these products in the last 7 days	Within the past 4 to 7 days	Yesterday, 3 or more times	No, I did not consume these products in the last 7 days	Within the past 2 to 3 days
G110593	CSM79HQX	C3027	C3027C8	metagenomics	17114638	12439386	4655237	20015	0.00116947	13	2015-03-24	14	97	12	Female	HMP	NA	NA	0	14	Cedars-Sinai	29	ibdmdb	PDO-10527							Stool Collection #8	12	3027		Paid	No	No	No	No	No	No	36	CD	Within the past 2 to 3 days	No, I did not consume these products in the last 7 days	Within the past 4 to 7 days	Yesterday, 3 or more times	No, I did not consume these products in the last 7 days	Within the past 2 to 3 days
G110594	CSM79HQZ	C3027	C3027C9	metagenomics	20055004	15421905	4606685	26414	0.00131708	16	2015-04-08	15	112	13	Female	HMP	NA	NA	3	15	Cedars-Sinai	29	ibdmdb	PDO-10527							Stool Collection #9	13	3027		Paid	No	No	No	No	No	No	36	CD	Within the past 2 to 3 days	No, I did not consume these products in the last 7 days	Within the past 4 to 7 days	Yesterday, 3 or more times	Within the past 2 to 3 days	Within the past 4 to 7 days
G116672	CSM79HR2	C3027	C3027C10	metagenomics	13219280	11828074	1380407	10799	0.00081691	17	2015-04-21	13	125	14	Female	HMP	NA	NA	0	13	Cedars-Sinai	29	ibdmdb	PDO-11163							Stool Collection #10	14	3027		Paid	No	No	No	No	No	No	36	CD	Yesterday, 1 to 2 times	No, I did not consume these products in the last 7 days	Within the past 2 to 3 days	Yesterday, 3 or more times	No, I did not consume these products in the last 7 days	No, I did not consume these products in the last 7 days
G110598	CSM79HR4	C3027	C3027C11	metagenomics	7746126	5721245	2011647	13234	0.00170847	20	2015-05-06	15	140	15	Female	HMP	NA	NA	0	15	Cedars-Sinai	29	ibdmdb	PDO-10527							Stool Collection #11	15	3027		Paid	No	No	No	No	No	No	36	CD	Yesterday, 1 to 2 times	No, I did not consume these products in the last 7 days	Within the past 2 to 3 days	Yesterday, 3 or more times	No, I did not consume these products in the last 7 days	Within the past 4 to 7 days
G116746	CSM79HR6	C3027	C3027C12	metagenomics	10141943	9107834	1030817	3292	0.00032459	21	2015-05-19	13	153	16	Female	HMP	NA	NA	2	13	Cedars-Sinai	29	ibdmdb	PDO-11163							Stool Collection #12	16	3027		Paid	No	No	No	No	No	No	36	CD	Yesterday, 1 to 2 times	No, I did not consume these products in the last 7 days	Within the past 4 to 7 days	Yesterday, 3 or more times	No, I did not consume these products in the last 7 days	No, I did not consume these products in the last 7 days
G110616	CSM7KOOT	C3027	C3027C13	metagenomics	19932524	15389292	4417910	125322	0.00628731	23	2015-06-02	14	167	18	Female	HMP	NA	NA	2	14	Cedars-Sinai	29	ibdmdb	PDO-10527							Stool Collection #13	18	3027		Paid	No	No	No	No	No	No	36	CD	Yesterday, 1 to 2 times	No, I did not consume these products in the last 7 days	Yesterday, 1 to 2 times	Yesterday, 3 or more times	Yesterday, 1 to 2 times	Within the past 2 to 3 days
G116750	CSM7KOOV	C3027	C3027C14	metagenomics	6411689	5653761	653644	104284	0.0162647	26	2015-06-17	15	182	19	Female	HMP	NA	NA	2	15	Cedars-Sinai	29	ibdmdb	PDO-11163							Stool Collection #14	19	3027		Paid	No	No	No	No	No	No	36	CD	Yesterday, 1 to 2 times	No, I did not consume these products in the last 7 days	Within the past 4 to 7 days	Yesterday, 3 or more times	No, I did not consume these products in the last 7 days	No, I did not consume these products in the last 7 days
G110604	CSM7KOOX	C3027	C3027C15	metagenomics	16976461	11349850	4198834	1427777	0.0841033	28	2015-07-01	14	196	20	Female	HMP	NA	NA	NA	14	Cedars-Sinai	29	ibdmdb	PDO-10527							Stool Collection #15	20	3027		Paid	No	No	No	No	No	No	36	CD
G110657	CSM7KOOZ	C3027	C3027C16	metagenomics	20644263	15559500	4880586	204177	0.00989025	29	2015-07-14	13	209	21	Female	HMP	NA	NA	2	13	Cedars-Sinai	29	ibdmdb	PDO-10527							Stool Collection #16	21	3027		Paid	No	No	No	No	No	No	36	CD	Yesterday, 1 to 2 times	No, I did not consume these products in the last 7 days	Yesterday, 1 to 2 times	Yesterday, 3 or more times	No, I did not consume these products in the last 7 days	No, I did not consume these products in the last 7 days
G110565	CSM7KOP2	C3027	C3027C17	metagenomics	18217127	13818712	4383977	14438	0.00079255	31	2015-07-28	14	223	22	Female	HMP	NA	NA	2	14	Cedars-Sinai	29	ibdmdb	PDO-10527							Stool Collection #17	22	3027		Paid	No	No	No	No	No	No	36	CD	Yesterday, 1 to 2 times	No, I did not consume these products in the last 7 days	Yesterday, 1 to 2 times	Yesterday, 3 or more times	No, I did not consume these products in the last 7 days	Within the past 4 to 7 days
G110629	CSMA88CB	C3027	C3027C18	metagenomics	8279686	5992713	2211760	75213	0.00908404	36	2015-08-31	34	257	23	Female	HMP	NA	NA	2	34	Cedars-Sinai	29	ibdmdb	PDO-10527							Stool Collection #18	23	3027		Paid	No	No	No	No	No	No	36	CD	Yesterday, 1 to 2 times	No, I did not consume these products in the last 7 days	Yesterday, 1 to 2 times	Yesterday, 3 or more times	Within the past 4 to 7 days	Within the past 4 to 7 days
G116719	CSMA9J65	C3027	C3027C19	metagenomics	6644625	5371949	707504	565172	0.085057	38	2015-09-10	10	267	25	Female	HMP	NA	NA	3	10	Cedars-Sinai	29	ibdmdb	PDO-11163							Stool Collection #19	25	3027		Paid	No	No	No	No	No	No	36	CD	Yesterday, 1 to 2 times	No, I did not consume these products in the last 7 days	Within the past 2 to 3 days	Yesterday, 3 or more times	Yesterday, 1 to 2 times	No, I did not consume these products in the last 7 days
G110621	CSMACTZP	C3027	C3027C20	metagenomics	17553236	12206940	4305627	1040669	0.0592864	39	2015-09-22	12	279	26	Female	HMP	NA	NA	2	12	Cedars-Sinai	29	ibdmdb	PDO-10527							Stool Collection #20	26	3027		Paid	No	No	No	No	No	No	36	CD	Yesterday, 1 to 2 times	No, I did not consume these products in the last 7 days	Yesterday, 3 or more times	Yesterday, 3 or more times	Within the past 4 to 7 days	Within the past 4 to 7 days
G110623	CSMAF72L	C3027	C3027C21	metagenomics	18812079	13626550	5168642	16887	0.00089767	41	2015-10-06	14	293	27	Female	HMP	NA	NA	0	14	Cedars-Sinai	29	ibdmdb	PDO-10527							Stool Collection #21	27	3027		Paid	No	No	No	No	No	No	36	CD	Yesterday, 1 to 2 times	No, I did not consume these products in the last 7 days	Within the past 4 to 7 days	Yesterday, 3 or more times	No, I did not consume these products in the last 7 days	Within the past 4 to 7 days
G110636	CSMAH393	C3027	C3027C23	metagenomics	18368010	10702370	4268932	3396708	0.184925	44	2015-10-21	15	308	29	Female	HMP	NA	NA	NA	15	Cedars-Sinai	29	ibdmdb	PDO-10527							Stool Collection #23	29	3027		Paid	No	No	No	No	No	No	36	CD	Yesterday, 1 to 2 times	No, I did not consume these products in the last 7 days	Within the past 2 to 3 days	Yesterday, 3 or more times	No, I did not consume these products in the last 7 days	Within the past 4 to 7 days
G116692	CSMAIG7X	C3027	C3027C24	metagenomics	8116538	7107280	820186	189072	0.0232947	45	2015-11-03	13	321	30	Female	HMP	NA	NA	2	13	Cedars-Sinai	29	ibdmdb	PDO-11163							Stool Collection #24	30	3027		Paid	No	No	No	No	No	No	36	CD	Yesterday, 1 to 2 times	No, I did not consume these products in the last 7 days	Within the past 4 to 7 days	Yesterday, 3 or more times	No, I did not consume these products in the last 7 days	No, I did not consume these products in the last 7 days
G110648	CSM79HKX	C3028	C3028C2	metagenomics	29028121	22334780	6654701	38640	0.00133112	1	2015-01-20	0	0	5	Male	HMP	NA	NA	2	13	Cedars-Sinai	22	ibdmdb	PDO-10527							Stool Collection #2	5	3028	Unknown/Not Reported	Paid	No	No	No	No	No	No	33	CD	Yesterday, 1 to 2 times	No, I did not consume these products in the last 7 days	Yesterday, 1 to 2 times	Yesterday, 3 or more times	Within the past 2 to 3 days	Within the past 4 to 7 days
G110650	CSM79HKZ	C3028	C3028C3	metagenomics	30885341	23305321	7394132	185888	0.00601865	4	2015-02-05	16	16	6	Male	HMP	NA	NA	1	16	Cedars-Sinai	22	ibdmdb	PDO-10527							Stool Collection #3	6	3028	Unknown/Not Reported	Paid	No	No	No	No	No	No	33	CD	No, I did not consume these products in the last 7 days	No, I did not consume these products in the last 7 days	Within the past 2 to 3 days	Yesterday, 3 or more times	Within the past 2 to 3 days	Yesterday, 1 to 2 times
G110658	CSM79HL4	C3028	C3028C5	metagenomics	11245119	8539925	2610339	94855	0.00843522	8	2015-03-06	29	45	8	Male	HMP	NA	NA	1	10	Cedars-Sinai	22	ibdmdb	PDO-10527							Stool Collection #5	8	3028	Unknown/Not Reported	Paid	No	No	No	No	No	No	33	CD	No, I did not consume these products in the last 7 days	Within the past 4 to 7 days	Within the past 2 to 3 days	Yesterday, 3 or more times	Within the past 2 to 3 days	Yesterday, 1 to 2 times
G110567	CSM79HL6	C3028	C3028C6	metagenomics	9859888	7660597	2179627	19664	0.00199434	11	2015-03-25	19	64	9	Male	HMP	NA	NA	2	19	Cedars-Sinai	22	ibdmdb	PDO-10527							Stool Collection #6	9	3028	Unknown/Not Reported	Paid	No	No	No	No	No	No	33	CD	Within the past 2 to 3 days	No, I did not consume these products in the last 7 days	Within the past 4 to 7 days	Yesterday, 3 or more times	Within the past 2 to 3 days	Yesterday, 1 to 2 times
G116743	CSM7KOKR	C3028	C3028C7	metagenomics	10304796	9209463	1092500	2833	0.00027492	13	2015-04-08	14	78	11	Male	HMP	NA	NA	2	14	Cedars-Sinai	22	ibdmdb	PDO-11163							Stool Collection #7	11	3028	Unknown/Not Reported	Paid	No	No	No	No	No	No	33	CD	Within the past 4 to 7 days	Within the past 4 to 7 days	Within the past 4 to 7 days	Yesterday, 3 or more times	Within the past 2 to 3 days	Within the past 4 to 7 days
G110608	CSM7KOKT	C3028	C3028C8	metagenomics	10157621	7302255	2850742	4624	0.00045522	15	2015-04-24	16	94	12	Male	HMP	NA	NA	1	16	Cedars-Sinai	22	ibdmdb	PDO-10527							Stool Collection #8	12	3028	Unknown/Not Reported	Paid	No	No	No	No	No	No	33	CD	Within the past 4 to 7 days	No, I did not consume these products in the last 7 days	Within the past 4 to 7 days	Yesterday, 3 or more times	Yesterday, 1 to 2 times	Yesterday, 1 to 2 times
G116748	CSM7KOKZ	C3028	C3028C11	metagenomics	18883730	16964666	1898894	20170	0.00106812	21	2015-06-05	42	136	15	Male	HMP	NA	NA	3	17	Cedars-Sinai	22	ibdmdb	PDO-11163							Stool Collection #11	15	3028	Unknown/Not Reported	Paid	No	No	No	No	No	No	33	CD	Yesterday, 1 to 2 times	No, I did not consume these products in the last 7 days	Within the past 4 to 7 days	Yesterday, 3 or more times	Yesterday, 1 to 2 times	Yesterday, 1 to 2 times
G110602	CSM7KOL2	C3028	C3028C12	metagenomics	22004818	15914117	6070229	20472	0.00093034	24	2015-06-30	25	161	16	Male	HMP	NA	NA	2	25	Cedars-Sinai	22	ibdmdb	PDO-10527							Stool Collection #12	16	3028	Unknown/Not Reported	Paid	No	No	No	No	No	No	33	CD	Within the past 2 to 3 days	No, I did not consume these products in the last 7 days	Within the past 2 to 3 days	Yesterday, 3 or more times	Within the past 2 to 3 days	Within the past 2 to 3 days
G116754	CSM7KORC	C3028	C3028C13	metagenomics	8117086	7252466	847919	16701	0.00205751	25	2015-07-07	7	168	18	Male	HMP	NA	NA	4	7	Cedars-Sinai	22	ibdmdb	PDO-11163							Stool Collection #13	18	3028	Unknown/Not Reported	Paid	No	No	No	No	No	No	33	CD	Within the past 2 to 3 days	Within the past 4 to 7 days	No, I did not consume these products in the last 7 days	Yesterday, 3 or more times	Yesterday, 3 or more times	Within the past 2 to 3 days
G116718	CSM7KORK	C3028	C3028C15	metagenomics	13655226	12259075	1343387	52764	0.00386402	34	2015-09-04	59	227	20	Male	HMP	NA	NA	2	36	Cedars-Sinai	22	ibdmdb	PDO-11163							Stool Collection #15	20	3028	Unknown/Not Reported	Paid	No	No	No	No	No	No	33	CD	Yesterday, 1 to 2 times	Within the past 4 to 7 days	Within the past 4 to 7 days	Yesterday, 3 or more times	Yesterday, 1 to 2 times	Within the past 2 to 3 days
G110620	CSM7KORI	C3028	C3028C16	metagenomics	13095708	10311596	2757434	26678	0.00203716	36	2015-09-22	18	245	21	Male	HMP	NA	NA	2	18	Cedars-Sinai	22	ibdmdb	PDO-10527							Stool Collection #16	21	3028	Unknown/Not Reported	Paid	No	No	No	No	No	No	33	CD	Within the past 2 to 3 days	Within the past 2 to 3 days	Within the past 4 to 7 days	Yesterday, 3 or more times	Within the past 2 to 3 days	Within the past 2 to 3 days
G116714	CSM7KORG	C3028	C3028C17	metagenomics	11960689	10674842	1282330	3517	0.00029405	38	2015-10-05	13	258	22	Male	HMP	NA	NA	2	13	Cedars-Sinai	22	ibdmdb	PDO-11163							Stool Collection #17	22	3028	Unknown/Not Reported	Paid	No	No	No	No	No	No	33	CD	Yesterday, 1 to 2 times	Within the past 2 to 3 days	No, I did not consume these products in the last 7 days	Yesterday, 3 or more times	Yesterday, 1 to 2 times	Yesterday, 1 to 2 times
G110574	CSM79HNE	C3029	C3029C2	metagenomics	16431599	7140753	4556042	4734804	0.288152	1	2015-02-11	0	0	5	Male	HMP	NA	4	NA	13	Cedars-Sinai	20	ibdmdb	PDO-10527							Stool Collection #2	5	3029	Unknown/Not Reported	Paid	No	No	No	No	No	No	32	UC	No, I did not consume these products in the last 7 days	Yesterday, 3 or more times	Within the past 2 to 3 days	Yesterday, 3 or more times	No, I did not consume these products in the last 7 days	No, I did not consume these products in the last 7 days
G95683	CSM79HNG_P	C3029	C3029C3	metagenomics	11342800	6553811	6335	4782654	0.421647	3	2015-02-24	13	13	6	Male	HMP_pilot	Included	4	NA	13	Cedars-Sinai	20	ibdmdb	PDO-8182		HiSeq 2x101 Paired Lane	LCSET-8733	C90P4ANXX/1,C90P4ANXX/2,C90P4ANXX/3,C90P4ANXX/4,C90P4ANXX/5,C90P4ANXX/6		6	Stool Collection #3	6	3029	Unknown/Not Reported	Paid	No	No	No	No	No	No	32	UC	No, I did not consume these products in the last 7 days	Yesterday, 3 or more times	Yesterday, 1 to 2 times	Yesterday, 3 or more times	Yesterday, 3 or more times	No, I did not consume these products in the last 7 days
G110586	CSM79HNI	C3029	C3029C4	metagenomics	20942572	14781980	5127548	1033044	0.0493275	5	2015-03-10	14	27	7	Male	HMP	NA	3	NA	14	Cedars-Sinai	20	ibdmdb	PDO-10527							Stool Collection #4	7	3029	Unknown/Not Reported	Paid	No	No	No	No	No	No	32	UC	No, I did not consume these products in the last 7 days	Yesterday, 3 or more times	No, I did not consume these products in the last 7 days	Yesterday, 3 or more times	Yesterday, 1 to 2 times	No, I did not consume these products in the last 7 days
G110592	CSM79HNK	C3029	C3029C5	metagenomics	17519270	8606372	4668185	4244713	0.242288	7	2015-03-24	14	41	8	Male	HMP	NA	3	NA	14	Cedars-Sinai	20	ibdmdb	PDO-10527							Stool Collection #5	8	3029	Unknown/Not Reported	Paid	No	No	No	No	No	No	32	UC	No, I did not consume these products in the last 7 days	Yesterday, 3 or more times	No, I did not consume these products in the last 7 days	Yesterday, 3 or more times	No, I did not consume these products in the last 7 days	No, I did not consume these products in the last 7 days
G110570	CSM79HNM	C3029	C3029C6	metagenomics	23926921	17935082	5988015	3824	0.00015982	9	2015-04-07	14	55	9	Male	HMP	NA	3	NA	14	Cedars-Sinai	20	ibdmdb	PDO-10527							Stool Collection #6	9	3029	Unknown/Not Reported	Paid	No	No	No	No	No	No	32	UC	No, I did not consume these products in the last 7 days	Yesterday, 3 or more times	No, I did not consume these products in the last 7 days	Yesterday, 3 or more times	Within the past 2 to 3 days	No, I did not consume these products in the last 7 days
G110611	CSM7KOLY	C3029	C3029C9	metagenomics	25751970	19915417	5816541	20012	0.00077711	15	2015-05-20	43	98	13	Male	HMP	NA	2	NA	15	Cedars-Sinai	20	ibdmdb	PDO-10527							Stool Collection #9	13	3029	Unknown/Not Reported	Paid	No	No	No	No	No	No	32	UC	No, I did not consume these products in the last 7 days	Yesterday, 1 to 2 times	Yesterday, 1 to 2 times	Yesterday, 3 or more times	Within the past 4 to 7 days	No, I did not consume these products in the last 7 days
G110607	CSM7KOS7	C3029	C3029C13	metagenomics	19457320	14483813	4957639	15868	0.00081553	23	2015-07-15	56	154	18	Male	HMP	NA	1	NA	15	Cedars-Sinai	20	ibdmdb	PDO-10527							Stool Collection #13	18	3029	Unknown/Not Reported	Paid	No	No	No	No	No	No	32	UC	No, I did not consume these products in the last 7 days	Yesterday, 1 to 2 times	No, I did not consume these products in the last 7 days	Yesterday, 1 to 2 times	No, I did not consume these products in the last 7 days	No, I did not consume these products in the last 7 days
G110628	CSM7KOSH	C3029	C3029C18	metagenomics	18028484	13333606	4685637	9241	0.00051258	33	2015-09-22	69	223	23	Male	HMP	NA	1	NA	13	Cedars-Sinai	20	ibdmdb	PDO-10527							Stool Collection #18	23	3029	Unknown/Not Reported	Paid	No	No	No	No	No	No	32	UC	No, I did not consume these products in the last 7 days	Yesterday, 1 to 2 times	No, I did not consume these products in the last 7 days	Yesterday, 1 to 2 times	No, I did not consume these products in the last 7 days	No, I did not consume these products in the last 7 days
G110625	CSM9X1Y5	C3029	C3029C19	metagenomics	15988127	11357459	4627875	2793	0.00017469	35	2015-10-07	15	238	25	Male	HMP	NA	0	NA	15	Cedars-Sinai	20	ibdmdb	PDO-10527							Stool Collection #19	25	3029	Unknown/Not Reported	Paid	No	No	No	No	No	No	32	UC	No, I did not consume these products in the last 7 days	Yesterday, 3 or more times	No, I did not consume these products in the last 7 days	Yesterday, 3 or more times	Within the past 4 to 7 days	No, I did not consume these products in the last 7 days
G95763	CSM79HJI_P	C3030	C3030C1	metagenomics	20388610	20290544	126	97940	0.00480366	0	2015-01-29	0	0	4	Male	HMP_pilot	Included	NA	1	0	Cedars-Sinai	5	ibdmdb	PDO-8184		HiSeq 2x101 Paired Lane	LCSET-8734	C8G6HANXX/3,C8G6HANXX/4,C8G6HANXX/5,C8G6HANXX/6,C8G6HANXX/7,C8G6HANXX/8		6	Stool Collection #1	4	3030	Unknown/Not Reported	Paid	No	No	No	No	No	No	44	CD	Within the past 4 to 7 days	No, I did not consume these products in the last 7 days	Within the past 2 to 3 days	Yesterday, 3 or more times	Yesterday, 1 to 2 times	No, I did not consume these products in the last 7 days
G116742	CSM79HNO	C3030	C3030C2	metagenomics	12691522	11501890	1150954	38678	0.00304755	1	2015-02-11	13	13	5	Male	HMP	NA	NA	2	13	Cedars-Sinai	5	ibdmdb	PDO-11163							Stool Collection #2	5	3030	Unknown/Not Reported	Paid	No	No	No	No	No	No	44	CD	Within the past 2 to 3 days	No, I did not consume these products in the last 7 days	Yesterday, 1 to 2 times	Yesterday, 3 or more times	Within the past 2 to 3 days	No, I did not consume these products in the last 7 days
G116732	CSM79HNU	C3030	C3030C5	metagenomics	9357139	8416488	924725	15926	0.00170202	7	2015-03-24	41	54	8	Male	HMP	NA	NA	2	14	Cedars-Sinai	5	ibdmdb	PDO-11163							Stool Collection #5	8	3030	Unknown/Not Reported	Paid	No	No	No	No	No	No	44	CD	Within the past 2 to 3 days	No, I did not consume these products in the last 7 days	Within the past 4 to 7 days	Yesterday, 3 or more times	Within the past 2 to 3 days	Within the past 2 to 3 days
G110569	CSM79HNW	C3030	C3030C6	metagenomics	19515450	7413021	4590905	7511524	0.384901	9	2015-04-07	14	68	9	Male	HMP	NA	NA	3	14	Cedars-Sinai	5	ibdmdb	PDO-10527							Stool Collection #6	9	3030	Unknown/Not Reported	Paid	No	No	No	No	No	No	44	CD	No, I did not consume these products in the last 7 days	No, I did not consume these products in the last 7 days	Within the past 4 to 7 days	Yesterday, 3 or more times	Within the past 2 to 3 days	Within the past 4 to 7 days
G116679	CSM7KOMB	C3030	C3030C9	metagenomics	12700315	9126828	1381197	2192290	0.172617	16	2015-05-22	45	113	13	Male	HMP	NA	NA	4	17	Cedars-Sinai	5	ibdmdb	PDO-11163							Stool Collection #9	13	3030	Unknown/Not Reported	Paid	No	No	No	No	No	No	44	CD	Yesterday, 1 to 2 times	No, I did not consume these products in the last 7 days	Within the past 4 to 7 days	Yesterday, 3 or more times	Within the past 4 to 7 days	No, I did not consume these products in the last 7 days
G110603	CSM7KOMH	C3030	C3030C12	metagenomics	24947036	18618530	5256300	1072206	0.0429793	21	2015-06-30	39	152	16	Male	HMP	NA	NA	3	14	Cedars-Sinai	5	ibdmdb	PDO-10527							Stool Collection #12	16	3030	Unknown/Not Reported	Paid	No	No	No	No	No	No	44	CD	No, I did not consume these products in the last 7 days	No, I did not consume these products in the last 7 days	Yesterday, 1 to 2 times	Yesterday, 3 or more times	Within the past 2 to 3 days	Within the past 2 to 3 days
G116663	CSM7KOSL	C3030	C3030C13	metagenomics	9273598	3049081	1148475	5076042	0.547365	25	2015-07-28	28	180	18	Male	HMP	NA	NA	2	28	Cedars-Sinai	5	ibdmdb	PDO-11163							Stool Collection #13	18	3030	Unknown/Not Reported	Paid	No	No	No	No	No	No	44	CD	No, I did not consume these products in the last 7 days	No, I did not consume these products in the last 7 days	Within the past 2 to 3 days	Yesterday, 3 or more times	Within the past 2 to 3 days	No, I did not consume these products in the last 7 days
G116665	CSM7KOSP	C3030	C3030C15	metagenomics	15930532	14369885	1441236	119411	0.00749573	29	2015-08-25	28	208	20	Male	HMP	NA	NA	2	14	Cedars-Sinai	5	ibdmdb	PDO-11163							Stool Collection #15	20	3030	Unknown/Not Reported	Paid	No	No	No	No	No	No	44	CD	Yesterday, 1 to 2 times	No, I did not consume these products in the last 7 days	Within the past 2 to 3 days	Yesterday, 3 or more times	Yesterday, 1 to 2 times	No, I did not consume these products in the last 7 days
G110622	CSM7KOST	C3030	C3030C16	metagenomics	21348531	13412418	5896021	2040092	0.0955612	34	2015-09-24	30	238	21	Male	HMP	NA	NA	2	30	Cedars-Sinai	5	ibdmdb	PDO-10527							Stool Collection #16	21	3030	Unknown/Not Reported	Paid	No	No	No	No	No	No	44	CD	Yesterday, 1 to 2 times	No, I did not consume these products in the last 7 days	Within the past 2 to 3 days	Yesterday, 3 or more times	Within the past 2 to 3 days	Within the past 4 to 7 days
G110635	CSM7KOSJ	C3030	C3030C17	metagenomics	14480051	2909162	4339922	7230967	0.499374	37	2015-10-20	26	264	22	Male	HMP	NA	NA	2	26	Cedars-Sinai	5	ibdmdb	PDO-10527							Stool Collection #17	22	3030	Unknown/Not Reported	Paid	No	No	No	No	No	No	44	CD	Within the past 4 to 7 days	No, I did not consume these products in the last 7 days	No, I did not consume these products in the last 7 days	Yesterday, 3 or more times	Within the past 2 to 3 days	Within the past 2 to 3 days
G95765	CSM79HNY_P	C3031	C3031C1	metagenomics	4371224	4357671	16	13537	0.00309684	0	2015-02-24	0	0	4	Female	HMP_pilot	Included	NA	3	0	Cedars-Sinai	18	ibdmdb	PDO-8184		HiSeq 2x101 Paired Lane	LCSET-8734	C8G6HANXX/3,C8G6HANXX/4,C8G6HANXX/5,C8G6HANXX/6,C8G6HANXX/7,C8G6HANXX/8		6	Stool Collection #1	4	3031	Unknown/Not Reported	Paid	No	No	No	No	No	No		CD	No, I did not consume these products in the last 7 days	Yesterday, 3 or more times	Within the past 2 to 3 days	Yesterday, 3 or more times	No, I did not consume these products in the last 7 days	Within the past 4 to 7 days
G116724	CSM79HR8	C3031	C3031C2	metagenomics	1738541	1525315	178306	34920	0.0200858	5	2015-04-02	37	37	5	Female	HMP	NA	NA	2	37	Cedars-Sinai	18	ibdmdb	PDO-11163							Stool Collection #2	5	3031	Unknown/Not Reported	Paid	No	No	No	No	No	No		CD	No, I did not consume these products in the last 7 days	Yesterday, 1 to 2 times	Within the past 2 to 3 days	Yesterday, 1 to 2 times	No, I did not consume these products in the last 7 days	Within the past 2 to 3 days
G116739	CSM79HRC	C3031	C3031C5	metagenomics	11505855	10334087	1161446	10322	0.00089711	7	2015-04-15	13	50	8	Female	HMP	NA	NA	2	2	Cedars-Sinai	18	ibdmdb	PDO-11163							Stool Collection #5	8	3031	Unknown/Not Reported	Paid	No	No	No	No	No	No		CD	No, I did not consume these products in the last 7 days	Yesterday, 3 or more times	Yesterday, 1 to 2 times	Yesterday, 1 to 2 times	No, I did not consume these products in the last 7 days	No, I did not consume these products in the last 7 days
G110596	CSM79HRE	C3031	C3031C6	metagenomics	19564438	13863727	5467884	232827	0.0119005	9	2015-05-04	19	69	9	Female	HMP	NA	NA	2	19	Cedars-Sinai	18	ibdmdb	PDO-10527							Stool Collection #6	9	3031	Unknown/Not Reported	Paid	No	No	No	No	No	No		CD	No, I did not consume these products in the last 7 days	Yesterday, 1 to 2 times	No, I did not consume these products in the last 7 days	Yesterday, 1 to 2 times	No, I did not consume these products in the last 7 days	No, I did not consume these products in the last 7 days
G116744	CSM79HRG	C3031	C3031C7	metagenomics	7811314	7055814	748797	6703	0.00085811	10	2015-05-08	4	73	11	Female	HMP	NA	NA	1	4	Cedars-Sinai	18	ibdmdb	PDO-11163							Stool Collection #7	11	3031	Unknown/Not Reported	Paid	No	No	No	No	No	No		CD	No, I did not consume these products in the last 7 days	Yesterday, 3 or more times	Yesterday, 1 to 2 times	Yesterday, 1 to 2 times	No, I did not consume these products in the last 7 days	Within the past 2 to 3 days
G116681	CSM7KOO5	C3031	C3031C8	metagenomics	11800068	10664988	1132676	2404	0.00020373	14	2015-06-04	27	100	12	Female	HMP	NA	NA	1	27	Cedars-Sinai	18	ibdmdb	PDO-11163							Stool Collection #8	12	3031	Unknown/Not Reported	Paid	No	No	No	No	No	No		CD	No, I did not consume these products in the last 7 days	Yesterday, 3 or more times	Within the past 2 to 3 days	Yesterday, 1 to 2 times	No, I did not consume these products in the last 7 days	Yesterday, 1 to 2 times
G116686	CSM7KOO9	C3031	C3031C10	metagenomics	10453802	9427223	1021820	4759	0.00045524	19	2015-07-10	36	136	14	Female	HMP	NA	NA	1	7	Cedars-Sinai	18	ibdmdb	PDO-11163							Stool Collection #10	14	3031	Unknown/Not Reported	Paid	No	No	No	No	No	No		CD	No, I did not consume these products in the last 7 days	Yesterday, 1 to 2 times	Within the past 2 to 3 days	Yesterday, 1 to 2 times	No, I did not consume these products in the last 7 days	Yesterday, 1 to 2 times
G116689	CSM7KOOD	C3031	C3031C11	metagenomics	11670983	10482915	1179363	8705	0.00074587	24	2015-08-13	34	170	15	Female	HMP	NA	NA	3	34	Cedars-Sinai	18	ibdmdb	PDO-11163							Stool Collection #11	15	3031	Unknown/Not Reported	Paid	No	No	No	No	No	No		CD	Within the past 2 to 3 days	Yesterday, 3 or more times	Yesterday, 1 to 2 times	Yesterday, 3 or more times	No, I did not consume these products in the last 7 days	Yesterday, 1 to 2 times
G116713	CSM7KOOF	C3031	C3031C12	metagenomics	10217108	9094311	1108531	14266	0.00139629	33	2015-10-13	61	231	16	Female	HMP	NA	NA	4	61	Cedars-Sinai	18	ibdmdb	PDO-11163							Stool Collection #12	16	3031	Unknown/Not Reported	Paid	No	No	No	No	No	No		CD	No, I did not consume these products in the last 7 days	Yesterday, 1 to 2 times	Yesterday, 1 to 2 times	Yesterday, 3 or more times	No, I did not consume these products in the last 7 days	Yesterday, 1 to 2 times
G116697	CSM9X1Z4	C3031	C3031C13	metagenomics	11380487	10166719	1160873	52895	0.00464787	38	2015-11-20	38	269	18	Female	HMP	NA	NA	3	38	Cedars-Sinai	18	ibdmdb	PDO-11163							Stool Collection #13	18	3031	Unknown/Not Reported	Paid	No	No	No	No	No	No		CD	No, I did not consume these products in the last 7 days	Yesterday, 3 or more times	No, I did not consume these products in the last 7 days	Yesterday, 1 to 2 times	No, I did not consume these products in the last 7 days	Yesterday, 1 to 2 times
G116674	CSM9X1ZC	C3031	C3031C15	metagenomics	7882194	7071212	786675	24307	0.00308379	49	2016-02-08	80	349	20	Female	HMP	NA	NA	NA	18	Cedars-Sinai	18	ibdmdb	PDO-11163							Stool Collection #15	20	3031	Unknown/Not Reported	Paid	No	No	No	No	No	No		CD	No, I did not consume these products in the last 7 days	Yesterday, 1 to 2 times	Yesterday, 1 to 2 times	Yesterday, 3 or more times	No, I did not consume these products in the last 7 days	Yesterday, 1 to 2 times
G110615	CSM7KOP6	C3032	C3032C2	metagenomics	14407582	11020119	3312265	75198	0.00521934	2	2015-06-03	0	0	5	Female	HMP	NA	2	NA	14	Cedars-Sinai	19	ibdmdb	PDO-10527							Stool Collection #2	5	3032	Unknown/Not Reported	Paid	No	No	No	No	No	No	42	UC	Within the past 4 to 7 days	No, I did not consume these products in the last 7 days	No, I did not consume these products in the last 7 days	Yesterday, 3 or more times	No, I did not consume these products in the last 7 days	Yesterday, 1 to 2 times
G110599	CSM7KOP8	C3032	C3032C3	metagenomics	24561663	18650313	5761947	149403	0.00608277	4	2015-06-17	14	14	6	Female	HMP	NA	1	NA	14	Cedars-Sinai	19	ibdmdb	PDO-10527							Stool Collection #3	6	3032	Unknown/Not Reported	Paid	No	No	No	No	No	No	42	UC	No, I did not consume these products in the last 7 days	No, I did not consume these products in the last 7 days	No, I did not consume these products in the last 7 days	Yesterday, 3 or more times	Within the past 4 to 7 days	Yesterday, 1 to 2 times
G110630	CSM7KOPE	C3032	C3032C6	metagenomics	21592068	15570007	6006127	15934	0.00073796	10	2015-07-29	42	56	9	Female	HMP	NA	1	NA	14	Cedars-Sinai	19	ibdmdb	PDO-10527							Stool Collection #6	9	3032	Unknown/Not Reported	Paid	No	No	No	No	No	No	42	UC	Within the past 4 to 7 days	No, I did not consume these products in the last 7 days	No, I did not consume these products in the last 7 days	Yesterday, 3 or more times	No, I did not consume these products in the last 7 days	No, I did not consume these products in the last 7 days
G95785	CSM7KOU7_P	C3032	C3032C7	metagenomics	13210969	13097931	31	113007	0.00855403	12	2015-08-12	14	70	11	Female	HMP_pilot	Included	0	NA	14	Cedars-Sinai	19	ibdmdb	PDO-8184		HiSeq 2x101 Paired Lane	LCSET-8734	C8G6HANXX/3,C8G6HANXX/4,C8G6HANXX/5,C8G6HANXX/6,C8G6HANXX/7,C8G6HANXX/8		6	Stool Collection #7	11	3032	Unknown/Not Reported	Paid	No	No	No	No	No	No	42	UC	Within the past 4 to 7 days	No, I did not consume these products in the last 7 days	No, I did not consume these products in the last 7 days	Yesterday, 3 or more times	No, I did not consume these products in the last 7 days	Within the past 2 to 3 days
G116721	CSM7KOU9	C3032	C3032C8	metagenomics	15972471	14297345	1672116	3010	0.00018845	14	2015-08-26	14	84	12	Female	HMP	NA	0	NA	14	Cedars-Sinai	19	ibdmdb	PDO-11163							Stool Collection #8	12	3032	Unknown/Not Reported	Paid	No	No	No	No	No	No	42	UC	No, I did not consume these products in the last 7 days	No, I did not consume these products in the last 7 days	No, I did not consume these products in the last 7 days	Yesterday, 3 or more times	No, I did not consume these products in the last 7 days	Within the past 2 to 3 days
G110627	CSM7KOUB	C3032	C3032C9	metagenomics	16632247	11471665	5020456	140126	0.00842496	16	2015-09-11	16	100	13	Female	HMP	NA	0	NA	16	Cedars-Sinai	19	ibdmdb	PDO-10527							Stool Collection #9	13	3032	Unknown/Not Reported	Paid	No	No	No	No	No	No	42	UC	Within the past 4 to 7 days	No, I did not consume these products in the last 7 days	No, I did not consume these products in the last 7 days	Yesterday, 3 or more times	No, I did not consume these products in the last 7 days	Within the past 2 to 3 days
G110639	CSM9X1ZO	C3032	C3032C13	metagenomics	24962790	18606034	6028624	328132	0.0131448	24	2015-11-04	54	154	18	Female	HMP	NA	1	NA	15	Cedars-Sinai	19	ibdmdb	PDO-10527							Stool Collection #13	18	3032	Unknown/Not Reported	Paid	No	No	No	No	No	No	42	UC	Within the past 4 to 7 days	No, I did not consume these products in the last 7 days	No, I did not consume these products in the last 7 days	Yesterday, 3 or more times	No, I did not consume these products in the last 7 days	Yesterday, 1 to 2 times
G110640	CSM9X1ZQ	C3032	C3032C14	metagenomics	28686707	21460533	7207969	18205	0.00063461	26	2015-11-18	14	168	19	Female	HMP	NA	0	NA	14	Cedars-Sinai	19	ibdmdb	PDO-10527							Stool Collection #14	19	3032	Unknown/Not Reported	Paid	No	No	No	No	No	No	42	UC	Within the past 4 to 7 days	No, I did not consume these products in the last 7 days	No, I did not consume these products in the last 7 days	Yesterday, 3 or more times	No, I did not consume these products in the last 7 days	Yesterday, 1 to 2 times
G110579	CSM9X1ZY	C3032	C3032C18	metagenomics	10157206	7465055	2584744	107407	0.0105745	33	2016-01-12	55	223	23	Female	HMP	NA	0	NA	8	Cedars-Sinai	19	ibdmdb	PDO-10527							Stool Collection #18	23	3032	Unknown/Not Reported	Paid	No	No	No	No	No	No	42	UC	No, I did not consume these products in the last 7 days	No, I did not consume these products in the last 7 days	No, I did not consume these products in the last 7 days	Yesterday, 3 or more times	No, I did not consume these products in the last 7 days	Within the past 4 to 7 days
G110576	CSM9X22G	C3032	C3032C19	metagenomics	22246683	17021410	5146814	78459	0.00352677	37	2016-02-08	27	250	25	Female	HMP	NA	0	NA	27	Cedars-Sinai	19	ibdmdb	PDO-10527							Stool Collection #19	25	3032	Unknown/Not Reported	Paid	No	No	No	No	No	No	42	UC	Within the past 2 to 3 days	No, I did not consume these products in the last 7 days	No, I did not consume these products in the last 7 days	Yesterday, 3 or more times	No, I did not consume these products in the last 7 days	Within the past 2 to 3 days
G110584	CSM9X22I	C3032	C3032C20	metagenomics	28264868	19918623	8307614	38631	0.00136675	38	2016-02-10	2	252	26	Female	HMP	NA	1	NA	2	Cedars-Sinai	19	ibdmdb	PDO-10527							Stool Collection #20	26	3032	Unknown/Not Reported	Paid	No	No	No	No	No	No	42	UC	Yesterday, 1 to 2 times	No, I did not consume these products in the last 7 days	No, I did not consume these products in the last 7 days	Yesterday, 3 or more times	No, I did not consume these products in the last 7 days	Within the past 2 to 3 days
G116723	CSM9X22K	C3032	C3032C21	metagenomics	12267172	11010853	1214255	42064	0.00342899	40	2016-02-25	15	267	27	Female	HMP	NA	0	NA	15	Cedars-Sinai	19	ibdmdb	PDO-11163							Stool Collection #21	27	3032	Unknown/Not Reported	Paid	No	No	No	No	No	No	42	UC	Within the past 2 to 3 days	No, I did not consume these products in the last 7 days	No, I did not consume these products in the last 7 days	Yesterday, 3 or more times	No, I did not consume these products in the last 7 days	Within the past 2 to 3 days
G95720	CSM7KOQP_P	C3033	C3033C3	metagenomics	14650560	7985457	7944	6657159	0.454396	8	2015-08-04	0	0	6	Female	HMP_pilot	Excluded	NA	5	18	Cedars-Sinai	11	ibdmdb	PDO-8182		HiSeq 2x101 Paired Lane	LCSET-8733	C90P4ANXX/1,C90P4ANXX/2,C90P4ANXX/3,C90P4ANXX/4,C90P4ANXX/5,C90P4ANXX/6		6	Stool Collection #3	6	3033	Unknown/Not Reported	Paid	No	No	No	No	No	No	40	CD	Within the past 4 to 7 days	No, I did not consume these products in the last 7 days	No, I did not consume these products in the last 7 days	Yesterday, 1 to 2 times	Yesterday, 1 to 2 times	No, I did not consume these products in the last 7 days
G95711	CSM79HQR_P	C3034	C3034C1	metagenomics	3732158	2354873	2089	1375196	0.368472	0	2015-06-09	0	0	4	Female	HMP_pilot	Included	6	NA	0	Cedars-Sinai	35	ibdmdb	PDO-8182		HiSeq 2x101 Paired Lane	LCSET-8733	C90P4ANXX/1,C90P4ANXX/2,C90P4ANXX/3,C90P4ANXX/4,C90P4ANXX/5,C90P4ANXX/6		6	Stool Collection #1	4	3034	Unknown/Not Reported	Unknown/Not Reported	No	No	No	No	No	No	36	UC	No, I did not consume these products in the last 7 days	No, I did not consume these products in the last 7 days	Yesterday, 1 to 2 times	Yesterday, 3 or more times	Yesterday, 1 to 2 times	Within the past 4 to 7 days
G116751	CSM7KORO	C3034	C3034C2	metagenomics	5290531	3959417	554098	777016	0.146869	2	2015-06-23	14	14	5	Female	HMP	NA	4	NA	14	Cedars-Sinai	35	ibdmdb	PDO-11163							Stool Collection #2	5	3034	Unknown/Not Reported	Unknown/Not Reported	No	No	No	No	No	No	36	UC	Yesterday, 1 to 2 times	No, I did not consume these products in the last 7 days	Yesterday, 1 to 2 times	Yesterday, 3 or more times	Within the past 2 to 3 days	Within the past 4 to 7 days
G116684	CSM7KORM	C3034	C3034C3	metagenomics	11988494	8565055	1160224	2263215	0.188782	4	2015-07-08	15	29	6	Female	HMP	NA	2	NA	15	Cedars-Sinai	35	ibdmdb	PDO-11163							Stool Collection #3	6	3034	Unknown/Not Reported	Unknown/Not Reported	No	No	No	No	No	No	36	UC	No, I did not consume these products in the last 7 days	No, I did not consume these products in the last 7 days	Yesterday, 3 or more times	Yesterday, 3 or more times	Within the past 2 to 3 days	Yesterday, 1 to 2 times
G116690	CSM7KORU	C3034	C3034C5	metagenomics	9377475	7783786	916541	677148	0.0722101	8	2015-08-04	27	56	8	Female	HMP	NA	2	NA	14	Cedars-Sinai	35	ibdmdb	PDO-11163							Stool Collection #5	8	3034	Unknown/Not Reported	Unknown/Not Reported	No	No	No	No	No	No	36	UC	No, I did not consume these products in the last 7 days	No, I did not consume these products in the last 7 days	Yesterday, 1 to 2 times	Yesterday, 3 or more times	Within the past 2 to 3 days	No, I did not consume these products in the last 7 days
G110634	CSM7KORS	C3034	C3034C6	metagenomics	16883713	11323988	4226756	1332969	0.07895	10	2015-08-19	15	71	9	Female	HMP	NA	2	NA	15	Cedars-Sinai	35	ibdmdb	PDO-10527							Stool Collection #6	9	3034	Unknown/Not Reported	Unknown/Not Reported	No	No	No	No	No	No	36	UC	No, I did not consume these products in the last 7 days	No, I did not consume these products in the last 7 days	Within the past 2 to 3 days	Yesterday, 3 or more times	Within the past 4 to 7 days	No, I did not consume these products in the last 7 days
G116711	CSM9X1XU	C3034	C3034C8	metagenomics	9949222	8069774	988055	891393	0.0895942	14	2015-09-16	28	99	12	Female	HMP	NA	2	NA	12	Cedars-Sinai	35	ibdmdb	PDO-11163							Stool Collection #8	12	3034	Unknown/Not Reported	Unknown/Not Reported	No	No	No	No	No	No	36	UC	No, I did not consume these products in the last 7 days	No, I did not consume these products in the last 7 days	Within the past 2 to 3 days	Yesterday, 3 or more times	Within the past 2 to 3 days	Yesterday, 1 to 2 times
G116736	CSM9X1Y3	C3034	C3034C12	metagenomics	9962521	8789337	1035896	137288	0.0137804	26	2015-12-08	83	182	16	Female	HMP	NA	1	NA	40	Cedars-Sinai	35	ibdmdb	PDO-11163							Stool Collection #12	16	3034	Unknown/Not Reported	Unknown/Not Reported	No	No	No	No	No	No	36	UC	No, I did not consume these products in the last 7 days	No, I did not consume these products in the last 7 days	Within the past 2 to 3 days	Yesterday, 3 or more times	Within the past 2 to 3 days	Yesterday, 1 to 2 times
G116731	CSM9X21J	C3034	C3034C15	metagenomics	12110213	10947529	1156264	6420	0.00053013	34	2016-02-02	56	238	20	Female	HMP	NA	2	NA	13	Cedars-Sinai	35	ibdmdb	PDO-11163							Stool Collection #15	20	3034	Unknown/Not Reported	Unknown/Not Reported	No	No	No	No	No	No	36	UC	No, I did not consume these products in the last 7 days	No, I did not consume these products in the last 7 days	Yesterday, 1 to 2 times	Yesterday, 3 or more times	Yesterday, 1 to 2 times	Within the past 4 to 7 days
G110588	CSM9X21L	C3034	C3034C16	metagenomics	15439015	10628067	3857637	953311	0.0617469	36	2016-02-19	17	255	21	Female	HMP	NA	3	NA	17	Cedars-Sinai	35	ibdmdb	PDO-10527							Stool Collection #16	21	3034	Unknown/Not Reported	Unknown/Not Reported	No	No	No	No	No	No	36	UC	No, I did not consume these products in the last 7 days	No, I did not consume these products in the last 7 days	Within the past 4 to 7 days	Yesterday, 3 or more times	Within the past 4 to 7 days	No, I did not consume these products in the last 7 days
G110566	CSM9X21N	C3034	C3034C17	metagenomics	21129647	15264904	5725744	138999	0.00657839	38	2016-03-01	11	266	22	Female	HMP	NA	3	NA	11	Cedars-Sinai	35	ibdmdb	PDO-10527							Stool Collection #17	22	3034	Unknown/Not Reported	Unknown/Not Reported	No	No	No	No	No	No	36	UC	No, I did not consume these products in the last 7 days	No, I did not consume these products in the last 7 days	Yesterday, 1 to 2 times	Yesterday, 3 or more times	Within the past 2 to 3 days	No, I did not consume these products in the last 7 days
G110633	CSM7KOTO	C3035	C3035C3	metagenomics	14086984	9631421	3282225	1173338	0.0832924	4	2015-08-18	0	0	6	Male	HMP	NA	NA	8	14	Cedars-Sinai	30	ibdmdb	PDO-10527							Stool Collection #3	6	3035	Unknown/Not Reported	Paid	No	No	No	No	No	No	62	CD	Yesterday, 3 or more times	No, I did not consume these products in the last 7 days	Yesterday, 1 to 2 times	Yesterday, 3 or more times	No, I did not consume these products in the last 7 days	No, I did not consume these products in the last 7 days
G116666	CSM7KOTQ	C3035	C3035C4	metagenomics	9867398	8614081	1075442	177875	0.0180265	6	2015-09-01	14	14	7	Male	HMP	NA	NA	5	14	Cedars-Sinai	30	ibdmdb	PDO-11163							Stool Collection #4	7	3035	Unknown/Not Reported	Paid	No	No	No	No	No	No	62	CD	Within the past 4 to 7 days	No, I did not consume these products in the last 7 days	Yesterday, 1 to 2 times	Yesterday, 3 or more times	No, I did not consume these products in the last 7 days	No, I did not consume these products in the last 7 days
G116667	CSM7KOTS	C3035	C3035C5	metagenomics	7284591	5955172	785948	543471	0.0746056	8	2015-09-17	16	30	8	Male	HMP	NA	NA	7	16	Cedars-Sinai	30	ibdmdb	PDO-11163							Stool Collection #5	8	3035	Unknown/Not Reported	Paid	No	No	No	No	No	No	62	CD	Yesterday, 1 to 2 times	No, I did not consume these products in the last 7 days	Yesterday, 1 to 2 times	Yesterday, 3 or more times	No, I did not consume these products in the last 7 days	No, I did not consume these products in the last 7 days
G116717	CSM7KOTU	C3035	C3035C6	metagenomics	8262647	7232412	958783	71452	0.00864759	12	2015-10-13	26	56	9	Male	HMP	NA	NA	9	26	Cedars-Sinai	30	ibdmdb	PDO-11163							Stool Collection #6	9	3035	Unknown/Not Reported	Paid	No	No	No	No	No	No	62	CD	Yesterday, 3 or more times	No, I did not consume these products in the last 7 days	Yesterday, 1 to 2 times	Yesterday, 3 or more times	No, I did not consume these products in the last 7 days	No, I did not consume these products in the last 7 days
G116696	CSM9X1YV	C3035	C3035C8	metagenomics	13929039	12410312	1486217	32510	0.00233397	16	2015-11-10	28	84	12	Male	HMP	NA	NA	7	12	Cedars-Sinai	30	ibdmdb	PDO-11163							Stool Collection #8	12	3035	Unknown/Not Reported	Paid	No	No	No	No	No	No	62	CD	Yesterday, 3 or more times	Yesterday, 1 to 2 times	Yesterday, 1 to 2 times	Yesterday, 1 to 2 times	No, I did not consume these products in the last 7 days	No, I did not consume these products in the last 7 days
G110577	CSM9X21R	C3035	C3035C12	metagenomics	19675087	14778418	4460885	435784	0.022149	24	2016-01-08	59	143	16	Male	HMP	NA	NA	7	17	Cedars-Sinai	30	ibdmdb	PDO-10527							Stool Collection #12	16	3035	Unknown/Not Reported	Paid	No	No	No	No	No	No	62	CD	Yesterday, 1 to 2 times	No, I did not consume these products in the last 7 days	Yesterday, 1 to 2 times	Yesterday, 1 to 2 times	No, I did not consume these products in the last 7 days	No, I did not consume these products in the last 7 days
G116730	CSM9X21T	C3035	C3035C13	metagenomics	8877390	7856633	989910	30847	0.00347478	26	2016-01-21	13	156	18	Male	HMP	NA	NA	9	13	Cedars-Sinai	30	ibdmdb	PDO-11163							Stool Collection #13	18	3035	Unknown/Not Reported	Paid	No	No	No	No	No	No	62	CD	Yesterday, 1 to 2 times	Yesterday, 1 to 2 times	Yesterday, 1 to 2 times	Yesterday, 3 or more times	No, I did not consume these products in the last 7 days	Within the past 4 to 7 days
G110571	CSM9X222	C3035	C3035C17	metagenomics	13310702	10070024	2942616	298062	0.0223927	34	2016-03-18	57	213	22	Male	HMP	NA	NA	NA	16	Cedars-Sinai	30	ibdmdb	PDO-10527							Stool Collection #17	22	3035	Unknown/Not Reported	Paid	No	No	No	No	No	No	62	CD	Yesterday, 1 to 2 times	No, I did not consume these products in the last 7 days	Yesterday, 1 to 2 times	Yesterday, 1 to 2 times	No, I did not consume these products in the last 7 days	No, I did not consume these products in the last 7 days
G110563	CSM9X233	C3035	C3035C18	metagenomics	13459039	9650694	3655382	152963	0.0113651	36	2016-04-01	14	227	23	Male	HMP	NA	NA	7	14	Cedars-Sinai	30	ibdmdb	PDO-10527							Stool Collection #18	23	3035	Unknown/Not Reported	Paid	No	No	No	No	No	No	62	CD	Yesterday, 3 or more times	No, I did not consume these products in the last 7 days	Yesterday, 1 to 2 times	Yesterday, 3 or more times	No, I did not consume these products in the last 7 days	No, I did not consume these products in the last 7 days
G116728	CSM9X235	C3035	C3035C19	metagenomics	8269844	6975044	894607	400193	0.0483918	38	2016-04-12	11	238	25	Male	HMP	NA	NA	8	11	Cedars-Sinai	30	ibdmdb	PDO-11163							Stool Collection #19	25	3035	Unknown/Not Reported	Paid	No	No	No	No	No	No	62	CD	Yesterday, 3 or more times	No, I did not consume these products in the last 7 days	Yesterday, 1 to 2 times	Yesterday, 3 or more times	No, I did not consume these products in the last 7 days	No, I did not consume these products in the last 7 days
G116670	CSM9X237	C3035	C3035C20	metagenomics	10095877	8744133	1231127	120617	0.0119472	41	2016-05-05	23	261	26	Male	HMP	NA	NA	NA	23	Cedars-Sinai	30	ibdmdb	PDO-11163							Stool Collection #20	26	3035	Unknown/Not Reported	Paid	No	No	No	No	No	No	62	CD	Yesterday, 3 or more times	No, I did not consume these products in the last 7 days	Yesterday, 1 to 2 times	Yesterday, 3 or more times	No, I did not consume these products in the last 7 days	No, I did not consume these products in the last 7 days
G116669	CSM9X23B	C3035	C3035C22	metagenomics	13358761	11979303	1356400	23058	0.00172606	44	2016-05-26	21	282	28	Male	HMP	NA	NA	5	16	Cedars-Sinai	30	ibdmdb	PDO-11163							Stool Collection #22	28	3035	Unknown/Not Reported	Paid	No	No	No	No	No	No	62	CD	Yesterday, 1 to 2 times	No, I did not consume these products in the last 7 days	Yesterday, 1 to 2 times	Yesterday, 3 or more times	No, I did not consume these products in the last 7 days	Yesterday, 1 to 2 times
G95789	CSM7KOQ5_P	C3036	C3036C1	metagenomics	10337449	8945567	46	1391836	0.13464	0	2015-07-21	0	0	4	Female	HMP_pilot	Excluded	2	NA	0	Cedars-Sinai	6	ibdmdb	PDO-8184		HiSeq 2x101 Paired Lane	LCSET-8734	C8G6HANXX/3,C8G6HANXX/4,C8G6HANXX/5,C8G6HANXX/6,C8G6HANXX/7,C8G6HANXX/8		6	Stool Collection #1	4	3036	Unknown/Not Reported	Unknown/Not Reported	No	No	No	No	No	No	26	UC	No, I did not consume these products in the last 7 days	Within the past 4 to 7 days	No, I did not consume these products in the last 7 days	Yesterday, 3 or more times	Within the past 4 to 7 days	No, I did not consume these products in the last 7 days
G95793	CSM7KOUJ_P	C3037	C3037C2	metagenomics	9848438	9813218	25	35195	0.00357366	2	2015-08-27	37	37	5	Female	HMP_pilot	Included	0	NA	17	Cedars-Sinai	28	ibdmdb	PDO-8184		HiSeq 2x101 Paired Lane	LCSET-8734	C8G6HANXX/3,C8G6HANXX/4,C8G6HANXX/5,C8G6HANXX/6,C8G6HANXX/7,C8G6HANXX/8		6	Stool Collection #2	5	3037	Unknown/Not Reported	Paid	No	No	No	No	No	No	46	UC	No, I did not consume these products in the last 7 days	Within the past 2 to 3 days	Within the past 2 to 3 days	Yesterday, 1 to 2 times	Within the past 2 to 3 days	No, I did not consume these products in the last 7 days
G116693	CSM7KOUL	C3037	C3037C3	metagenomics	8870974	7888945	967344	14685	0.0016554	4	2015-09-09	13	50	6	Female	HMP	NA	0	NA	13	Cedars-Sinai	28	ibdmdb	PDO-11163							Stool Collection #3	6	3037	Unknown/Not Reported	Paid	No	No	No	No	No	No	46	UC	Within the past 2 to 3 days	Within the past 2 to 3 days	Within the past 2 to 3 days	Yesterday, 3 or more times	Within the past 2 to 3 days	Yesterday, 1 to 2 times
G116712	CSM7KOUN	C3037	C3037C4	metagenomics	12404019	11184522	1206307	13190	0.00106337	6	2015-09-23	14	64	7	Female	HMP	NA	1	NA	14	Cedars-Sinai	28	ibdmdb	PDO-11163							Stool Collection #4	7	3037	Unknown/Not Reported	Paid	No	No	No	No	No	No	46	UC	Within the past 2 to 3 days	No, I did not consume these products in the last 7 days	Within the past 4 to 7 days	Yesterday, 1 to 2 times	Within the past 2 to 3 days	Within the past 4 to 7 days
G116694	CSM9X219	C3037	C3037C7	metagenomics	11761885	10478375	1279607	3903	0.00033183	13	2015-11-12	50	114	11	Female	HMP	NA	1	NA	23	Cedars-Sinai	28	ibdmdb	PDO-11163							Stool Collection #7	11	3037	Unknown/Not Reported	Paid	No	No	No	No	No	No	46	UC	Within the past 4 to 7 days	No, I did not consume these products in the last 7 days	Yesterday, 3 or more times	Yesterday, 1 to 2 times	Within the past 4 to 7 days	No, I did not consume these products in the last 7 days
G116695	CSM9X213	C3037	C3037C8	metagenomics	13678825	12203272	1433757	41796	0.00305553	14	2015-11-17	5	119	12	Female	HMP	NA	0	NA	5	Cedars-Sinai	28	ibdmdb	PDO-11163							Stool Collection #8	12	3037	Unknown/Not Reported	Paid	No	No	No	No	No	No	46	UC	No, I did not consume these products in the last 7 days	No, I did not consume these products in the last 7 days	No, I did not consume these products in the last 7 days	Yesterday, 3 or more times	Yesterday, 1 to 2 times	No, I did not consume these products in the last 7 days
G110641	CSM9X215	C3037	C3037C9	metagenomics	31484954	22183613	9249841	51500	0.0016357	16	2015-12-01	14	133	13	Female	HMP	NA	0	NA	14	Cedars-Sinai	28	ibdmdb	PDO-10527							Stool Collection #9	13	3037	Unknown/Not Reported	Paid	No	No	No	No	No	No	46	UC	No, I did not consume these products in the last 7 days	No, I did not consume these products in the last 7 days	Within the past 4 to 7 days	Yesterday, 3 or more times	Within the past 2 to 3 days	No, I did not consume these products in the last 7 days
G110578	CSM9X211	C3037	C3037C11	metagenomics	26822519	20407907	6404837	9775	0.00036443	22	2016-01-12	42	175	15	Female	HMP	NA	0	NA	28	Cedars-Sinai	28	ibdmdb	PDO-10527							Stool Collection #11	15	3037	Unknown/Not Reported	Paid	No	No	No	No	No	No	46	UC	No, I did not consume these products in the last 7 days	No, I did not consume these products in the last 7 days	No, I did not consume these products in the last 7 days	Yesterday, 3 or more times	Within the past 4 to 7 days	No, I did not consume these products in the last 7 days
G116725	CSM9X22S	C3037	C3037C16	metagenomics	11075281	9935944	1128382	10955	0.00098914	32	2016-03-22	70	245	21	Female	HMP	NA	0	NA	14	Cedars-Sinai	28	ibdmdb	PDO-11163							Stool Collection #16	21	3037	Unknown/Not Reported	Paid	No	No	No	No	No	No	46	UC	No, I did not consume these products in the last 7 days	Yesterday, 3 or more times	No, I did not consume these products in the last 7 days	Yesterday, 3 or more times	Within the past 2 to 3 days	No, I did not consume these products in the last 7 days
G116726	CSM9X22U	C3037	C3037C17	metagenomics	12792191	11444469	1341013	6709	0.00052446	34	2016-04-06	15	260	22	Female	HMP	NA	2	NA	15	Cedars-Sinai	28	ibdmdb	PDO-11163							Stool Collection #17	22	3037	Unknown/Not Reported	Paid	No	No	No	No	No	No	46	UC	Within the past 4 to 7 days	No, I did not consume these products in the last 7 days	No, I did not consume these products in the last 7 days	Yesterday, 3 or more times	Within the past 4 to 7 days	Within the past 4 to 7 days
G110564	CSM9X23H	C3037	C3037C18	metagenomics	17220939	13509059	3680712	31168	0.00180989	38	2016-05-04	28	288	23	Female	HMP	NA	1	NA	28	Cedars-Sinai	28	ibdmdb	PDO-10527							Stool Collection #18	23	3037	Unknown/Not Reported	Paid	No	No	No	No	No	No	46	UC	Within the past 2 to 3 days	No, I did not consume these products in the last 7 days	Within the past 4 to 7 days	Yesterday, 3 or more times	No, I did not consume these products in the last 7 days	No, I did not consume these products in the last 7 days
G116722	CSM9X23N	C3037	C3037C21	metagenomics	12263188	10529625	1346049	387514	0.0315998	44	2016-06-14	41	329	27	Female	HMP	NA	3	NA	12	Cedars-Sinai	28	ibdmdb	PDO-11163							Stool Collection #21	27	3037	Unknown/Not Reported	Paid	No	No	No	No	No	No	46	UC	No, I did not consume these products in the last 7 days	Yesterday, 1 to 2 times	No, I did not consume these products in the last 7 days	Yesterday, 3 or more times	No, I did not consume these products in the last 7 days	Within the past 4 to 7 days
G79893	ESM5MEDZ_P	E5001	E5001C1	metagenomics	16033350	11855575	26093	4151682	0.25894	0	2014-03-26	0	0	4	Female	HMP_pilot	Included	NA	6	0	Emory	8	ibdmdb	PDO-5457	688647	HiSeq 2x101 Paired Lane	LCSET-6802	C662FACXX/2,C662FACXX/3,C662FACXX/4,C662FACXX/5,C662FACXX/6,C662FACXX/7	42560	6	Stool Collection #1	4	5001	7th grade or less	Student	No	No	No	No	No	No	8	CD	Within the past 4 to 7 days	No, I did not consume these products in the last 7 days	Within the past 2 to 3 days	Yesterday, 3 or more times	No, I did not consume these products in the last 7 days	No, I did not consume these products in the last 7 days
G79899	ESM5MEE2_P	E5001	E5001C2	metagenomics	19399700	19353081	1200	45419	0.00234122	2	2014-04-09	14	14	5	Female	HMP_pilot	Included	NA	6	14	Emory	8	ibdmdb	PDO-5458	688727	HiSeq 2x101 Paired Lane	LCSET-6802	C65YPACXX/6,C65YPACXX/7,C65YPACXX/8	42561	3	Stool Collection #2	5	5001	7th grade or less	Student	No	No	No	No	No	No	8	CD	Yesterday, 1 to 2 times	No, I did not consume these products in the last 7 days	Within the past 4 to 7 days	Yesterday, 3 or more times	No, I did not consume these products in the last 7 days	Within the past 4 to 7 days
G79909	HSM5MEE5_P	E5001	E5001C3	metagenomics	12041738	12023527	13563	4648	0.00038599	4	2014-04-23	14	28	6	Female	HMP_pilot	Included	NA	5	14	Emory	8	ibdmdb	PDO-5457	688693	HiSeq 2x101 Paired Lane	LCSET-6802	C662FACXX/2,C662FACXX/3,C662FACXX/4,C662FACXX/5,C662FACXX/6,C662FACXX/7	42560	6	Stool Collection #3	6	5001	7th grade or less	Student	No	No	No	No	No	No	8	CD	Within the past 4 to 7 days	No, I did not consume these products in the last 7 days	Within the past 4 to 7 days	Yesterday, 3 or more times	No, I did not consume these products in the last 7 days	Within the past 4 to 7 days
G79924	ESM5MEE6_P	E5001	E5001C4	metagenomics	20168859	20127813	18600	22446	0.0011129	6	2014-05-07	14	42	7	Female	HMP_pilot	Included	NA	4	14	Emory	8	ibdmdb	PDO-5457	688648	HiSeq 2x101 Paired Lane	LCSET-6802	C662FACXX/2,C662FACXX/3,C662FACXX/4,C662FACXX/5,C662FACXX/6,C662FACXX/7	42560	6	Stool Collection #4	7	5001	7th grade or less	Student	No	No	No	No	No	No	8	CD	Within the past 4 to 7 days	No, I did not consume these products in the last 7 days	Within the past 4 to 7 days	Yesterday, 3 or more times	No, I did not consume these products in the last 7 days	Within the past 4 to 7 days
G80024	ESM5ME9D_P	E5001	E5001C7	metagenomics	13552257	13445131	1437	105689	0.00779863	12	2014-06-18	42	84	11	Female	HMP_pilot	Included	NA	5	15	Emory	8	ibdmdb	PDO-5458	688729	HiSeq 2x101 Paired Lane	LCSET-6802	C65YPACXX/6,C65YPACXX/7,C65YPACXX/8	42561	3	Stool Collection #7	11	5001	7th grade or less	Student	No	No	No	No	No	No	8	CD	Within the past 4 to 7 days	No, I did not consume these products in the last 7 days	No, I did not consume these products in the last 7 days	Yesterday, 3 or more times	No, I did not consume these products in the last 7 days	Within the past 2 to 3 days
G79998	ESM5ME9G_P	E5001	E5001C8	metagenomics	4922369	4899406	7711	15252	0.00309851	14	2014-07-03	15	99	12	Female	HMP_pilot	Included	NA	NA	15	Emory	8	ibdmdb	PDO-5457	688628	HiSeq 2x101 Paired Lane	LCSET-6802	C662FACXX/2,C662FACXX/3,C662FACXX/4,C662FACXX/5,C662FACXX/6,C662FACXX/7	42560	6	Stool Collection #8	12	5001	7th grade or less	Student	No	No	No	No	No	No	8	CD	Within the past 2 to 3 days	No, I did not consume these products in the last 7 days	Within the past 2 to 3 days	Yesterday, 1 to 2 times	No, I did not consume these products in the last 7 days	No, I did not consume these products in the last 7 days
G80067	ESM5MEBA_P	E5001	E5001C9	metagenomics	2152832	2132727	2868	17237	0.00800666	15	2014-07-15	12	111	13	Female	HMP_pilot	Included	NA	4	12	Emory	8	ibdmdb	PDO-5457	688698	HiSeq 2x101 Paired Lane	LCSET-6802	C662FACXX/2,C662FACXX/3,C662FACXX/4,C662FACXX/5,C662FACXX/6,C662FACXX/7	42560	6	Stool Collection #9	13	5001	7th grade or less	Student	No	No	No	No	No	No	8	CD	Yesterday, 1 to 2 times	No, I did not consume these products in the last 7 days	Within the past 4 to 7 days	Yesterday, 3 or more times	No, I did not consume these products in the last 7 days	Within the past 4 to 7 days
G111920	ESM5MEBE	E5001	E5001C11	metagenomics	12483311	8735553	3538630	209128	0.0167526	19	2014-08-12	28	139	15	Female	HMP	NA	NA	NA	28	Emory	8	ibdmdb	PDO-10529							Stool Collection #11	15	5001	7th grade or less	Student	No	No	No	No	No	No	8	CD	Yesterday, 1 to 2 times	No, I did not consume these products in the last 7 days	Yesterday, 1 to 2 times	Yesterday, 3 or more times	No, I did not consume these products in the last 7 days	Within the past 4 to 7 days
G110450	ESM5GEXY	E5001	E5001C12	metagenomics	23657555	16526433	6319078	812044	0.0343249	24	2014-09-16	35	174	16	Female	HMP	NA	NA	4	35	Emory	8	ibdmdb	PDO-10523							Stool Collection #12	16	5001	7th grade or less	Student	No	No	No	No	No	No	8	CD	Yesterday, 1 to 2 times	No, I did not consume these products in the last 7 days	Within the past 2 to 3 days	Yesterday, 3 or more times	No, I did not consume these products in the last 7 days	Yesterday, 1 to 2 times
G110452	ESM5MEBG	E5001	E5001C16	metagenomics	16810687	13106686	3630170	73831	0.00439191	31	2014-10-29	43	217	21	Female	HMP	NA	NA	4	13	Emory	8	ibdmdb	PDO-10523							Stool Collection #16	21	5001	7th grade or less	Student	No	No	No	No	No	No	8	CD	Within the past 4 to 7 days	No, I did not consume these products in the last 7 days	Within the past 4 to 7 days	Yesterday, 3 or more times	No, I did not consume these products in the last 7 days	Yesterday, 3 or more times
G111917	ESM5MECQ	E5001	E5001C17	metagenomics	17034475	12120273	4888807	25395	0.0014908	33	2014-11-12	14	231	22	Female	HMP	NA	NA	4	14	Emory	8	ibdmdb	PDO-10529							Stool Collection #17	22	5001	7th grade or less	Student	No	No	No	No	No	No	8	CD	Within the past 4 to 7 days	No, I did not consume these products in the last 7 days	Within the past 4 to 7 days	Yesterday, 3 or more times	No, I did not consume these products in the last 7 days	Within the past 2 to 3 days
G111929	ESM5MEBI	E5001	E5001C19	metagenomics	25206848	18213857	6912424	80567	0.00319623	36	2014-12-03	21	252	25	Female	HMP	NA	NA	3	21	Emory	8	ibdmdb	PDO-10529							Stool Collection #19	25	5001	7th grade or less	Student	No	No	No	No	No	No	8	CD	Within the past 4 to 7 days	No, I did not consume these products in the last 7 days	Within the past 2 to 3 days	Yesterday, 3 or more times	No, I did not consume these products in the last 7 days	Yesterday, 1 to 2 times
G110463	ESM5MECL	E5001	E5001C20	metagenomics	22265093	17864647	4368191	32255	0.00144868	37	2014-12-16	13	265	26	Female	HMP	NA	NA	3	13	Emory	8	ibdmdb	PDO-10523							Stool Collection #20	26	5001	7th grade or less	Student	No	No	No	No	No	No	8	CD	No, I did not consume these products in the last 7 days	No, I did not consume these products in the last 7 days	Within the past 2 to 3 days	Yesterday, 3 or more times	No, I did not consume these products in the last 7 days	Yesterday, 1 to 2 times
G79915	ESM5GEYU_P	E5002	E5002C2	metagenomics	15880751	14028775	20516	1831460	0.115326	2	2014-04-29	0	0	5	Female	HMP_pilot	Excluded	NA	NA	20	Emory		ibdmdb	PDO-5457	688653	HiSeq 2x101 Paired Lane	LCSET-6802	C662FACXX/2,C662FACXX/3,C662FACXX/4,C662FACXX/5,C662FACXX/6,C662FACXX/7	42560	6	Stool Collection #2	5	5002	Some high school	Student	No	No	No	No	No	No	15	nonIBD	Within the past 2 to 3 days	No, I did not consume these products in the last 7 days	Yesterday, 1 to 2 times	Yesterday, 1 to 2 times	No, I did not consume these products in the last 7 days	No, I did not consume these products in the last 7 days
G79923	ESM5GEZ1_P	E5002	E5002C3	metagenomics	17783044	15773544	1646	2007854	0.112908	4	2014-05-07	8	8	6	Female	HMP_pilot	Excluded	NA	NA	8	Emory		ibdmdb	PDO-5458	688732	HiSeq 2x101 Paired Lane	LCSET-6802	C65YPACXX/6,C65YPACXX/7,C65YPACXX/8	42561	3	Stool Collection #3	6	5002	Some high school	Student	No	No	No	No	No	No	15	nonIBD	No, I did not consume these products in the last 7 days	No, I did not consume these products in the last 7 days	Within the past 2 to 3 days	Yesterday, 1 to 2 times	No, I did not consume these products in the last 7 days	No, I did not consume these products in the last 7 days
G79938	ESM5GEZ3_P	E5002	E5002C4	metagenomics	14096416	10938360	1457	3156599	0.223929	5	2014-05-20	13	21	7	Female	HMP_pilot	Excluded	NA	NA	13	Emory		ibdmdb	PDO-5458	688724	HiSeq 2x101 Paired Lane	LCSET-6802	C65YPACXX/6,C65YPACXX/7,C65YPACXX/8	42561	3	Stool Collection #4	7	5002	Some high school	Student	No	No	No	No	No	No	15	nonIBD	No, I did not consume these products in the last 7 days		Yesterday, 1 to 2 times	Yesterday, 1 to 2 times	No, I did not consume these products in the last 7 days	No, I did not consume these products in the last 7 days
G79961	ESM5MEBP_P	E5002	E5002C5	metagenomics	22962016	12047920	31021	10883075	0.47396	7	2014-06-03	14	35	8	Female	HMP_pilot	Excluded	NA	NA	14	Emory		ibdmdb	PDO-5457	688665	HiSeq 2x101 Paired Lane	LCSET-6802	C662FACXX/2,C662FACXX/3,C662FACXX/4,C662FACXX/5,C662FACXX/6,C662FACXX/7	42560	6	Stool Collection #5	8	5002	Some high school	Student	No	No	No	No	No	No	15	nonIBD	No, I did not consume these products in the last 7 days	No, I did not consume these products in the last 7 days	Within the past 2 to 3 days	Yesterday, 1 to 2 times	No, I did not consume these products in the last 7 days	No, I did not consume these products in the last 7 days
G80030	ESM5ME9H_P	E5002	E5002C6	metagenomics	19794565	19311791	1465	481309	0.0243152	9	2014-06-17	14	49	9	Female	HMP_pilot	Excluded	NA	NA	14	Emory		ibdmdb	PDO-5458	688726	HiSeq 2x101 Paired Lane	LCSET-6802	C65YPACXX/6,C65YPACXX/7,C65YPACXX/8	42561	3	Stool Collection #6	9	5002	Some high school	Student	No	No	No	No	No	No	15	nonIBD	No, I did not consume these products in the last 7 days	No, I did not consume these products in the last 7 days	Within the past 2 to 3 days	Yesterday, 1 to 2 times	No, I did not consume these products in the last 7 days	No, I did not consume these products in the last 7 days
G79921	ESM5GEYX_P	E5003	E5003C2	metagenomics	10925673	10920888	2369	2416	0.00022113	1	2014-05-06	0	0	5	Male	HMP_pilot	Excluded	NA	1	12	Emory	15	ibdmdb	PDO-5457	688640	HiSeq 2x101 Paired Lane	LCSET-6802	C662FACXX/2,C662FACXX/3,C662FACXX/4,C662FACXX/5,C662FACXX/6,C662FACXX/7	42560	6	Stool Collection #2	5	5003	Some high school	Student	No	No	No	No	No	No	15	CD	Yesterday, 3 or more times	No, I did not consume these products in the last 7 days	Yesterday, 1 to 2 times	Yesterday, 3 or more times	No, I did not consume these products in the last 7 days	No, I did not consume these products in the last 7 days
G79933	ESM5MEEJ_P	E5004	E5004C2	metagenomics	15500802	15487760	1513	11529	0.00074377	1	2014-05-13	7	7	5	Female	HMP_pilot	Included	2	NA	12	Emory	7	ibdmdb	PDO-5458	688720	HiSeq 2x101 Paired Lane	LCSET-6802	C65YPACXX/6,C65YPACXX/7,C65YPACXX/8	42561	3	Stool Collection #2	5	5004	7th grade or less	Student	No	No	No	No	No	No	7	UC	No, I did not consume these products in the last 7 days	No, I did not consume these products in the last 7 days	Yesterday, 1 to 2 times	Yesterday, 3 or more times	No, I did not consume these products in the last 7 days	No, I did not consume these products in the last 7 days
G79950	ESM5GEZ4_P	E5004	E5004C3	metagenomics	22844535	22757337	28342	58856	0.00257637	3	2014-05-28	15	22	6	Female	HMP_pilot	Included	1	NA	15	Emory	7	ibdmdb	PDO-5457	688641	HiSeq 2x101 Paired Lane	LCSET-6802	C662FACXX/2,C662FACXX/3,C662FACXX/4,C662FACXX/5,C662FACXX/6,C662FACXX/7	42560	6	Stool Collection #3	6	5004	7th grade or less	Student	No	No	No	No	No	No	7	UC	Yesterday, 1 to 2 times	Within the past 2 to 3 days	Yesterday, 3 or more times	Yesterday, 3 or more times	No, I did not consume these products in the last 7 days	No, I did not consume these products in the last 7 days
G79972	ESM5GEZ6_P	E5004	E5004C4	metagenomics	15539951	15509134	22763	8054	0.00051828	5	2014-06-10	13	35	7	Female	HMP_pilot	Included	2	NA	13	Emory	7	ibdmdb	PDO-5457	688706	HiSeq 2x101 Paired Lane	LCSET-6802	C662FACXX/2,C662FACXX/3,C662FACXX/4,C662FACXX/5,C662FACXX/6,C662FACXX/7	42560	6	Stool Collection #4	7	5004	7th grade or less	Student	No	No	No	No	No	No	7	UC	Within the past 2 to 3 days	Within the past 2 to 3 days	Yesterday, 1 to 2 times	Yesterday, 3 or more times	No, I did not consume these products in the last 7 days	No, I did not consume these products in the last 7 days
G79989	ESM5GEZA_P	E5004	E5004C6	metagenomics	19801268	19767385	32662	1221	6.166e-05	9	2014-07-09	29	64	9	Female	HMP_pilot	Included	2	NA	14	Emory	7	ibdmdb	PDO-5457	688636	HiSeq 2x101 Paired Lane	LCSET-6802	C662FACXX/2,C662FACXX/3,C662FACXX/4,C662FACXX/5,C662FACXX/6,C662FACXX/7	42560	6	Stool Collection #6	9	5004	7th grade or less	Student	No	No	No	No	No	No	7	UC	Within the past 4 to 7 days	Within the past 4 to 7 days	Yesterday, 1 to 2 times	Yesterday, 3 or more times	No, I did not consume these products in the last 7 days	Within the past 2 to 3 days
G110461	ESM5MEBS	E5004	E5004C8	metagenomics	15387450	12248421	3130752	8277	0.00053791	13	2014-08-06	28	92	12	Female	HMP	NA	1	NA	15	Emory	7	ibdmdb	PDO-10523							Stool Collection #8	12	5004	7th grade or less	Student	No	No	No	No	No	No	7	UC	Yesterday, 1 to 2 times	Within the past 2 to 3 days	Yesterday, 3 or more times	Yesterday, 3 or more times	No, I did not consume these products in the last 7 days	Yesterday, 1 to 2 times
G110457	ESM5MEBU	E5004	E5004C9	metagenomics	14428143	11249841	3174202	4100	0.00028417	15	2014-08-20	14	106	13	Female	HMP	NA	2	NA	14	Emory	7	ibdmdb	PDO-10523							Stool Collection #9	13	5004	7th grade or less	Student	No	No	No	No	No	No	7	UC	Within the past 4 to 7 days	Within the past 2 to 3 days	Yesterday, 1 to 2 times	Yesterday, 3 or more times	No, I did not consume these products in the last 7 days	Within the past 4 to 7 days
G111899	ESM5MEC3	E5004	E5004C13	metagenomics	17916679	11609808	6303694	3177	0.00017732	24	2014-10-21	62	168	18	Female	HMP	NA	2	NA	19	Emory	7	ibdmdb	PDO-10529							Stool Collection #13	18	5004	7th grade or less	Student	No	No	No	No	No	No	7	UC	Yesterday, 1 to 2 times	No, I did not consume these products in the last 7 days	Yesterday, 3 or more times	Yesterday, 3 or more times	No, I did not consume these products in the last 7 days	Within the past 4 to 7 days
G110453	ESM5MEC5	E5004	E5004C14	metagenomics	10485426	8206601	2277688	1137	0.00010844	26	2014-10-30	9	177	19	Female	HMP	NA	1	NA	9	Emory	7	ibdmdb	PDO-10523							Stool Collection #14	19	5004	7th grade or less	Student	No	No	No	No	No	No	7	UC	No, I did not consume these products in the last 7 days	Yesterday, 1 to 2 times	Yesterday, 3 or more times	Yesterday, 3 or more times	No, I did not consume these products in the last 7 days	Within the past 2 to 3 days
G111922	ESM5MEDU	E5004	E5004C17	metagenomics	13452670	9667543	3771676	13451	0.00099988	32	2014-12-15	46	223	22	Female	HMP	NA	2	NA	19	Emory	7	ibdmdb	PDO-10529							Stool Collection #17	22	5004	7th grade or less	Student	No	No	No	No	No	No	7	UC	Within the past 2 to 3 days	Within the past 2 to 3 days	Yesterday, 1 to 2 times	Yesterday, 3 or more times	No, I did not consume these products in the last 7 days	No, I did not consume these products in the last 7 days
G111914	ESM5MEC9	E5004	E5004C19	metagenomics	22351751	16002434	6290436	58881	0.00263429	36	2015-01-09	25	248	25	Female	HMP	NA	0	NA	25	Emory	7	ibdmdb	PDO-10529							Stool Collection #19	25	5004	7th grade or less	Student	No	No	No	No	No	No	7	UC	Yesterday, 1 to 2 times	Yesterday, 1 to 2 times	Yesterday, 1 to 2 times	Yesterday, 3 or more times	No, I did not consume these products in the last 7 days	Within the past 4 to 7 days
G111924	ESM718SY	E5004	E5004C20	metagenomics	21738504	15277728	6443729	17047	0.00078418	39	2015-01-29	20	268	26	Female	HMP	NA	1	NA	20	Emory	7	ibdmdb	PDO-10529							Stool Collection #20	26	5004	7th grade or less	Student	No	No	No	No	No	No	7	UC	Yesterday, 1 to 2 times	Within the past 4 to 7 days	Yesterday, 3 or more times	Yesterday, 3 or more times	No, I did not consume these products in the last 7 days	Yesterday, 1 to 2 times
G110395	ESM5ME9U	E5004	E5004C22	metagenomics	19069327	13755773	5309046	4508	0.0002364	42	2015-02-24	26	294	28	Female	HMP	NA	2	NA	18	Emory	7	ibdmdb	PDO-10523							Stool Collection #22	28	5004	7th grade or less	Student	No	No	No	No	No	No	7	UC		No, I did not consume these products in the last 7 days	Yesterday, 1 to 2 times	Yesterday, 3 or more times	No, I did not consume these products in the last 7 days	No, I did not consume these products in the last 7 days
G79937	ESM5GEYY_P	E5006	E5006C1	metagenomics	19166563	19086041	31306	49216	0.00256781	0	2014-05-16	0	0	4	Male	HMP_pilot	Excluded	NA	7	0	Emory	12	ibdmdb	PDO-5457	688686	HiSeq 2x101 Paired Lane	LCSET-6802	C662FACXX/2,C662FACXX/3,C662FACXX/4,C662FACXX/5,C662FACXX/6,C662FACXX/7	42560	6	Stool Collection #1	4	5006	7th grade or less	Student	No	No	No	No	No	No		CD	Yesterday, 1 to 2 times	No, I did not consume these products in the last 7 days	Yesterday, 1 to 2 times	Yesterday, 3 or more times	No, I did not consume these products in the last 7 days	Yesterday, 1 to 2 times
G79975	ESM5GEYW_P	E5006	E5006C2	metagenomics	11517886	11443363	607	73916	0.0064175	3	2014-06-12	27	27	5	Male	HMP_pilot	Excluded	NA	3	27	Emory	12	ibdmdb	PDO-5458	688751	HiSeq 2x101 Paired Lane	LCSET-6802	C65YPACXX/6,C65YPACXX/7,C65YPACXX/8	42561	3	Stool Collection #2	5	5006	7th grade or less	Student	No	No	No	No	No	No		CD	No, I did not consume these products in the last 7 days	No, I did not consume these products in the last 7 days	Yesterday, 3 or more times	Yesterday, 3 or more times	No, I did not consume these products in the last 7 days	Yesterday, 1 to 2 times
G80002	ESM5MEAB_P	E5008	E5008C2	metagenomics	8961594	5966585	847	2994162	0.33411	1	2014-07-01	19	46	5	Male	HMP_pilot	Excluded	0	NA	13	Emory	13	ibdmdb	PDO-5457	688658	HiSeq 2x101 Paired Lane	LCSET-6802	C662FACXX/2,C662FACXX/3,C662FACXX/4,C662FACXX/5,C662FACXX/6,C662FACXX/7	42560	6	Stool Collection #2	5	5008	7th grade or less	Student	No	No	No	No	No	No	13	UC	Yesterday, 1 to 2 times	No, I did not consume these products in the last 7 days	Within the past 2 to 3 days	Yesterday, 3 or more times	No, I did not consume these products in the last 7 days	Within the past 2 to 3 days
G80000	ESM5MEA7_P	E5008	E5008C3	metagenomics	20360387	9900786	34653	10424948	0.512021	2	2014-07-03	2	48	6	Male	HMP_pilot	Excluded	8	NA	2	Emory	13	ibdmdb	PDO-5457	688654	HiSeq 2x101 Paired Lane	LCSET-6802	C662FACXX/2,C662FACXX/3,C662FACXX/4,C662FACXX/5,C662FACXX/6,C662FACXX/7	42560	6	Stool Collection #3	6	5008	7th grade or less	Student	No	No	No	No	No	No	13	UC	Yesterday, 1 to 2 times	No, I did not consume these products in the last 7 days	Yesterday, 1 to 2 times	Yesterday, 3 or more times	No, I did not consume these products in the last 7 days	Yesterday, 1 to 2 times
G80062	ESM5MEA9_P	E5008	E5008C4	metagenomics	15779416	11648051	1743	4129622	0.261709	4	2014-07-17	14	62	7	Male	HMP_pilot	Excluded	0	NA	14	Emory	13	ibdmdb	PDO-5458	688756	HiSeq 2x101 Paired Lane	LCSET-6802	C65YPACXX/6,C65YPACXX/7,C65YPACXX/8	42561	3	Stool Collection #4	7	5008	7th grade or less	Student	No	No	No	No	No	No	13	UC	Yesterday, 1 to 2 times	Yesterday, 1 to 2 times	Within the past 2 to 3 days	Yesterday, 3 or more times	No, I did not consume these products in the last 7 days	Within the past 2 to 3 days
G110456	ESM5MEDN	E5009	E5009C2	metagenomics	6372092	4953101	1404355	14636	0.00229689	2	2014-08-19	33	95	5	Female	HMP	NA	NA	1	16	Emory		ibdmdb	PDO-10523							Stool Collection #2	5	5009	Some high school	Student	No	No	No	No	No	No	17	CD	Yesterday, 3 or more times	No, I did not consume these products in the last 7 days	Within the past 2 to 3 days	Yesterday, 3 or more times	No, I did not consume these products in the last 7 days	Yesterday, 1 to 2 times
G95639	ESM5MEDP_P	E5009	E5009C3	metagenomics	16119951	16108375	8079	3497	0.00021694	4	2014-09-03	15	110	6	Female	HMP_pilot	Included	NA	2	15	Emory		ibdmdb	PDO-8182		HiSeq 2x101 Paired Lane	LCSET-8733	C90P4ANXX/1,C90P4ANXX/2,C90P4ANXX/3,C90P4ANXX/4,C90P4ANXX/5,C90P4ANXX/6		6	Stool Collection #3	6	5009	Some high school	Student	No	No	No	No	No	No	17	CD	Yesterday, 1 to 2 times	No, I did not consume these products in the last 7 days	Yesterday, 1 to 2 times	Yesterday, 3 or more times	No, I did not consume these products in the last 7 days	No, I did not consume these products in the last 7 days
G111915	ESM5MEDK	E5009	E5009C5	metagenomics	21842938	15102309	6698114	42515	0.0019464	7	2014-09-23	20	130	8	Female	HMP	NA	NA	2	14	Emory		ibdmdb	PDO-10529							Stool Collection #5	8	5009	Some high school	Student	No	No	No	No	No	No	17	CD	Yesterday, 3 or more times	No, I did not consume these products in the last 7 days	Yesterday, 1 to 2 times	Yesterday, 3 or more times	No, I did not consume these products in the last 7 days	No, I did not consume these products in the last 7 days
G111916	ESM5MEDD	E5009	E5009C6	metagenomics	28842837	20097546	8685612	59679	0.00206911	9	2014-10-07	14	144	9	Female	HMP	NA	NA	2	14	Emory		ibdmdb	PDO-10529							Stool Collection #6	9	5009	Some high school	Student	No	No	No	No	No	No	17	CD	Yesterday, 1 to 2 times	No, I did not consume these products in the last 7 days	Within the past 4 to 7 days	Yesterday, 3 or more times	No, I did not consume these products in the last 7 days	No, I did not consume these products in the last 7 days
G110442	ESM5MEDF	E5009	E5009C7	metagenomics	12671475	9836954	2822446	12075	0.00095293	11	2014-10-21	14	158	11	Female	HMP	NA	NA	2	14	Emory		ibdmdb	PDO-10523							Stool Collection #7	11	5009	Some high school	Student	No	No	No	No	No	No	17	CD	Yesterday, 3 or more times	No, I did not consume these products in the last 7 days	Yesterday, 3 or more times	Yesterday, 1 to 2 times	No, I did not consume these products in the last 7 days	Yesterday, 1 to 2 times
G111918	ESM718UH	E5009	E5009C9	metagenomics	12077597	8571979	3499911	5707	0.00047253	15	2014-11-18	28	186	13	Female	HMP	NA	NA	2	12	Emory		ibdmdb	PDO-10529							Stool Collection #9	13	5009	Some high school	Student	No	No	No	No	No	No	17	CD	Yesterday, 3 or more times	No, I did not consume these products in the last 7 days	No, I did not consume these products in the last 7 days	Yesterday, 3 or more times	No, I did not consume these products in the last 7 days	No, I did not consume these products in the last 7 days
G110399	ESM7F5AK	E5009	E5009C13	metagenomics	17007409	13248853	3688575	69981	0.00411474	25	2015-01-26	69	255	18	Female	HMP	NA	NA	1	20	Emory		ibdmdb	PDO-10523							Stool Collection #13	18	5009	Some high school	Student	No	No	No	No	No	No	17	CD	Yesterday, 1 to 2 times	No, I did not consume these products in the last 7 days	Within the past 2 to 3 days	Yesterday, 3 or more times	No, I did not consume these products in the last 7 days	No, I did not consume these products in the last 7 days
G111925	ESM7F5AM	E5009	E5009C14	metagenomics	26732498	18977788	7674720	79990	0.00299224	26	2015-02-03	8	263	19	Female	HMP	NA	NA	7	8	Emory		ibdmdb	PDO-10529							Stool Collection #14	19	5009	Some high school	Student	No	No	No	No	No	No	17	CD	Yesterday, 3 or more times	No, I did not consume these products in the last 7 days	Within the past 2 to 3 days	Yesterday, 3 or more times	No, I did not consume these products in the last 7 days	No, I did not consume these products in the last 7 days
G110404	ESM7F5CB	E5009	E5009C18	metagenomics	16964176	13201583	3688322	74271	0.00437811	34	2015-03-31	56	319	23	Female	HMP	NA	NA	4	5	Emory		ibdmdb	PDO-10523							Stool Collection #18	23	5009	Some high school	Student	No	No	No	No	No	No	17	CD	Within the past 2 to 3 days	Within the past 2 to 3 days	Yesterday, 1 to 2 times	Yesterday, 3 or more times	No, I did not consume these products in the last 7 days	No, I did not consume these products in the last 7 days
G111862	ESM7F5CD	E5009	E5009C19	metagenomics	20504247	14152967	6346032	5248	0.00025595	36	2015-04-15	15	334	25	Female	HMP	NA	NA	3	15	Emory		ibdmdb	PDO-10529							Stool Collection #19	25	5009	Some high school	Student	No	No	No	No	No	No	17	CD	Yesterday, 1 to 2 times	No, I did not consume these products in the last 7 days	Within the past 2 to 3 days	Yesterday, 3 or more times	No, I did not consume these products in the last 7 days	No, I did not consume these products in the last 7 days
G111872	ESM7F5CF	E5009	E5009C20	metagenomics	26331040	17565108	8670828	95104	0.00361186	38	2015-04-28	13	347	26	Female	HMP	NA	NA	3	13	Emory		ibdmdb	PDO-10529							Stool Collection #20	26	5009	Some high school	Student	No	No	No	No	No	No	17	CD	Yesterday, 1 to 2 times	No, I did not consume these products in the last 7 days	Yesterday, 1 to 2 times	Yesterday, 3 or more times	No, I did not consume these products in the last 7 days	No, I did not consume these products in the last 7 days
G95642	ESM5MEB9_P	E5013	E5013C1	metagenomics	17445987	17354020	9526	82441	0.0047255	0	2014-09-12	0	0	4	Female	HMP_pilot	Included	NA	1	0	Emory	15	ibdmdb	PDO-8182		HiSeq 2x101 Paired Lane	LCSET-8733	C90P4ANXX/1,C90P4ANXX/2,C90P4ANXX/3,C90P4ANXX/4,C90P4ANXX/5,C90P4ANXX/6		6	Stool Collection #1	4	5013	Some high school	Student	No	No	No	No	No	No	15	CD	Yesterday, 1 to 2 times	No, I did not consume these products in the last 7 days	Yesterday, 1 to 2 times	Yesterday, 1 to 2 times	No, I did not consume these products in the last 7 days	Yesterday, 1 to 2 times
G110451	ESM5MEB7	E5013	E5013C2	metagenomics	17347855	13633269	3692220	22366	0.00128927	1	2014-09-24	12	12	5	Female	HMP	NA	NA	4	12	Emory	15	ibdmdb	PDO-10523							Stool Collection #2	5	5013	Some high school	Student	No	No	No	No	No	No	15	CD	No, I did not consume these products in the last 7 days	Within the past 2 to 3 days	No, I did not consume these products in the last 7 days	Yesterday, 1 to 2 times	Yesterday, 3 or more times	No, I did not consume these products in the last 7 days
G110441	ESM5MED2	E5013	E5013C3	metagenomics	22981818	17899624	5073982	8212	0.00035733	3	2014-10-08	14	26	6	Female	HMP	NA	NA	6	14	Emory	15	ibdmdb	PDO-10523							Stool Collection #3	6	5013	Some high school	Student	No	No	No	No	No	No	15	CD	Within the past 2 to 3 days	No, I did not consume these products in the last 7 days	Yesterday, 1 to 2 times	Yesterday, 1 to 2 times	No, I did not consume these products in the last 7 days	No, I did not consume these products in the last 7 days
G110454	ESM718V8	E5013	E5013C5	metagenomics	22174391	16286706	5845547	42138	0.0019003	7	2014-11-05	28	54	8	Female	HMP	NA	NA	0	12	Emory	15	ibdmdb	PDO-10523							Stool Collection #5	8	5013	Some high school	Student	No	No	No	No	No	No	15	CD	Yesterday, 1 to 2 times	No, I did not consume these products in the last 7 days	Yesterday, 1 to 2 times	Yesterday, 3 or more times	No, I did not consume these products in the last 7 days	No, I did not consume these products in the last 7 days
G111919	ESM718V4	E5013	E5013C6	metagenomics	24601233	16075116	8140729	385388	0.0156654	9	2014-11-19	14	68	9	Female	HMP	NA	NA	11	14	Emory	15	ibdmdb	PDO-10529							Stool Collection #6	9	5013	Some high school	Student	No	No	No	No	No	No	15	CD	Yesterday, 3 or more times	No, I did not consume these products in the last 7 days	Yesterday, 1 to 2 times	Yesterday, 3 or more times	No, I did not consume these products in the last 7 days	No, I did not consume these products in the last 7 days
G110465	ESM718TK	E5013	E5013C8	metagenomics	18787382	14787612	3774534	225236	0.0119887	14	2014-12-22	33	101	12	Female	HMP	NA	NA	10	19	Emory	15	ibdmdb	PDO-10523							Stool Collection #8	12	5013	Some high school	Student	No	No	No	No	No	No	15	CD	Yesterday, 3 or more times	No, I did not consume these products in the last 7 days	Yesterday, 3 or more times	Yesterday, 3 or more times	No, I did not consume these products in the last 7 days	No, I did not consume these products in the last 7 days
G111913	ESM718TM	E5013	E5013C9	metagenomics	7550641	5434094	2110888	5659	0.00074947	16	2015-01-08	17	118	13	Female	HMP	NA	NA	0	17	Emory	15	ibdmdb	PDO-10529							Stool Collection #9	13	5013	Some high school	Student	No	No	No	No	No	No	15	CD	Yesterday, 1 to 2 times	No, I did not consume these products in the last 7 days	Yesterday, 1 to 2 times	Yesterday, 3 or more times	No, I did not consume these products in the last 7 days	No, I did not consume these products in the last 7 days
G110393	ESM718TF	E5013	E5013C12	metagenomics	17986383	12409479	3605136	1971768	0.109626	21	2015-02-11	34	152	16	Female	HMP	NA	NA	8	13	Emory	15	ibdmdb	PDO-10523							Stool Collection #12	16	5013	Some high school	Student	No	No	No	No	No	No	15	CD	Yesterday, 1 to 2 times	No, I did not consume these products in the last 7 days	Within the past 2 to 3 days	Yesterday, 3 or more times	No, I did not consume these products in the last 7 days	No, I did not consume these products in the last 7 days
G111857	ESM718T9	E5013	E5013C13	metagenomics	15121622	10642295	4471466	7861	0.00051985	23	2015-02-26	15	167	18	Female	HMP	NA	NA	2	15	Emory	15	ibdmdb	PDO-10529							Stool Collection #13	18	5013	Some high school	Student	No	No	No	No	No	No	15	CD	Within the past 2 to 3 days	No, I did not consume these products in the last 7 days	Yesterday, 1 to 2 times	Yesterday, 3 or more times	No, I did not consume these products in the last 7 days	Yesterday, 1 to 2 times
G110402	ESM718T7	E5013	E5013C14	metagenomics	21264052	16942105	4296334	25613	0.00120452	26	2015-03-18	20	187	19	Female	HMP	NA	NA	0	20	Emory	15	ibdmdb	PDO-10523							Stool Collection #14	19	5013	Some high school	Student	No	No	No	No	No	No	15	CD	Yesterday, 1 to 2 times	No, I did not consume these products in the last 7 days	Yesterday, 1 to 2 times	Yesterday, 3 or more times	No, I did not consume these products in the last 7 days	No, I did not consume these products in the last 7 days
G110406	ESM7F5C5	E5013	E5013C16	metagenomics	13502996	10603699	2871183	28114	0.00208206	29	2015-04-09	22	209	21	Female	HMP	NA	NA	0	15	Emory	15	ibdmdb	PDO-10523							Stool Collection #16	21	5013	Some high school	Student	No	No	No	No	No	No	15	CD	Yesterday, 1 to 2 times	No, I did not consume these products in the last 7 days	Yesterday, 1 to 2 times	Yesterday, 3 or more times	No, I did not consume these products in the last 7 days	Within the past 4 to 7 days
G111846	ESM7F5C7	E5013	E5013C17	metagenomics	17534551	12526412	4963498	44641	0.00254589	31	2015-04-22	13	222	22	Female	HMP	NA	NA	0	13	Emory	15	ibdmdb	PDO-10529							Stool Collection #17	22	5013	Some high school	Student	No	No	No	No	No	No	15	CD	Yesterday, 1 to 2 times	No, I did not consume these products in the last 7 days	Within the past 4 to 7 days	Yesterday, 3 or more times	No, I did not consume these products in the last 7 days	Within the past 4 to 7 days
G111869	ESM9IEP1	E5013	E5013C20	metagenomics	10858760	7226136	3570501	62123	0.005721	39	2015-06-18	57	279	26	Female	HMP	NA	NA	4	57	Emory	15	ibdmdb	PDO-10529							Stool Collection #20	26	5013	Some high school	Student	No	No	No	No	No	No	15	CD	No, I did not consume these products in the last 7 days	No, I did not consume these products in the last 7 days	No, I did not consume these products in the last 7 days	Yesterday, 3 or more times	No, I did not consume these products in the last 7 days	Within the past 4 to 7 days
G95758	ESM7F5AE_P	E5019	E5019C1	metagenomics	14018591	12084547	42	1934002	0.13796	0	2015-01-16	0	0	4	Male	HMP_pilot	Excluded	NA	1	0	Emory	8	ibdmdb	PDO-8184		HiSeq 2x101 Paired Lane	LCSET-8734	C8G6HANXX/3,C8G6HANXX/4,C8G6HANXX/5,C8G6HANXX/6,C8G6HANXX/7,C8G6HANXX/8		6	Stool Collection #1	4	5019	7th grade or less	Student	No	No	No	No	No	No	8	CD	No, I did not consume these products in the last 7 days	Yesterday, 1 to 2 times	No, I did not consume these products in the last 7 days	Yesterday, 3 or more times	No, I did not consume these products in the last 7 days	Yesterday, 1 to 2 times
G95775	ESM5MEC7_P	E5022	E5022C2	metagenomics	24306166	24092774	219	213173	0.00877033	1	2015-03-24	67	67	5	Male	HMP_pilot	Excluded	0	NA	7	Emory	15	ibdmdb	PDO-8184		HiSeq 2x101 Paired Lane	LCSET-8734	C8G6HANXX/3,C8G6HANXX/4,C8G6HANXX/5,C8G6HANXX/6,C8G6HANXX/7,C8G6HANXX/8		6	Stool Collection #2	5	5022	Some high school	Student	No	No	No	No	No	No	15	UC	Yesterday, 1 to 2 times	No, I did not consume these products in the last 7 days	Yesterday, 1 to 2 times	Yesterday, 3 or more times	No, I did not consume these products in the last 7 days	No, I did not consume these products in the last 7 days
G95701	ESM718U9_P	E5023	E5023C2	metagenomics	12669328	7063156	6255	5599917	0.442006	1	2015-03-25	1	68	5	Female	HMP_pilot	Excluded	NA	4	8	Emory	14	ibdmdb	PDO-8182		HiSeq 2x101 Paired Lane	LCSET-8733	C90P4ANXX/1,C90P4ANXX/2,C90P4ANXX/3,C90P4ANXX/4,C90P4ANXX/5,C90P4ANXX/6		6	Stool Collection #2	5	5023	Unknown/Not Reported		No	No	No	No	No	No		CD	No, I did not consume these products in the last 7 days	No, I did not consume these products in the last 7 days	No, I did not consume these products in the last 7 days	Yesterday, 3 or more times	No, I did not consume these products in the last 7 days	Within the past 2 to 3 days
G79906	HSM5FZBQ_P	H4001	H4001C4	metagenomics	10441411	3702614	353	6738444	0.645358	5	2014-04-22	0	0	7	Male	HMP_pilot	Included	NA	1	14	Cincinnati	14	ibdmdb	PDO-5457	688642	HiSeq 2x101 Paired Lane	LCSET-6802	C662FACXX/2,C662FACXX/3,C662FACXX/4,C662FACXX/5,C662FACXX/6,C662FACXX/7	42560	6	Stool Collection #4	7	4001	Some high school	Student	No	No	No	No	No	No	14	CD	Within the past 2 to 3 days	No, I did not consume these products in the last 7 days	Yesterday, 1 to 2 times	Yesterday, 3 or more times	No, I did not consume these products in the last 7 days	No, I did not consume these products in the last 7 days
G79922	HSM5FZBR_P	H4001	H4001C5	metagenomics	20383154	20358013	21565	3576	0.00017544	7	2014-05-06	14	14	8	Male	HMP_pilot	Included	NA	0	14	Cincinnati	14	ibdmdb	PDO-5457	688702	HiSeq 2x101 Paired Lane	LCSET-6802	C662FACXX/2,C662FACXX/3,C662FACXX/4,C662FACXX/5,C662FACXX/6,C662FACXX/7	42560	6	Stool Collection #5	8	4001	Some high school	Student	No	No	No	No	No	No	14	CD	Within the past 2 to 3 days	No, I did not consume these products in the last 7 days	Within the past 2 to 3 days	Yesterday, 3 or more times	No, I did not consume these products in the last 7 days	No, I did not consume these products in the last 7 days
G79946	HSM5FZBP_P	H4001	H4001C6	metagenomics	16170973	14739882	18570	1412521	0.0873492	10	2014-05-21	15	29	9	Male	HMP_pilot	Included	NA	0	15	Cincinnati	14	ibdmdb	PDO-5457	688625	HiSeq 2x101 Paired Lane	LCSET-6802	C662FACXX/2,C662FACXX/3,C662FACXX/4,C662FACXX/5,C662FACXX/6,C662FACXX/7	42560	6	Stool Collection #6	9	4001	Some high school	Student	No	No	No	No	No	No	14	CD	Yesterday, 1 to 2 times	No, I did not consume these products in the last 7 days	Yesterday, 1 to 2 times	Yesterday, 3 or more times	No, I did not consume these products in the last 7 days	No, I did not consume these products in the last 7 days
G79957	HSM5MD7W_P	H4001	H4001C7	metagenomics	20496108	16009266	25829	4461013	0.217652	11	2014-06-03	13	42	11	Male	HMP_pilot	Included	NA	0	13	Cincinnati	14	ibdmdb	PDO-5457	688657	HiSeq 2x101 Paired Lane	LCSET-6802	C662FACXX/2,C662FACXX/3,C662FACXX/4,C662FACXX/5,C662FACXX/6,C662FACXX/7	42560	6	Stool Collection #7	11	4001	Some high school	Student	No	No	No	No	No	No	14	CD	Yesterday, 1 to 2 times	No, I did not consume these products in the last 7 days	Within the past 4 to 7 days	Yesterday, 3 or more times	No, I did not consume these products in the last 7 days	Yesterday, 3 or more times
G80027	HSM5MD5H_P	H4001	H4001C8	metagenomics	14758973	7882784	1588	6874601	0.465791	13	2014-06-17	14	56	12	Male	HMP_pilot	Included	NA	0	14	Cincinnati	14	ibdmdb	PDO-5458	688754	HiSeq 2x101 Paired Lane	LCSET-6802	C65YPACXX/6,C65YPACXX/7,C65YPACXX/8	42561	3	Stool Collection #8	12	4001	Some high school	Student	No	No	No	No	No	No	14	CD	Within the past 4 to 7 days	No, I did not consume these products in the last 7 days	No, I did not consume these products in the last 7 days	Yesterday, 3 or more times	No, I did not consume these products in the last 7 days	No, I did not consume these products in the last 7 days
G80005	HSM5MD5K_P	H4001	H4001C9	metagenomics	15946079	9468753	1493	6475833	0.406108	15	2014-07-01	14	70	13	Male	HMP_pilot	Included	NA	0	14	Cincinnati	14	ibdmdb	PDO-5458	688739	HiSeq 2x101 Paired Lane	LCSET-6802	C65YPACXX/6,C65YPACXX/7,C65YPACXX/8	42561	3	Stool Collection #9	13	4001	Some high school	Student	No	No	No	No	No	No	14	CD	Yesterday, 1 to 2 times	No, I did not consume these products in the last 7 days	No, I did not consume these products in the last 7 days	Yesterday, 3 or more times	No, I did not consume these products in the last 7 days	No, I did not consume these products in the last 7 days
G80068	HSM5FZC2_P	H4001	H4001C10	metagenomics	16925535	15536670	16197	1372668	0.0811004	17	2014-07-15	14	84	14	Male	HMP_pilot	Included	NA	0	14	Cincinnati	14	ibdmdb	PDO-5457	688692	HiSeq 2x101 Paired Lane	LCSET-6802	C662FACXX/2,C662FACXX/3,C662FACXX/4,C662FACXX/5,C662FACXX/6,C662FACXX/7	42560	6	Stool Collection #10	14	4001	Some high school	Student	No	No	No	No	No	No	14	CD		Yesterday, 1 to 2 times	No, I did not consume these products in the last 7 days	Yesterday, 3 or more times	No, I did not consume these products in the last 7 days	No, I did not consume these products in the last 7 days
G116708	HSM5FZBZ	H4001	H4001C11	metagenomics	10722783	5938620	1184727	3599436	0.335681	20	2014-07-31	16	100	15	Male	HMP	NA	NA	2	16	Cincinnati	14	ibdmdb	PDO-11163							Stool Collection #11	15	4001	Some high school	Student	No	No	No	No	No	No	14	CD	Within the past 4 to 7 days	No, I did not consume these products in the last 7 days	Within the past 4 to 7 days	Yesterday, 3 or more times	No, I did not consume these products in the last 7 days	No, I did not consume these products in the last 7 days
G110645	HSM5MD7J	H4001	H4001C13	metagenomics	13802788	7796160	3711339	2295289	0.166292	23	2014-08-26	26	126	18	Male	HMP	NA	NA	0	12	Cincinnati	14	ibdmdb	PDO-10527							Stool Collection #13	18	4001	Some high school	Student	No	No	No	No	No	No	14	CD	Within the past 2 to 3 days	No, I did not consume these products in the last 7 days	Within the past 4 to 7 days	Yesterday, 3 or more times	No, I did not consume these products in the last 7 days	Within the past 2 to 3 days
G110643	HSM5MD79	H4001	H4001C18	metagenomics	16993315	5447245	3818163	7727907	0.454762	33	2014-11-04	70	196	23	Male	HMP	NA	NA	0	14	Cincinnati	14	ibdmdb	PDO-10527							Stool Collection #18	23	4001	Some high school	Student	No	No	No	No	No	No	14	CD	Within the past 4 to 7 days	No, I did not consume these products in the last 7 days	Within the past 4 to 7 days	Yesterday, 3 or more times	No, I did not consume these products in the last 7 days	No, I did not consume these products in the last 7 days
G110644	HSM67VDZ	H4001	H4001C19	metagenomics	14564452	4603687	3933866	6026899	0.413809	36	2014-11-19	15	211	25	Male	HMP	NA	NA	0	15	Cincinnati	14	ibdmdb	PDO-10527							Stool Collection #19	25	4001	Some high school	Student	No	No	No	No	No	No	14	CD	No, I did not consume these products in the last 7 days	No, I did not consume these products in the last 7 days	Within the past 4 to 7 days	Yesterday, 3 or more times	Within the past 4 to 7 days	No, I did not consume these products in the last 7 days
G110654	HSM67VE4	H4001	H4001C20	metagenomics	20927716	4788388	5795466	10343862	0.494266	37	2014-12-02	13	224	26	Male	HMP	NA	NA	1	13	Cincinnati	14	ibdmdb	PDO-10527							Stool Collection #20	26	4001	Some high school	Student	No	No	No	No	No	No	14	CD	Within the past 2 to 3 days	No, I did not consume these products in the last 7 days	Within the past 2 to 3 days	Yesterday, 3 or more times	No, I did not consume these products in the last 7 days	No, I did not consume these products in the last 7 days
G79963	HSM5MD4U_P	H4004	H4004C2	metagenomics	9379978	9367072	9409	3497	0.00037282	2	2014-06-03	0	0	5	Male	HMP_pilot	Included	NA	5	14	Cincinnati	14	ibdmdb	PDO-5457	688677	HiSeq 2x101 Paired Lane	LCSET-6802	C662FACXX/2,C662FACXX/3,C662FACXX/4,C662FACXX/5,C662FACXX/6,C662FACXX/7	42560	6	Stool Collection #2	5	4004	Some high school	Student	No	No	No	No	No	No	14	CD	No, I did not consume these products in the last 7 days	No, I did not consume these products in the last 7 days	No, I did not consume these products in the last 7 days	Yesterday, 1 to 2 times	No, I did not consume these products in the last 7 days	No, I did not consume these products in the last 7 days
G80028	HSM5MD4W_P	H4004	H4004C3	metagenomics	15830355	15820740	7696	1919	0.00012122	4	2014-06-17	14	14	6	Male	HMP_pilot	Included	NA	2	14	Cincinnati	14	ibdmdb	PDO-5457	688629	HiSeq 2x101 Paired Lane	LCSET-6802	C662FACXX/2,C662FACXX/3,C662FACXX/4,C662FACXX/5,C662FACXX/6,C662FACXX/7	42560	6	Stool Collection #3	6	4004	Some high school	Student	No	No	No	No	No	No	14	CD	No, I did not consume these products in the last 7 days	No, I did not consume these products in the last 7 days	No, I did not consume these products in the last 7 days	Yesterday, 3 or more times	No, I did not consume these products in the last 7 days	No, I did not consume these products in the last 7 days
G110647	HSM5MD4Y	H4004	H4004C4	metagenomics	10495297	7291657	3193876	9764	0.00093032	6	2014-07-01	14	28	7	Male	HMP	NA	NA	3	14	Cincinnati	14	ibdmdb	PDO-10527							Stool Collection #4	7	4004	Some high school	Student	No	No	No	No	No	No	14	CD	Yesterday, 1 to 2 times	No, I did not consume these products in the last 7 days	No, I did not consume these products in the last 7 days	Yesterday, 3 or more times	No, I did not consume these products in the last 7 days	No, I did not consume these products in the last 7 days
G116702	HSM5MD53	H4004	H4004C6	metagenomics	10082069	8953138	1118870	10061	0.00099791	10	2014-08-01	31	59	9	Male	HMP	NA	NA	4	16	Cincinnati	14	ibdmdb	PDO-11163							Stool Collection #6	9	4004	Some high school	Student	No	No	No	No	No	No	14	CD	Yesterday, 1 to 2 times	No, I did not consume these products in the last 7 days	No, I did not consume these products in the last 7 days	Yesterday, 3 or more times	No, I did not consume these products in the last 7 days	No, I did not consume these products in the last 7 days
G110542	HSM5MD5P	H4004	H4004C9	metagenomics	19010743	14930732	4065254	14757	0.00077625	16	2014-09-09	39	98	13	Male	HMP	NA	NA	0	13	Cincinnati	14	ibdmdb	PDO-10519							Stool Collection #9	13	4004	Some high school	Student	No	No	No	No	No	No	14	CD	No, I did not consume these products in the last 7 days	No, I did not consume these products in the last 7 days	Within the past 4 to 7 days	Yesterday, 3 or more times	No, I did not consume these products in the last 7 days	No, I did not consume these products in the last 7 days
G110530	HSM6XRSG	H4004	H4004C13	metagenomics	18103168	14298105	3783232	21831	0.00120592	24	2014-11-05	57	155	18	Male	HMP	NA	NA	1	15	Cincinnati	14	ibdmdb	PDO-10519							Stool Collection #13	18	4004	Some high school	Student	No	No	No	No	No	No	14	CD	No, I did not consume these products in the last 7 days	No, I did not consume these products in the last 7 days	No, I did not consume these products in the last 7 days	Yesterday, 3 or more times	No, I did not consume these products in the last 7 days	No, I did not consume these products in the last 7 days
G110535	HSM6XRSI	H4004	H4004C14	metagenomics	15301601	11995485	3279150	26966	0.0017623	26	2014-11-18	13	168	19	Male	HMP	NA	NA	0	13	Cincinnati	14	ibdmdb	PDO-10519							Stool Collection #14	19	4004	Some high school	Student	No	No	No	No	No	No	14	CD	No, I did not consume these products in the last 7 days	No, I did not consume these products in the last 7 days	No, I did not consume these products in the last 7 days	Yesterday, 3 or more times	No, I did not consume these products in the last 7 days	Within the past 2 to 3 days
G111764	HSM67VDP	H4004	H4004C18	metagenomics	14497161	8771701	5720353	5107	0.00035228	34	2015-01-15	58	226	23	Male	HMP	NA	NA	3	9	Cincinnati	14	ibdmdb	PDO-10528							Stool Collection #18	23	4004	Some high school	Student	No	No	No	No	No	No	14	CD	Within the past 2 to 3 days	No, I did not consume these products in the last 7 days	Within the past 4 to 7 days	Yesterday, 1 to 2 times	No, I did not consume these products in the last 7 days	No, I did not consume these products in the last 7 days
G110476	HSM7CYZT	H4004	H4004C19	metagenomics	9392252	7354566	2024359	13327	0.00141894	36	2015-01-28	13	239	25	Male	HMP	NA	NA	5	13	Cincinnati	14	ibdmdb	PDO-10519							Stool Collection #19	25	4004	Some high school	Student	No	No	No	No	No	No	14	CD	No, I did not consume these products in the last 7 days	No, I did not consume these products in the last 7 days	No, I did not consume these products in the last 7 days	Yesterday, 3 or more times	No, I did not consume these products in the last 7 days	Within the past 2 to 3 days
G110472	HSM7CYZV	H4004	H4004C20	metagenomics	18524835	14665853	3842140	16842	0.00090916	38	2015-02-11	14	253	26	Male	HMP	NA	NA	4	14	Cincinnati	14	ibdmdb	PDO-10519							Stool Collection #20	26	4004	Some high school	Student	No	No	No	No	No	No	14	CD	No, I did not consume these products in the last 7 days	No, I did not consume these products in the last 7 days	No, I did not consume these products in the last 7 days	Yesterday, 3 or more times	No, I did not consume these products in the last 7 days	Within the past 4 to 7 days
G110493	HSM7CZ14	H4004	H4004C24	metagenomics	11649994	8954624	2674766	20604	0.00176858	46	2015-04-07	55	308	30	Male	HMP	NA	NA	5	14	Cincinnati	14	ibdmdb	PDO-10519							Stool Collection #24	30	4004	Some high school	Student	No	No	No	No	No	No	14	CD	No, I did not consume these products in the last 7 days	No, I did not consume these products in the last 7 days	No, I did not consume these products in the last 7 days	Yesterday, 3 or more times	No, I did not consume these products in the last 7 days	No, I did not consume these products in the last 7 days
G80001	HSM5MD4B_P	H4006	H4006C3	metagenomics	10131892	9927567	1326	202999	0.0200356	4	2014-07-02	0	0	6	Male	HMP_pilot	Included	NA	3	15	Cincinnati	8	ibdmdb	PDO-5457	688646	HiSeq 2x101 Paired Lane	LCSET-6802	C662FACXX/2,C662FACXX/3,C662FACXX/4,C662FACXX/5,C662FACXX/6,C662FACXX/7	42560	6	Stool Collection #3	6	4006	7th grade or less	Student	No	No	No	No	No	No	8	CD	Yesterday, 1 to 2 times	Yesterday, 1 to 2 times	No, I did not consume these products in the last 7 days	Yesterday, 1 to 2 times	No, I did not consume these products in the last 7 days	No, I did not consume these products in the last 7 days
G80065	HSM5MD4A_P	H4006	H4006C4	metagenomics	12436250	12409291	20825	6134	0.00049324	6	2014-07-15	13	13	7	Male	HMP_pilot	Included	NA	0	13	Cincinnati	8	ibdmdb	PDO-5457	688627	HiSeq 2x101 Paired Lane	LCSET-6802	C662FACXX/2,C662FACXX/3,C662FACXX/4,C662FACXX/5,C662FACXX/6,C662FACXX/7	42560	6	Stool Collection #4	7	4006	7th grade or less	Student	No	No	No	No	No	No	8	CD	Yesterday, 1 to 2 times	Yesterday, 1 to 2 times	No, I did not consume these products in the last 7 days	Yesterday, 1 to 2 times	No, I did not consume these products in the last 7 days	Within the past 4 to 7 days
G95730	HSM5MD49_P	H4006	H4006C5	metagenomics	17680553	17666845	136	13572	0.00076762	8	2014-07-31	16	29	8	Male	HMP_pilot	Included	NA	1	16	Cincinnati	8	ibdmdb	PDO-8184		HiSeq 2x101 Paired Lane	LCSET-8734	C8G6HANXX/3,C8G6HANXX/4,C8G6HANXX/5,C8G6HANXX/6,C8G6HANXX/7,C8G6HANXX/8		6	Stool Collection #5	8	4006	7th grade or less	Student	No	No	No	No	No	No	8	CD	Yesterday, 1 to 2 times	Yesterday, 1 to 2 times	No, I did not consume these products in the last 7 days	Yesterday, 1 to 2 times	No, I did not consume these products in the last 7 days	No, I did not consume these products in the last 7 days
G110543	HSM5MD48	H4006	H4006C6	metagenomics	14373564	11015049	2893376	465139	0.0323607	10	2014-08-12	12	41	9	Male	HMP	NA	NA	2	12	Cincinnati	8	ibdmdb	PDO-10519							Stool Collection #6	9	4006	7th grade or less	Student	No	No	No	No	No	No	8	CD	Yesterday, 1 to 2 times	Yesterday, 1 to 2 times	Within the past 4 to 7 days	Yesterday, 3 or more times	No, I did not consume these products in the last 7 days	No, I did not consume these products in the last 7 days
G110538	HSM5MD7K	H4006	H4006C7	metagenomics	15824808	11880477	3520414	423917	0.0267881	12	2014-08-26	14	55	11	Male	HMP	NA	NA	2	14	Cincinnati	8	ibdmdb	PDO-10519							Stool Collection #7	11	4006	7th grade or less	Student	No	No	No	No	No	No	8	CD	Yesterday, 1 to 2 times	Yesterday, 1 to 2 times	Yesterday, 1 to 2 times	Yesterday, 3 or more times	No, I did not consume these products in the last 7 days	Within the past 4 to 7 days
G111756	HSM5MD7M	H4006	H4006C8	metagenomics	13911515	791121	5536706	7583688	0.545137	14	2014-09-09	14	69	12	Male	HMP	NA	NA	7	14	Cincinnati	8	ibdmdb	PDO-10528							Stool Collection #8	12	4006	7th grade or less	Student	No	No	No	No	No	No	8	CD	Yesterday, 1 to 2 times	Yesterday, 1 to 2 times	No, I did not consume these products in the last 7 days	Yesterday, 1 to 2 times	No, I did not consume these products in the last 7 days	Within the past 2 to 3 days
G110526	HSM5MD7O	H4006	H4006C9	metagenomics	19863110	285604	4883832	14693674	0.739747	16	2014-09-23	14	83	13	Male	HMP	NA	NA	8	14	Cincinnati	8	ibdmdb	PDO-10519							Stool Collection #9	13	4006	7th grade or less	Student	No	No	No	No	No	No	8	CD	Yesterday, 1 to 2 times	Within the past 2 to 3 days	Within the past 4 to 7 days	Yesterday, 1 to 2 times	No, I did not consume these products in the last 7 days	Within the past 4 to 7 days
G110528	HSM5MD7Q	H4006	H4006C10	metagenomics	15746590	6243882	3833294	5669414	0.360041	18	2014-10-07	14	97	14	Male	HMP	NA	NA	6	14	Cincinnati	8	ibdmdb	PDO-10519							Stool Collection #10	14	4006	7th grade or less	Student	No	No	No	No	No	No	8	CD	Yesterday, 1 to 2 times	Yesterday, 1 to 2 times	No, I did not consume these products in the last 7 days	Yesterday, 3 or more times	No, I did not consume these products in the last 7 days	Within the past 4 to 7 days
G110512	HSM5MD7S	H4006	H4006C11	metagenomics	14689473	8232814	3589560	2867099	0.195181	20	2014-10-24	17	114	15	Male	HMP	NA	NA	2	17	Cincinnati	8	ibdmdb	PDO-10519							Stool Collection #11	15	4006	7th grade or less	Student	No	No	No	No	No	No	8	CD	Yesterday, 1 to 2 times	Within the past 2 to 3 days	Within the past 4 to 7 days	Yesterday, 3 or more times	No, I did not consume these products in the last 7 days	No, I did not consume these products in the last 7 days
G110531	HSM5MD7U	H4006	H4006C12	metagenomics	12972928	9448370	3151451	373107	0.0287604	22	2014-11-07	14	128	16	Male	HMP	NA	NA	1	14	Cincinnati	8	ibdmdb	PDO-10519							Stool Collection #12	16	4006	7th grade or less	Student	No	No	No	No	No	No	8	CD	Yesterday, 1 to 2 times	Within the past 2 to 3 days	Within the past 4 to 7 days	Yesterday, 3 or more times	No, I did not consume these products in the last 7 days	No, I did not consume these products in the last 7 days
G110557	HSM67VEC	H4006	H4006C13	metagenomics	11281636	8397530	2649414	234692	0.020803	24	2014-11-20	13	141	18	Male	HMP	NA	NA	0	13	Cincinnati	8	ibdmdb	PDO-10519							Stool Collection #13	18	4006	7th grade or less	Student	No	No	No	No	No	No	8	CD	Yesterday, 1 to 2 times	Within the past 2 to 3 days	Within the past 4 to 7 days	Yesterday, 1 to 2 times	No, I did not consume these products in the last 7 days	No, I did not consume these products in the last 7 days
G110559	HSM67VEE	H4006	H4006C14	metagenomics	14834571	10562616	3182246	1089709	0.0734574	26	2014-12-02	12	153	19	Male	HMP	NA	NA	0	12	Cincinnati	8	ibdmdb	PDO-10519							Stool Collection #14	19	4006	7th grade or less	Student	No	No	No	No	No	No	8	CD	Yesterday, 1 to 2 times	Yesterday, 3 or more times	Within the past 4 to 7 days	Within the past 2 to 3 days	No, I did not consume these products in the last 7 days	No, I did not consume these products in the last 7 days
G111822	HSM67VEG	H4006	H4006C15	metagenomics	4076620	2452178	1613241	11201	0.00274762	28	2014-12-16	14	167	20	Male	HMP	NA	NA	4	14	Cincinnati	8	ibdmdb	PDO-10528							Stool Collection #15	20	4006	7th grade or less	Student	No	No	No	No	No	No	8	CD	Yesterday, 1 to 2 times	Within the past 2 to 3 days	Yesterday, 3 or more times	Yesterday, 3 or more times	No, I did not consume these products in the last 7 days	No, I did not consume these products in the last 7 days
G110518	HSM67VEI	H4006	H4006C16	metagenomics	15314724	9780466	3526397	2007861	0.131107	32	2015-01-13	28	195	21	Male	HMP	NA	NA	0	28	Cincinnati	8	ibdmdb	PDO-10519							Stool Collection #16	21	4006	7th grade or less	Student	No	No	No	No	No	No	8	CD	Yesterday, 1 to 2 times	Yesterday, 1 to 2 times	No, I did not consume these products in the last 7 days	Yesterday, 3 or more times	No, I did not consume these products in the last 7 days	No, I did not consume these products in the last 7 days
G110522	HSM67VEK	H4006	H4006C17	metagenomics	17886620	12998741	4047512	840367	0.046983	33	2015-01-20	7	202	22	Male	HMP	NA	NA	0	7	Cincinnati	8	ibdmdb	PDO-10519							Stool Collection #17	22	4006	7th grade or less	Student	No	No	No	No	No	No	8	CD	Yesterday, 1 to 2 times	Within the past 2 to 3 days	Within the past 4 to 7 days	Yesterday, 1 to 2 times	No, I did not consume these products in the last 7 days	No, I did not consume these products in the last 7 days
G110478	HSM67VEM	H4006	H4006C18	metagenomics	21742855	17020557	4709928	12370	0.00056892	34	2015-01-29	9	211	23	Male	HMP	NA	NA	0	9	Cincinnati	8	ibdmdb	PDO-10519							Stool Collection #18	23	4006	7th grade or less	Student	No	No	No	No	No	No	8	CD	Yesterday, 3 or more times	Yesterday, 1 to 2 times	Within the past 4 to 7 days	Yesterday, 3 or more times	No, I did not consume these products in the last 7 days	No, I did not consume these products in the last 7 days
G110473	HSM7CYX2	H4006	H4006C19	metagenomics	23537532	18268120	5095141	174271	0.00740396	36	2015-02-11	13	224	25	Male	HMP	NA	NA	0	13	Cincinnati	8	ibdmdb	PDO-10519							Stool Collection #19	25	4006	7th grade or less	Student	No	No	No	No	No	No	8	CD	Within the past 2 to 3 days	Within the past 4 to 7 days	No, I did not consume these products in the last 7 days	Yesterday, 3 or more times	No, I did not consume these products in the last 7 days	Within the past 4 to 7 days
G110469	HSM7CYX4	H4006	H4006C20	metagenomics	16810857	13287027	3460899	62931	0.00374347	38	2015-02-24	13	237	26	Male	HMP	NA	NA	0	13	Cincinnati	8	ibdmdb	PDO-10519							Stool Collection #20	26	4006	7th grade or less	Student	No	No	No	No	No	No	8	CD	Within the past 2 to 3 days	Within the past 4 to 7 days	Within the past 4 to 7 days	Yesterday, 1 to 2 times	No, I did not consume these products in the last 7 days	Within the past 4 to 7 days
G110486	HSM7CYX6	H4006	H4006C21	metagenomics	15369557	11713750	3587054	68753	0.00447332	40	2015-03-11	15	252	27	Male	HMP	NA	NA	0	15	Cincinnati	8	ibdmdb	PDO-10519							Stool Collection #21	27	4006	7th grade or less	Student	No	No	No	No	No	No	8	CD	Within the past 4 to 7 days	No, I did not consume these products in the last 7 days	No, I did not consume these products in the last 7 days	Yesterday, 3 or more times	No, I did not consume these products in the last 7 days	Within the past 2 to 3 days
G110492	HSM7CYX8	H4006	H4006C22	metagenomics	15308530	11848931	3413671	45928	0.00300016	42	2015-03-24	13	265	28	Male	HMP	NA	NA	1	13	Cincinnati	8	ibdmdb	PDO-10519							Stool Collection #22	28	4006	7th grade or less	Student	No	No	No	No	No	No	8	CD	Within the past 2 to 3 days	Yesterday, 1 to 2 times	Yesterday, 3 or more times	Yesterday, 3 or more times	No, I did not consume these products in the last 7 days	Yesterday, 1 to 2 times
G110482	HSM7CYXA	H4006	H4006C23	metagenomics	15020226	10983739	4023385	13102	0.00087229	44	2015-04-07	14	279	29	Male	HMP	NA	NA	0	14	Cincinnati	8	ibdmdb	PDO-10519							Stool Collection #23	29	4006	7th grade or less	Student	No	No	No	No	No	No	8	CD	Yesterday, 1 to 2 times	Within the past 2 to 3 days	Yesterday, 1 to 2 times	Yesterday, 3 or more times	No, I did not consume these products in the last 7 days	Yesterday, 1 to 2 times
G110484	HSM7CYXC	H4006	H4006C24	metagenomics	12078569	9139454	2676294	262821	0.0217593	46	2015-04-21	14	293	30	Male	HMP	NA	NA	1	14	Cincinnati	8	ibdmdb	PDO-10519							Stool Collection #24	30	4006	7th grade or less	Student	No	No	No	No	No	No	8	CD	Within the past 2 to 3 days	No, I did not consume these products in the last 7 days	Within the past 4 to 7 days	Yesterday, 3 or more times	No, I did not consume these products in the last 7 days	Within the past 4 to 7 days
G80031	HSM5MD7Z_P	H4007	H4007C1	metagenomics	19332759	17059956	31562	2241241	0.11593	0	2014-06-17	0	0	4	Female	HMP_pilot	Included	NA	3	0	Cincinnati	15	ibdmdb	PDO-5457	688638	HiSeq 2x101 Paired Lane	LCSET-6802	C662FACXX/2,C662FACXX/3,C662FACXX/4,C662FACXX/5,C662FACXX/6,C662FACXX/7	42560	6	Stool Collection #1	4	4007	Some high school	Student	No	No	No	No	No	No	15	CD	Yesterday, 1 to 2 times	No, I did not consume these products in the last 7 days	Yesterday, 1 to 2 times	Yesterday, 1 to 2 times	No, I did not consume these products in the last 7 days	No, I did not consume these products in the last 7 days
G80038	HSM5MD4P_P	H4007	H4007C4	metagenomics	16376455	15664391	20323	691741	0.04224	6	2014-07-30	43	43	7	Female	HMP_pilot	Included	NA	4	15	Cincinnati	15	ibdmdb	PDO-5457	688669	HiSeq 2x101 Paired Lane	LCSET-6802	C662FACXX/2,C662FACXX/3,C662FACXX/4,C662FACXX/5,C662FACXX/6,C662FACXX/7	42560	6	Stool Collection #4	7	4007	Some high school	Student	No	No	No	No	No	No	15	CD	Yesterday, 1 to 2 times	Within the past 4 to 7 days	Within the past 4 to 7 days	Yesterday, 3 or more times	No, I did not consume these products in the last 7 days	Yesterday, 1 to 2 times
G111765	HSM5MD4O	H4007	H4007C5	metagenomics	27687699	13777876	10924649	2985174	0.107816	9	2014-08-20	21	64	8	Female	HMP	NA	NA	2	21	Cincinnati	15	ibdmdb	PDO-10528							Stool Collection #5	8	4007	Some high school	Student	No	No	No	No	No	No	15	CD	Within the past 2 to 3 days	No, I did not consume these products in the last 7 days	Yesterday, 1 to 2 times	Yesterday, 3 or more times	No, I did not consume these products in the last 7 days	Within the past 2 to 3 days
G110540	HSM5MD4N	H4007	H4007C6	metagenomics	18920950	14423993	3754684	742273	0.0392302	10	2014-08-28	8	72	9	Female	HMP	NA	NA	2	8	Cincinnati	15	ibdmdb	PDO-10519							Stool Collection #6	9	4007	Some high school	Student	No	No	No	No	No	No	15	CD	Within the past 2 to 3 days	No, I did not consume these products in the last 7 days	Yesterday, 1 to 2 times	Yesterday, 3 or more times	No, I did not consume these products in the last 7 days	Within the past 4 to 7 days
G110508	HSM6XRSN	H4007	H4007C9	metagenomics	21551178	16826511	4379022	345645	0.0160383	16	2014-10-08	41	113	13	Female	HMP	NA	NA	1	15	Cincinnati	15	ibdmdb	PDO-10519							Stool Collection #9	13	4007	Some high school	Student	No	No	No	No	No	No	15	CD	Within the past 4 to 7 days	No, I did not consume these products in the last 7 days	Within the past 2 to 3 days	Yesterday, 1 to 2 times	No, I did not consume these products in the last 7 days	No, I did not consume these products in the last 7 days
G110534	HSM6XRST	H4007	H4007C12	metagenomics	27099074	18518965	8036848	543261	0.0200472	22	2014-11-18	41	154	16	Female	HMP	NA	NA	1	14	Cincinnati	15	ibdmdb	PDO-10519							Stool Collection #12	16	4007	Some high school	Student	No	No	No	No	No	No	15	CD	Yesterday, 1 to 2 times	No, I did not consume these products in the last 7 days	Within the past 4 to 7 days	Yesterday, 1 to 2 times	No, I did not consume these products in the last 7 days	Yesterday, 1 to 2 times
G111831	HSM67VHQ	H4007	H4007C13	metagenomics	16622396	10025310	6579172	17914	0.0010777	24	2014-12-04	16	170	18	Female	HMP	NA	NA	1	16	Cincinnati	15	ibdmdb	PDO-10528							Stool Collection #13	18	4007	Some high school	Student	No	No	No	No	No	No	15	CD	Within the past 4 to 7 days	No, I did not consume these products in the last 7 days	Within the past 2 to 3 days	Yesterday, 1 to 2 times	No, I did not consume these products in the last 7 days	Within the past 2 to 3 days
G111820	HSM67VHS	H4007	H4007C14	metagenomics	16506388	9786365	6546470	173553	0.0105143	26	2014-12-16	12	182	19	Female	HMP	NA	NA	1	12	Cincinnati	15	ibdmdb	PDO-10528							Stool Collection #14	19	4007	Some high school	Student	No	No	No	No	No	No	15	CD	No, I did not consume these products in the last 7 days	No, I did not consume these products in the last 7 days	Within the past 2 to 3 days	Yesterday, 3 or more times	No, I did not consume these products in the last 7 days	Within the past 4 to 7 days
G110519	HSM67VHW	H4007	H4007C16	metagenomics	19055636	13303844	5575226	176566	0.00926582	31	2015-01-20	35	217	21	Female	HMP	NA	NA	1	5	Cincinnati	15	ibdmdb	PDO-10519							Stool Collection #16	21	4007	Some high school	Student	No	No	No	No	No	No	15	CD	Yesterday, 1 to 2 times	No, I did not consume these products in the last 7 days	Within the past 4 to 7 days	Yesterday, 1 to 2 times	No, I did not consume these products in the last 7 days	Within the past 4 to 7 days
G111793	HSM67VI1	H4007	H4007C18	metagenomics	17450509	10561736	6387809	500964	0.0287077	34	2015-02-12	23	240	23	Female	HMP	NA	NA	1	23	Cincinnati	15	ibdmdb	PDO-10528							Stool Collection #18	23	4007	Some high school	Student	No	No	No	No	No	No	15	CD	No, I did not consume these products in the last 7 days	Within the past 4 to 7 days	No, I did not consume these products in the last 7 days	Yesterday, 3 or more times	No, I did not consume these products in the last 7 days	No, I did not consume these products in the last 7 days
G111768	HSM7CYXQ	H4007	H4007C19	metagenomics	13924487	8212298	5634967	77222	0.00554577	37	2015-03-06	22	262	25	Female	HMP	NA	NA	1	22	Cincinnati	15	ibdmdb	PDO-10528							Stool Collection #19	25	4007	Some high school	Student	No	No	No	No	No	No	15	CD	No, I did not consume these products in the last 7 days	No, I did not consume these products in the last 7 days	No, I did not consume these products in the last 7 days	Yesterday, 3 or more times	No, I did not consume these products in the last 7 days	Within the past 4 to 7 days
G111803	HSM7CYXS	H4007	H4007C20	metagenomics	19138803	10791089	7273134	1074580	0.0561467	38	2015-03-11	5	267	26	Female	HMP	NA	NA	1	5	Cincinnati	15	ibdmdb	PDO-10528							Stool Collection #20	26	4007	Some high school	Student	No	No	No	No	No	No	15	CD	No, I did not consume these products in the last 7 days	No, I did not consume these products in the last 7 days	Within the past 4 to 7 days	Yesterday, 1 to 2 times	No, I did not consume these products in the last 7 days	Within the past 4 to 7 days
G80020	HSM5MD8A_P	H4008	H4008C1	metagenomics	17339419	15404727	32102	1902590	0.109726	0	2014-06-24	0	0	4	Female	HMP_pilot	Included	NA	NA	0	Cincinnati		ibdmdb	PDO-5457	688682	HiSeq 2x101 Paired Lane	LCSET-6802	C662FACXX/2,C662FACXX/3,C662FACXX/4,C662FACXX/5,C662FACXX/6,C662FACXX/7	42560	6	Stool Collection #1	4	4008	7th grade or less	Student	No	No	No	No	No	No	13	nonIBD	Within the past 4 to 7 days	Within the past 2 to 3 days	No, I did not consume these products in the last 7 days	Within the past 4 to 7 days	No, I did not consume these products in the last 7 days	No, I did not consume these products in the last 7 days
G79983	HSM5MD57_P	H4008	H4008C2	metagenomics	10849591	10824193	17614	7784	0.00071745	2	2014-07-11	17	17	5	Female	HMP_pilot	Included	NA	NA	17	Cincinnati		ibdmdb	PDO-5457	688699	HiSeq 2x101 Paired Lane	LCSET-6802	C662FACXX/2,C662FACXX/3,C662FACXX/4,C662FACXX/5,C662FACXX/6,C662FACXX/7	42560	6	Stool Collection #2	5	4008	7th grade or less	Student	No	No	No	No	No	No	13	nonIBD	Yesterday, 1 to 2 times	Yesterday, 1 to 2 times	Within the past 4 to 7 days	Yesterday, 1 to 2 times	No, I did not consume these products in the last 7 days	No, I did not consume these products in the last 7 days
G80054	HSM5MD59_P	H4008	H4008C3	metagenomics	18680779	18633451	36607	10721	0.00057391	4	2014-07-22	11	28	6	Female	HMP_pilot	Included	NA	NA	11	Cincinnati		ibdmdb	PDO-5457	688635	HiSeq 2x101 Paired Lane	LCSET-6802	C662FACXX/2,C662FACXX/3,C662FACXX/4,C662FACXX/5,C662FACXX/6,C662FACXX/7	42560	6	Stool Collection #3	6	4008	7th grade or less	Student	No	No	No	No	No	No	13	nonIBD	Yesterday, 1 to 2 times	Yesterday, 1 to 2 times	Within the past 4 to 7 days	Yesterday, 3 or more times	No, I did not consume these products in the last 7 days	No, I did not consume these products in the last 7 days
G110547	HSM5MD5B_P	H4008	H4008C4	metagenomics	16550892	16548850	120	1922	0.00011613	6	2014-08-05	14	42	7	Female	HMP_pilot	Excluded	NA	NA	14	Cincinnati		ibdmdb	PDO-10519		HiSeq 2x101 Paired Lane	LCSET-8734	C8G6HANXX/3,C8G6HANXX/4,C8G6HANXX/5,C8G6HANXX/6,C8G6HANXX/7,C8G6HANXX/8		6	Stool Collection #4	7	4008	7th grade or less	Student	No	No	No	No	No	No	13	nonIBD	Yesterday, 1 to 2 times	Yesterday, 1 to 2 times	Yesterday, 1 to 2 times	Yesterday, 3 or more times	No, I did not consume these products in the last 7 days	Within the past 2 to 3 days
G110547	HSM5MD5B	H4008	H4008C4	metagenomics	20080218	15746810	4307208	26200	0.00130477	6	2014-08-05	0	42	7	Female	HMP	NA	NA	NA	14	Cincinnati		ibdmdb	PDO-10519		HiSeq 2x101 Paired Lane	LCSET-8734	C8G6HANXX/3,C8G6HANXX/4,C8G6HANXX/5,C8G6HANXX/6,C8G6HANXX/7,C8G6HANXX/8		6	Stool Collection #4	7	4008	7th grade or less	Student	No	No	No	No	No	No	13	nonIBD	Yesterday, 1 to 2 times	Yesterday, 1 to 2 times	Yesterday, 1 to 2 times	Yesterday, 3 or more times	No, I did not consume these products in the last 7 days	Within the past 2 to 3 days
G110548	HSM5MD5D_P	H4008	H4008C5	metagenomics	15158153	15156053	82	2018	0.00013313	8	2014-08-19	14	56	8	Female	HMP_pilot	Excluded	NA	NA	14	Cincinnati		ibdmdb	PDO-10519		HiSeq 2x101 Paired Lane	LCSET-8734	C8G6HANXX/3,C8G6HANXX/4,C8G6HANXX/5,C8G6HANXX/6,C8G6HANXX/7,C8G6HANXX/8		6	Stool Collection #5	8	4008	7th grade or less	Student	No	No	No	No	No	No	13	nonIBD	No, I did not consume these products in the last 7 days	Yesterday, 1 to 2 times	Within the past 2 to 3 days	Yesterday, 3 or more times	No, I did not consume these products in the last 7 days	Within the past 2 to 3 days
G110548	HSM5MD5D	H4008	H4008C5	metagenomics	15476703	10734168	4731160	11375	0.00073498	8	2014-08-19	0	56	8	Female	HMP	NA	NA	NA	14	Cincinnati		ibdmdb	PDO-10519		HiSeq 2x101 Paired Lane	LCSET-8734	C8G6HANXX/3,C8G6HANXX/4,C8G6HANXX/5,C8G6HANXX/6,C8G6HANXX/7,C8G6HANXX/8		6	Stool Collection #5	8	4008	7th grade or less	Student	No	No	No	No	No	No	13	nonIBD	No, I did not consume these products in the last 7 days	Yesterday, 1 to 2 times	Within the past 2 to 3 days	Yesterday, 3 or more times	No, I did not consume these products in the last 7 days	Within the past 2 to 3 days
G95740	HSM5MD5F_P	H4008	H4008C6	metagenomics	12646164	12640225	26	5913	0.00046757	10	2014-09-02	14	70	9	Female	HMP_pilot	Included	NA	NA	14	Cincinnati		ibdmdb	PDO-8184		HiSeq 2x101 Paired Lane	LCSET-8734	C8G6HANXX/3,C8G6HANXX/4,C8G6HANXX/5,C8G6HANXX/6,C8G6HANXX/7,C8G6HANXX/8		6	Stool Collection #6	9	4008	7th grade or less	Student	No	No	No	No	No	No	13	nonIBD	No, I did not consume these products in the last 7 days	Within the past 2 to 3 days	Within the past 2 to 3 days	Yesterday, 3 or more times	No, I did not consume these products in the last 7 days	Yesterday, 3 or more times
G110551	HSM6XRSX_P	H4008	H4008C7	metagenomics	14149681	14140683	72	8926	0.00063083	11	2014-09-15	13	83	11	Female	HMP_pilot	Excluded	NA	NA	13	Cincinnati		ibdmdb	PDO-10519		HiSeq 2x101 Paired Lane	LCSET-8734	C8G6HANXX/3,C8G6HANXX/4,C8G6HANXX/5,C8G6HANXX/6,C8G6HANXX/7,C8G6HANXX/8		6	Stool Collection #7	11	4008	7th grade or less	Student	No	No	No	No	No	No	13	nonIBD	Within the past 2 to 3 days	Within the past 2 to 3 days	No, I did not consume these products in the last 7 days	Yesterday, 3 or more times	No, I did not consume these products in the last 7 days	Yesterday, 1 to 2 times
G110551	HSM6XRSX	H4008	H4008C7	metagenomics	14824385	11374178	3423508	26699	0.00180102	11	2014-09-15	0	83	11	Female	HMP	NA	NA	NA	13	Cincinnati		ibdmdb	PDO-10519		HiSeq 2x101 Paired Lane	LCSET-8734	C8G6HANXX/3,C8G6HANXX/4,C8G6HANXX/5,C8G6HANXX/6,C8G6HANXX/7,C8G6HANXX/8		6	Stool Collection #7	11	4008	7th grade or less	Student	No	No	No	No	No	No	13	nonIBD	Within the past 2 to 3 days	Within the past 2 to 3 days	No, I did not consume these products in the last 7 days	Yesterday, 3 or more times	No, I did not consume these products in the last 7 days	Yesterday, 1 to 2 times
G95646	HSM6XRT6_P	H4008	H4008C8	metagenomics	9414175	9406756	4994	2425	0.00025759	14	2014-09-30	15	98	12	Female	HMP_pilot	Included	NA	NA	15	Cincinnati		ibdmdb	PDO-8182		HiSeq 2x101 Paired Lane	LCSET-8733	C90P4ANXX/1,C90P4ANXX/2,C90P4ANXX/3,C90P4ANXX/4,C90P4ANXX/5,C90P4ANXX/6		6	Stool Collection #8	12	4008	7th grade or less	Student	No	No	No	No	No	No	13	nonIBD	Within the past 2 to 3 days	Yesterday, 1 to 2 times		Yesterday, 1 to 2 times	No, I did not consume these products in the last 7 days	Within the past 4 to 7 days
G95650	HSM6XRSZ_P	H4008	H4008C9	metagenomics	11789151	11780397	6168	2586	0.00021935	16	2014-10-14	14	112	13	Female	HMP_pilot	Included	NA	NA	14	Cincinnati		ibdmdb	PDO-8182		HiSeq 2x101 Paired Lane	LCSET-8733	C90P4ANXX/1,C90P4ANXX/2,C90P4ANXX/3,C90P4ANXX/4,C90P4ANXX/5,C90P4ANXX/6		6	Stool Collection #9	13	4008	7th grade or less	Student	No	No	No	No	No	No	13	nonIBD	No, I did not consume these products in the last 7 days	Yesterday, 1 to 2 times	No, I did not consume these products in the last 7 days	Yesterday, 1 to 2 times	No, I did not consume these products in the last 7 days	Within the past 4 to 7 days
G95658	HSM6XRT4_P	H4008	H4008C10	metagenomics	16379244	16366926	8807	3511	0.00021436	18	2014-10-29	15	127	14	Female	HMP_pilot	Included	NA	NA	15	Cincinnati		ibdmdb	PDO-8182		HiSeq 2x101 Paired Lane	LCSET-8733	C90P4ANXX/1,C90P4ANXX/2,C90P4ANXX/3,C90P4ANXX/4,C90P4ANXX/5,C90P4ANXX/6		6	Stool Collection #10	14	4008	7th grade or less	Student	No	No	No	No	No	No	13	nonIBD	Within the past 2 to 3 days	Yesterday, 1 to 2 times	Within the past 2 to 3 days	Yesterday, 3 or more times	No, I did not consume these products in the last 7 days	Within the past 4 to 7 days
G95752	HSM6XRT2_P	H4008	H4008C11	metagenomics	9843149	9839809	51	3289	0.00033414	20	2014-11-12	14	141	15	Female	HMP_pilot	Included	NA	NA	14	Cincinnati		ibdmdb	PDO-8184		HiSeq 2x101 Paired Lane	LCSET-8734	C8G6HANXX/3,C8G6HANXX/4,C8G6HANXX/5,C8G6HANXX/6,C8G6HANXX/7,C8G6HANXX/8		6	Stool Collection #11	15	4008	7th grade or less	Student	No	No	No	No	No	No	13	nonIBD	Within the past 2 to 3 days	Yesterday, 1 to 2 times	Within the past 2 to 3 days	Yesterday, 3 or more times	No, I did not consume these products in the last 7 days	Within the past 2 to 3 days
G111834	HSM67VFX_P	H4008	H4008C13	metagenomics	12228246	12226301	25	1920	0.00015701	24	2014-12-09	27	168	18	Female	HMP_pilot	Excluded	NA	NA	14	Cincinnati		ibdmdb	PDO-10528		HiSeq 2x101 Paired Lane	LCSET-8734	C8G6HANXX/3,C8G6HANXX/4,C8G6HANXX/5,C8G6HANXX/6,C8G6HANXX/7,C8G6HANXX/8		6	Stool Collection #13	18	4008	7th grade or less	Student	No	No	No	No	No	No	13	nonIBD	Yesterday, 1 to 2 times	Within the past 2 to 3 days	Within the past 2 to 3 days	Within the past 4 to 7 days	No, I did not consume these products in the last 7 days	Within the past 2 to 3 days
G111834	HSM67VFX	H4008	H4008C13	metagenomics	18797384	9856185	8934312	6887	0.00036638	24	2014-12-09	0	168	18	Female	HMP	NA	NA	NA	14	Cincinnati		ibdmdb	PDO-10528		HiSeq 2x101 Paired Lane	LCSET-8734	C8G6HANXX/3,C8G6HANXX/4,C8G6HANXX/5,C8G6HANXX/6,C8G6HANXX/7,C8G6HANXX/8		6	Stool Collection #13	18	4008	7th grade or less	Student	No	No	No	No	No	No	13	nonIBD	Yesterday, 1 to 2 times	Within the past 2 to 3 days	Within the past 2 to 3 days	Within the past 4 to 7 days	No, I did not consume these products in the last 7 days	Within the past 2 to 3 days
G110554	HSM67VFZ	H4008	H4008C14	metagenomics	19485130	14927168	4542442	15520	0.0007965	26	2014-12-23	14	182	19	Female	HMP	NA	NA	NA	14	Cincinnati		ibdmdb	PDO-10519							Stool Collection #14	19	4008	7th grade or less	Student	No	No	No	No	No	No	13	nonIBD	Within the past 4 to 7 days	Within the past 4 to 7 days	Yesterday, 1 to 2 times	Yesterday, 3 or more times	No, I did not consume these products in the last 7 days	Within the past 2 to 3 days
G95753	HSM67VG2_P	H4008	H4008C15	metagenomics	15618360	15527567	105	90688	0.0058065	28	2015-01-06	14	196	20	Female	HMP_pilot	Included	NA	NA	14	Cincinnati		ibdmdb	PDO-8184		HiSeq 2x101 Paired Lane	LCSET-8734	C8G6HANXX/3,C8G6HANXX/4,C8G6HANXX/5,C8G6HANXX/6,C8G6HANXX/7,C8G6HANXX/8		6	Stool Collection #15	20	4008	7th grade or less	Student	No	No	No	No	No	No	13	nonIBD	Within the past 2 to 3 days	Within the past 4 to 7 days	Within the past 4 to 7 days	Yesterday, 3 or more times	No, I did not consume these products in the last 7 days	Within the past 4 to 7 days
G95679	HSM67VG6_P	H4008	H4008C17	metagenomics	11371594	11252583	6068	112943	0.00993203	32	2015-02-03	28	224	22	Female	HMP_pilot	Included	NA	NA	14	Cincinnati		ibdmdb	PDO-8182		HiSeq 2x101 Paired Lane	LCSET-8733	C90P4ANXX/1,C90P4ANXX/2,C90P4ANXX/3,C90P4ANXX/4,C90P4ANXX/5,C90P4ANXX/6		6	Stool Collection #17	22	4008	7th grade or less	Student	No	No	No	No	No	No	13	nonIBD	Yesterday, 1 to 2 times	Within the past 4 to 7 days	No, I did not consume these products in the last 7 days	Yesterday, 3 or more times	No, I did not consume these products in the last 7 days	Within the past 2 to 3 days
G110471	HSM67VG8	H4008	H4008C18	metagenomics	23595325	18484823	5089752	20750	0.00087941	34	2015-02-18	15	239	23	Female	HMP	NA	NA	NA	15	Cincinnati		ibdmdb	PDO-10519							Stool Collection #18	23	4008	7th grade or less	Student	No	No	No	No	No	No	13	nonIBD	Within the past 2 to 3 days	Yesterday, 1 to 2 times	Yesterday, 1 to 2 times	Yesterday, 3 or more times	No, I did not consume these products in the last 7 days	Within the past 2 to 3 days
G95685	CSM7CZ2F_P	H4008	H4008C19	metagenomics	10765396	10759472	4942	982	9.122e-05	36	2015-03-03	13	252	25	Female	HMP_pilot	Included	NA	NA	13	Cincinnati		ibdmdb	PDO-8182		HiSeq 2x101 Paired Lane	LCSET-8733	C90P4ANXX/1,C90P4ANXX/2,C90P4ANXX/3,C90P4ANXX/4,C90P4ANXX/5,C90P4ANXX/6		6	Stool Collection #19	25	4008	7th grade or less	Student	No	No	No	No	No	No	13	nonIBD	Yesterday, 1 to 2 times	Within the past 2 to 3 days	Yesterday, 1 to 2 times	Yesterday, 3 or more times	No, I did not consume these products in the last 7 days	Within the past 2 to 3 days
G111775	HSM7CZ2H	H4008	H4008C20	metagenomics	11023806	6353868	4665955	3983	0.00036131	38	2015-03-17	14	266	26	Female	HMP	NA	NA	NA	14	Cincinnati		ibdmdb	PDO-10528							Stool Collection #20	26	4008	7th grade or less	Student	No	No	No	No	No	No	13	nonIBD	Within the past 2 to 3 days	Within the past 4 to 7 days	Yesterday, 3 or more times	Yesterday, 3 or more times	No, I did not consume these products in the last 7 days	Within the past 2 to 3 days
G95698	HSM7CZ2J_P	H4008	H4008C21	metagenomics	4338561	4333572	2077	2912	0.00067119	40	2015-03-31	14	280	27	Female	HMP_pilot	Included	NA	NA	14	Cincinnati		ibdmdb	PDO-8182		HiSeq 2x101 Paired Lane	LCSET-8733	C90P4ANXX/1,C90P4ANXX/2,C90P4ANXX/3,C90P4ANXX/4,C90P4ANXX/5,C90P4ANXX/6		6	Stool Collection #21	27	4008	7th grade or less	Student	No	No	No	No	No	No	13	nonIBD	Yesterday, 1 to 2 times	Yesterday, 1 to 2 times	Yesterday, 1 to 2 times	Yesterday, 3 or more times	No, I did not consume these products in the last 7 days	Within the past 2 to 3 days
G95689	HSM7CZ2L_P	H4008	H4008C22	metagenomics	7951837	7946959	3623	1255	0.00015783	42	2015-04-17	17	297	28	Female	HMP_pilot	Included	NA	NA	17	Cincinnati		ibdmdb	PDO-8182		HiSeq 2x101 Paired Lane	LCSET-8733	C90P4ANXX/1,C90P4ANXX/2,C90P4ANXX/3,C90P4ANXX/4,C90P4ANXX/5,C90P4ANXX/6		6	Stool Collection #22	28	4008	7th grade or less	Student	No	No	No	No	No	No	13	nonIBD	Within the past 2 to 3 days	Within the past 4 to 7 days	Within the past 2 to 3 days	Yesterday, 3 or more times	No, I did not consume these products in the last 7 days	Yesterday, 1 to 2 times
G80011	HSM5MD82_P	H4009	H4009C1	metagenomics	17639576	17589864	33850	15862	0.00089923	0	2014-06-27	0	0	4	Female	HMP_pilot	Included	NA	NA	0	Cincinnati		ibdmdb	PDO-5457	688683	HiSeq 2x101 Paired Lane	LCSET-6802	C662FACXX/2,C662FACXX/3,C662FACXX/4,C662FACXX/5,C662FACXX/6,C662FACXX/7	42560	6	Stool Collection #1	4	4009	7th grade or less	Student	No	No	No	No	No	No	6	nonIBD	Within the past 2 to 3 days	No, I did not consume these products in the last 7 days	No, I did not consume these products in the last 7 days	Yesterday, 1 to 2 times	No, I did not consume these products in the last 7 days	Within the past 2 to 3 days
G79996	HSM5MD8P_P	H4009	H4009C2	metagenomics	12116375	11999328	17612	99435	0.00820666	1	2014-07-08	11	11	5	Female	HMP_pilot	Included	NA	NA	11	Cincinnati		ibdmdb	PDO-5457	688711	HiSeq 2x101 Paired Lane	LCSET-6802	C662FACXX/2,C662FACXX/3,C662FACXX/4,C662FACXX/5,C662FACXX/6,C662FACXX/7	42560	6	Stool Collection #2	5	4009	7th grade or less	Student	No	No	No	No	No	No	6	nonIBD	Within the past 2 to 3 days	No, I did not consume these products in the last 7 days	Within the past 2 to 3 days	Yesterday, 1 to 2 times	No, I did not consume these products in the last 7 days	Within the past 4 to 7 days
G80055	HSM5MD8N_P	H4009	H4009C3	metagenomics	25335795	25293963	32807	9025	0.00035622	3	2014-07-22	14	25	6	Female	HMP_pilot	Included	NA	NA	14	Cincinnati		ibdmdb	PDO-5457	688660	HiSeq 2x101 Paired Lane	LCSET-6802	C662FACXX/2,C662FACXX/3,C662FACXX/4,C662FACXX/5,C662FACXX/6,C662FACXX/7	42560	6	Stool Collection #3	6	4009	7th grade or less	Student	No	No	No	No	No	No	6	nonIBD	No, I did not consume these products in the last 7 days	Within the past 2 to 3 days	No, I did not consume these products in the last 7 days	Yesterday, 3 or more times	No, I did not consume these products in the last 7 days	Yesterday, 1 to 2 times
G95731	HSM5MD8L_P	H4009	H4009C4	metagenomics	20160400	20158407	94	1899	9.419e-05	5	2014-08-05	14	39	7	Female	HMP_pilot	Included	NA	NA	14	Cincinnati		ibdmdb	PDO-8184		HiSeq 2x101 Paired Lane	LCSET-8734	C8G6HANXX/3,C8G6HANXX/4,C8G6HANXX/5,C8G6HANXX/6,C8G6HANXX/7,C8G6HANXX/8		6	Stool Collection #4	7	4009	7th grade or less	Student	No	No	No	No	No	No	6	nonIBD	Within the past 2 to 3 days	No, I did not consume these products in the last 7 days	Within the past 2 to 3 days	Yesterday, 1 to 2 times	No, I did not consume these products in the last 7 days	Within the past 2 to 3 days
G95736	HSM5MD8B_P	H4009	H4009C5	metagenomics	23206294	23166836	144	39314	0.00169411	7	2014-08-19	14	53	8	Female	HMP_pilot	Included	NA	NA	14	Cincinnati		ibdmdb	PDO-8184		HiSeq 2x101 Paired Lane	LCSET-8734	C8G6HANXX/3,C8G6HANXX/4,C8G6HANXX/5,C8G6HANXX/6,C8G6HANXX/7,C8G6HANXX/8		6	Stool Collection #5	8	4009	7th grade or less	Student	No	No	No	No	No	No	6	nonIBD	Within the past 2 to 3 days	No, I did not consume these products in the last 7 days	No, I did not consume these products in the last 7 days	Yesterday, 3 or more times	No, I did not consume these products in the last 7 days	Within the past 2 to 3 days
G95640	HSM5MD8D_P	H4009	H4009C6	metagenomics	12308535	12299635	6845	2055	0.00016696	9	2014-09-03	15	68	9	Female	HMP_pilot	Included	NA	NA	15	Cincinnati		ibdmdb	PDO-8182		HiSeq 2x101 Paired Lane	LCSET-8733	C90P4ANXX/1,C90P4ANXX/2,C90P4ANXX/3,C90P4ANXX/4,C90P4ANXX/5,C90P4ANXX/6		6	Stool Collection #6	9	4009	7th grade or less	Student	No	No	No	No	No	No	6	nonIBD	No, I did not consume these products in the last 7 days	No, I did not consume these products in the last 7 days	No, I did not consume these products in the last 7 days	Yesterday, 3 or more times	No, I did not consume these products in the last 7 days	Yesterday, 1 to 2 times
G110523	HSM6XRT8	H4009	H4009C7	metagenomics	13499607	9839797	3640454	19356	0.00143382	11	2014-09-16	13	81	11	Female	HMP	NA	NA	NA	13	Cincinnati		ibdmdb	PDO-10519							Stool Collection #7	11	4009	7th grade or less	Student	No	No	No	No	No	No	6	nonIBD	No, I did not consume these products in the last 7 days	No, I did not consume these products in the last 7 days	No, I did not consume these products in the last 7 days	Yesterday, 3 or more times	No, I did not consume these products in the last 7 days	Yesterday, 1 to 2 times
G95647	HSM6XRTA_P	H4009	H4009C8	metagenomics	7068053	7036043	3118	28892	0.00408769	13	2014-09-30	14	95	12	Female	HMP_pilot	Included	NA	NA	14	Cincinnati		ibdmdb	PDO-8182		HiSeq 2x101 Paired Lane	LCSET-8733	C90P4ANXX/1,C90P4ANXX/2,C90P4ANXX/3,C90P4ANXX/4,C90P4ANXX/5,C90P4ANXX/6		6	Stool Collection #8	12	4009	7th grade or less	Student	No	No	No	No	No	No	6	nonIBD	No, I did not consume these products in the last 7 days	No, I did not consume these products in the last 7 days	Within the past 2 to 3 days	Yesterday, 3 or more times	No, I did not consume these products in the last 7 days	Yesterday, 1 to 2 times
G95651	HSM6XRTC_P	H4009	H4009C9	metagenomics	8052769	8048210	3877	682	8.469e-05	15	2014-10-14	14	109	13	Female	HMP_pilot	Included	NA	NA	14	Cincinnati		ibdmdb	PDO-8182		HiSeq 2x101 Paired Lane	LCSET-8733	C90P4ANXX/1,C90P4ANXX/2,C90P4ANXX/3,C90P4ANXX/4,C90P4ANXX/5,C90P4ANXX/6		6	Stool Collection #9	13	4009	7th grade or less	Student	No	No	No	No	No	No	6	nonIBD	No, I did not consume these products in the last 7 days	Within the past 2 to 3 days	Within the past 2 to 3 days	Yesterday, 1 to 2 times	No, I did not consume these products in the last 7 days	Yesterday, 1 to 2 times
G95750	HSM6XRTE_P	H4009	H4009C10	metagenomics	13491309	13460154	97	31058	0.00230207	17	2014-10-29	15	124	14	Female	HMP_pilot	Included	NA	NA	15	Cincinnati		ibdmdb	PDO-8184		HiSeq 2x101 Paired Lane	LCSET-8734	C8G6HANXX/3,C8G6HANXX/4,C8G6HANXX/5,C8G6HANXX/6,C8G6HANXX/7,C8G6HANXX/8		6	Stool Collection #10	14	4009	7th grade or less	Student	No	No	No	No	No	No	6	nonIBD	No, I did not consume these products in the last 7 days	No, I did not consume these products in the last 7 days	Yesterday, 1 to 2 times	Yesterday, 3 or more times	No, I did not consume these products in the last 7 days	Yesterday, 1 to 2 times
G111826	HSM6XRTG_P	H4009	H4009C11	metagenomics	18180857	18178364	111	2382	0.00013102	19	2014-11-12	14	138	15	Female	HMP_pilot	Excluded	NA	NA	14	Cincinnati		ibdmdb	PDO-10528		HiSeq 2x101 Paired Lane	LCSET-8734	C8G6HANXX/3,C8G6HANXX/4,C8G6HANXX/5,C8G6HANXX/6,C8G6HANXX/7,C8G6HANXX/8		6	Stool Collection #11	15	4009	7th grade or less	Student	No	No	No	No	No	No	6	nonIBD	No, I did not consume these products in the last 7 days	No, I did not consume these products in the last 7 days	No, I did not consume these products in the last 7 days	Yesterday, 1 to 2 times	No, I did not consume these products in the last 7 days	Yesterday, 1 to 2 times
G111826	HSM6XRTG	H4009	H4009C11	metagenomics	20258108	12090034	8162002	6072	0.00029973	19	2014-11-12	0	138	15	Female	HMP	NA	NA	NA	14	Cincinnati		ibdmdb	PDO-10528		HiSeq 2x101 Paired Lane	LCSET-8734	C8G6HANXX/3,C8G6HANXX/4,C8G6HANXX/5,C8G6HANXX/6,C8G6HANXX/7,C8G6HANXX/8		6	Stool Collection #11	15	4009	7th grade or less	Student	No	No	No	No	No	No	6	nonIBD	No, I did not consume these products in the last 7 days	No, I did not consume these products in the last 7 days	No, I did not consume these products in the last 7 days	Yesterday, 1 to 2 times	No, I did not consume these products in the last 7 days	Yesterday, 1 to 2 times
G110546	HSM67VGA_P	H4009	H4009C13	metagenomics	5615197	5613134	28	2035	0.00036241	23	2014-12-10	28	166	18	Female	HMP_pilot	Excluded	NA	NA	15	Cincinnati		ibdmdb	PDO-10519		HiSeq 2x101 Paired Lane	LCSET-8734	C8G6HANXX/3,C8G6HANXX/4,C8G6HANXX/5,C8G6HANXX/6,C8G6HANXX/7,C8G6HANXX/8		6	Stool Collection #13	18	4009	7th grade or less	Student	No	No	No	No	No	No	6	nonIBD	No, I did not consume these products in the last 7 days	Within the past 2 to 3 days	No, I did not consume these products in the last 7 days	Yesterday, 3 or more times	No, I did not consume these products in the last 7 days	Yesterday, 1 to 2 times
G110546	HSM67VGA	H4009	H4009C13	metagenomics	9239905	6257809	2972773	9323	0.00100899	23	2014-12-10	0	166	18	Female	HMP	NA	NA	NA	15	Cincinnati		ibdmdb	PDO-10519		HiSeq 2x101 Paired Lane	LCSET-8734	C8G6HANXX/3,C8G6HANXX/4,C8G6HANXX/5,C8G6HANXX/6,C8G6HANXX/7,C8G6HANXX/8		6	Stool Collection #13	18	4009	7th grade or less	Student	No	No	No	No	No	No	6	nonIBD	No, I did not consume these products in the last 7 days	Within the past 2 to 3 days	No, I did not consume these products in the last 7 days	Yesterday, 3 or more times	No, I did not consume these products in the last 7 days	Yesterday, 1 to 2 times
G110516	HSM67VGC	H4009	H4009C15	metagenomics	14460267	10772354	3671474	16439	0.00113684	27	2015-01-07	28	194	20	Female	HMP	NA	NA	NA	28	Cincinnati		ibdmdb	PDO-10519							Stool Collection #15	20	4009	7th grade or less	Student	No	No	No	No	No	No	6	nonIBD	No, I did not consume these products in the last 7 days	No, I did not consume these products in the last 7 days	Yesterday, 1 to 2 times	Yesterday, 3 or more times	No, I did not consume these products in the last 7 days	Yesterday, 1 to 2 times
G95759	HSM67VGE_P	H4009	H4009C16	metagenomics	16915318	16814342	109	100867	0.00596306	29	2015-01-20	13	207	21	Female	HMP_pilot	Included	NA	NA	13	Cincinnati		ibdmdb	PDO-8184		HiSeq 2x101 Paired Lane	LCSET-8734	C8G6HANXX/3,C8G6HANXX/4,C8G6HANXX/5,C8G6HANXX/6,C8G6HANXX/7,C8G6HANXX/8		6	Stool Collection #16	21	4009	7th grade or less	Student	No	No	No	No	No	No	6	nonIBD	No, I did not consume these products in the last 7 days	No, I did not consume these products in the last 7 days	No, I did not consume these products in the last 7 days	Yesterday, 3 or more times	No, I did not consume these products in the last 7 days	Yesterday, 1 to 2 times
G110468	HSM67VGG	H4009	H4009C17	metagenomics	15011504	11439786	3559683	12035	0.00080172	31	2015-02-04	15	222	22	Female	HMP	NA	NA	NA	15	Cincinnati		ibdmdb	PDO-10519							Stool Collection #17	22	4009	7th grade or less	Student	No	No	No	No	No	No	6	nonIBD	No, I did not consume these products in the last 7 days	No, I did not consume these products in the last 7 days	Within the past 2 to 3 days	Yesterday, 3 or more times	No, I did not consume these products in the last 7 days	Yesterday, 1 to 2 times
G95764	HSM67VGI_P	H4009	H4009C18	metagenomics	1536086	1535178	3	905	0.00058916	33	2015-02-17	13	235	23	Female	HMP_pilot	Included	NA	NA	13	Cincinnati		ibdmdb	PDO-8184		HiSeq 2x101 Paired Lane	LCSET-8734	C8G6HANXX/3,C8G6HANXX/4,C8G6HANXX/5,C8G6HANXX/6,C8G6HANXX/7,C8G6HANXX/8		6	Stool Collection #18	23	4009	7th grade or less	Student	No	No	No	No	No	No	6	nonIBD	No, I did not consume these products in the last 7 days	No, I did not consume these products in the last 7 days	Within the past 2 to 3 days	Yesterday, 3 or more times	No, I did not consume these products in the last 7 days	Yesterday, 1 to 2 times
G110474	HSM67VGK	H4009	H4009C19	metagenomics	14458075	11073432	3373191	11452	0.00079208	35	2015-03-03	14	249	25	Female	HMP	NA	NA	NA	14	Cincinnati		ibdmdb	PDO-10519							Stool Collection #19	25	4009	7th grade or less	Student	No	No	No	No	No	No	6	nonIBD	No, I did not consume these products in the last 7 days	No, I did not consume these products in the last 7 days	No, I did not consume these products in the last 7 days	Yesterday, 3 or more times	No, I did not consume these products in the last 7 days	Yesterday, 1 to 2 times
G95693	HSM7CYYR_P	H4009	H4009C20	metagenomics	14707161	14693183	7323	6655	0.0004525	37	2015-03-17	14	263	26	Female	HMP_pilot	Included	NA	NA	14	Cincinnati		ibdmdb	PDO-8182		HiSeq 2x101 Paired Lane	LCSET-8733	C90P4ANXX/1,C90P4ANXX/2,C90P4ANXX/3,C90P4ANXX/4,C90P4ANXX/5,C90P4ANXX/6		6	Stool Collection #20	26	4009	7th grade or less	Student	No	No	No	No	No	No	6	nonIBD	Within the past 2 to 3 days	No, I did not consume these products in the last 7 days	Yesterday, 1 to 2 times	Yesterday, 1 to 2 times	No, I did not consume these products in the last 7 days	Yesterday, 1 to 2 times
G95691	HSM7CYYV_P	H4009	H4009C22	metagenomics	4556272	4551241	2073	2958	0.00064921	41	2015-04-14	28	291	28	Female	HMP_pilot	Included	NA	NA	13	Cincinnati		ibdmdb	PDO-8182		HiSeq 2x101 Paired Lane	LCSET-8733	C90P4ANXX/1,C90P4ANXX/2,C90P4ANXX/3,C90P4ANXX/4,C90P4ANXX/5,C90P4ANXX/6		6	Stool Collection #22	28	4009	7th grade or less	Student	No	No	No	No	No	No	6	nonIBD	Within the past 4 to 7 days	No, I did not consume these products in the last 7 days	Within the past 2 to 3 days	Yesterday, 3 or more times	No, I did not consume these products in the last 7 days	Within the past 2 to 3 days
G79995	HSM5MD87_P	H4010	H4010C1	metagenomics	14854158	14192930	19816	641412	0.0431806	0	2014-07-08	0	0	4	Male	HMP_pilot	Included	1	NA	0	Cincinnati	13	ibdmdb	PDO-5457	688637	HiSeq 2x101 Paired Lane	LCSET-6802	C662FACXX/2,C662FACXX/3,C662FACXX/4,C662FACXX/5,C662FACXX/6,C662FACXX/7	42560	6	Stool Collection #1	4	4010	7th grade or less	Student	No	No	No	No	No	No	13	UC	Within the past 2 to 3 days	No, I did not consume these products in the last 7 days	Yesterday, 1 to 2 times	Yesterday, 1 to 2 times	No, I did not consume these products in the last 7 days	Within the past 4 to 7 days
G80051	HSM5MD47_P	H4010	H4010C2	metagenomics	14593643	5498646	1234	9093763	0.623132	2	2014-07-22	14	14	5	Male	HMP_pilot	Included	1	NA	14	Cincinnati	13	ibdmdb	PDO-5458	688747	HiSeq 2x101 Paired Lane	LCSET-6802	C65YPACXX/6,C65YPACXX/7,C65YPACXX/8	42561	3	Stool Collection #2	5	4010	7th grade or less	Student	No	No	No	No	No	No	13	UC	Within the past 2 to 3 days	No, I did not consume these products in the last 7 days	Within the past 2 to 3 days	Yesterday, 3 or more times	No, I did not consume these products in the last 7 days	No, I did not consume these products in the last 7 days
G95635	HSM5MD44_P	H4010	H4010C3	metagenomics	10938471	5923905	6539	5008027	0.457836	4	2014-08-08	17	31	6	Male	HMP_pilot	Included	0	NA	17	Cincinnati	13	ibdmdb	PDO-8182		HiSeq 2x101 Paired Lane	LCSET-8733	C90P4ANXX/1,C90P4ANXX/2,C90P4ANXX/3,C90P4ANXX/4,C90P4ANXX/5,C90P4ANXX/6		6	Stool Collection #3	6	4010	7th grade or less	Student	No	No	No	No	No	No	13	UC	Yesterday, 1 to 2 times	No, I did not consume these products in the last 7 days	Yesterday, 1 to 2 times	Yesterday, 1 to 2 times	No, I did not consume these products in the last 7 days	No, I did not consume these products in the last 7 days
G110549	HSM5MD43_P	H4010	H4010C4	metagenomics	17019373	16715936	107	303330	0.0178226	6	2014-08-21	13	44	7	Male	HMP_pilot	Excluded	0	NA	13	Cincinnati	13	ibdmdb	PDO-10519		HiSeq 2x101 Paired Lane	LCSET-8734	C8G6HANXX/3,C8G6HANXX/4,C8G6HANXX/5,C8G6HANXX/6,C8G6HANXX/7,C8G6HANXX/8		6	Stool Collection #4	7	4010	7th grade or less	Student	No	No	No	No	No	No	13	UC	Within the past 2 to 3 days	No, I did not consume these products in the last 7 days	Yesterday, 1 to 2 times	Yesterday, 1 to 2 times	No, I did not consume these products in the last 7 days	No, I did not consume these products in the last 7 days
G110549	HSM5MD43	H4010	H4010C4	metagenomics	17540255	12500366	4077719	962170	0.054855	6	2014-08-21	0	44	7	Male	HMP	NA	0	NA	13	Cincinnati	13	ibdmdb	PDO-10519		HiSeq 2x101 Paired Lane	LCSET-8734	C8G6HANXX/3,C8G6HANXX/4,C8G6HANXX/5,C8G6HANXX/6,C8G6HANXX/7,C8G6HANXX/8		6	Stool Collection #4	7	4010	7th grade or less	Student	No	No	No	No	No	No	13	UC	Within the past 2 to 3 days	No, I did not consume these products in the last 7 days	Yesterday, 1 to 2 times	Yesterday, 1 to 2 times	No, I did not consume these products in the last 7 days	No, I did not consume these products in the last 7 days
G110525	HSM5MD3Y	H4010	H4010C6	metagenomics	16379376	3072948	3804103	9502325	0.58014	11	2014-09-23	33	77	9	Male	HMP	NA	0	NA	33	Cincinnati	13	ibdmdb	PDO-10519							Stool Collection #6	9	4010	7th grade or less	Student	No	No	No	No	No	No	13	UC	Within the past 2 to 3 days	No, I did not consume these products in the last 7 days	Yesterday, 1 to 2 times	Yesterday, 1 to 2 times	No, I did not consume these products in the last 7 days	Yesterday, 1 to 2 times
G110510	HSM5MD41	H4010	H4010C8	metagenomics	18444184	14185240	4173507	85437	0.00463219	14	2014-10-15	22	99	12	Male	HMP	NA	0	NA	22	Cincinnati	13	ibdmdb	PDO-10519							Stool Collection #8	12	4010	7th grade or less	Student	No	No	No	No	No	No	13	UC	Within the past 2 to 3 days	No, I did not consume these products in the last 7 days	Yesterday, 1 to 2 times	Yesterday, 1 to 2 times	No, I did not consume these products in the last 7 days	No, I did not consume these products in the last 7 days
G110562	HSM6XRTM	H4010	H4010C12	metagenomics	18710710	7153480	4026099	7531131	0.402504	22	2014-12-09	55	154	16	Male	HMP	NA	3	NA	14	Cincinnati	13	ibdmdb	PDO-10519							Stool Collection #12	16	4010	7th grade or less	Student	No	No	No	No	No	No	13	UC	Within the past 2 to 3 days	No, I did not consume these products in the last 7 days	Yesterday, 1 to 2 times	Yesterday, 1 to 2 times	No, I did not consume these products in the last 7 days	Yesterday, 1 to 2 times
G110517	HSM6XRTQ	H4010	H4010C14	metagenomics	21161911	2493579	6657936	12010396	0.567548	26	2015-01-12	34	188	19	Male	HMP	NA	0	NA	34	Cincinnati	13	ibdmdb	PDO-10519							Stool Collection #14	19	4010	7th grade or less	Student	No	No	No	No	No	No	13	UC	Within the past 2 to 3 days	No, I did not consume these products in the last 7 days	Yesterday, 1 to 2 times	Yesterday, 1 to 2 times	No, I did not consume these products in the last 7 days	No, I did not consume these products in the last 7 days
G111804	HSM6XRTO	H4010	H4010C17	metagenomics	28565763	17488485	10944935	132343	0.00463292	33	2015-02-26	45	233	22	Male	HMP	NA	0	NA	45	Cincinnati	13	ibdmdb	PDO-10528							Stool Collection #17	22	4010	7th grade or less	Student	No	No	No	No	No	No	13	UC	Within the past 2 to 3 days	No, I did not consume these products in the last 7 days	Yesterday, 1 to 2 times	Within the past 2 to 3 days	No, I did not consume these products in the last 7 days	No, I did not consume these products in the last 7 days
G111814	HSM6XRTS	H4010	H4010C18	metagenomics	20953892	12537515	8388681	27696	0.00132176	35	2015-03-10	12	245	23	Male	HMP	NA	0	NA	12	Cincinnati	13	ibdmdb	PDO-10528							Stool Collection #18	23	4010	7th grade or less	Student	No	No	No	No	No	No	13	UC	Yesterday, 1 to 2 times	No, I did not consume these products in the last 7 days	Within the past 4 to 7 days	Yesterday, 3 or more times	No, I did not consume these products in the last 7 days	No, I did not consume these products in the last 7 days
G110491	HSM67VGY	H4010	H4010C19	metagenomics	19412660	15315397	4076365	20898	0.00107651	36	2015-03-18	8	253	25	Male	HMP	NA	0	NA	8	Cincinnati	13	ibdmdb	PDO-10519							Stool Collection #19	25	4010	7th grade or less	Student	No	No	No	No	No	No	13	UC	Yesterday, 1 to 2 times	No, I did not consume these products in the last 7 days	Yesterday, 1 to 2 times	Yesterday, 1 to 2 times	No, I did not consume these products in the last 7 days	No, I did not consume these products in the last 7 days
G110504	HSM67VH1	H4010	H4010C24	metagenomics	13654828	10581353	3064824	8651	0.00063355	47	2015-06-05	79	332	30	Male	HMP	NA	1	NA	29	Cincinnati	13	ibdmdb	PDO-10519							Stool Collection #24	30	4010	7th grade or less	Student	No	No	No	No	No	No	13	UC	Yesterday, 1 to 2 times	No, I did not consume these products in the last 7 days	Within the past 2 to 3 days	Yesterday, 3 or more times	No, I did not consume these products in the last 7 days	No, I did not consume these products in the last 7 days
G79986	HSM5MD8J_P	H4011	H4011C1	metagenomics	9374273	9357453	15305	1515	0.00016161	0	2014-07-10	0	0	4	Female	HMP_pilot	Excluded	NA	4	0	Cincinnati	7	ibdmdb	PDO-5457	688684	HiSeq 2x101 Paired Lane	LCSET-6802	C662FACXX/2,C662FACXX/3,C662FACXX/4,C662FACXX/5,C662FACXX/6,C662FACXX/7	42560	6	Stool Collection #1	4	4011	7th grade or less	Student	No	No	No	No	No	No	7	CD	Yesterday, 3 or more times	Within the past 2 to 3 days	Yesterday, 1 to 2 times	Yesterday, 3 or more times	No, I did not consume these products in the last 7 days	Within the past 2 to 3 days
G80070	HSM5MD8F_P	H4012	H4012C1	metagenomics	9935503	9826580	766	108157	0.0108859	0	2014-07-15	5	5	4	Female	HMP_pilot	Excluded	NA	5	0	Cincinnati	16	ibdmdb	PDO-5458	688733	HiSeq 2x101 Paired Lane	LCSET-6802	C65YPACXX/6,C65YPACXX/7,C65YPACXX/8	42561	3	Stool Collection #1	4	4012	Some high school	Student	No	No	No	No	No	No	16	CD	No, I did not consume these products in the last 7 days	No, I did not consume these products in the last 7 days	Yesterday, 1 to 2 times	Yesterday, 1 to 2 times	No, I did not consume these products in the last 7 days	No, I did not consume these products in the last 7 days
G95634	HSM5MD8H_P	H4013	H4013C1	metagenomics	8327257	8312225	4650	10382	0.00124675	0	2014-08-01	17	22	4	Male	HMP_pilot	Included	NA	NA	0	Cincinnati		ibdmdb	PDO-8182		HiSeq 2x101 Paired Lane	LCSET-8733	C90P4ANXX/1,C90P4ANXX/2,C90P4ANXX/3,C90P4ANXX/4,C90P4ANXX/5,C90P4ANXX/6		6	Stool Collection #1	4	4013	7th grade or less	Student	No	No	No	No	No	No	8	nonIBD	Within the past 2 to 3 days	No, I did not consume these products in the last 7 days	Yesterday, 1 to 2 times	Yesterday, 3 or more times	No, I did not consume these products in the last 7 days	No, I did not consume these products in the last 7 days
G95737	HSM5MD6E_P	H4013	H4013C2	metagenomics	26325737	26316121	133	9483	0.00036022	2	2014-08-20	19	41	5	Male	HMP_pilot	Included	NA	NA	19	Cincinnati		ibdmdb	PDO-8184		HiSeq 2x101 Paired Lane	LCSET-8734	C8G6HANXX/3,C8G6HANXX/4,C8G6HANXX/5,C8G6HANXX/6,C8G6HANXX/7,C8G6HANXX/8		6	Stool Collection #2	5	4013	7th grade or less	Student	No	No	No	No	No	No	8	nonIBD	Yesterday, 1 to 2 times	No, I did not consume these products in the last 7 days	Within the past 2 to 3 days	Yesterday, 3 or more times	No, I did not consume these products in the last 7 days	Yesterday, 1 to 2 times
G110550	HSM5MD6I_P	H4013	H4013C4	metagenomics	16943054	16936075	142	6837	0.00040353	5	2014-09-09	20	61	7	Male	HMP_pilot	Excluded	NA	NA	13	Cincinnati		ibdmdb	PDO-10519		HiSeq 2x101 Paired Lane	LCSET-8734	C8G6HANXX/3,C8G6HANXX/4,C8G6HANXX/5,C8G6HANXX/6,C8G6HANXX/7,C8G6HANXX/8		6	Stool Collection #4	7	4013	7th grade or less	Student	No	No	No	No	No	No	8	nonIBD	Within the past 2 to 3 days	No, I did not consume these products in the last 7 days	Yesterday, 1 to 2 times	Yesterday, 1 to 2 times	No, I did not consume these products in the last 7 days	No, I did not consume these products in the last 7 days
G110550	HSM5MD6I	H4013	H4013C4	metagenomics	20374820	16180523	4168414	25883	0.00127034	5	2014-09-09	0	61	7	Male	HMP	NA	NA	NA	13	Cincinnati		ibdmdb	PDO-10519		HiSeq 2x101 Paired Lane	LCSET-8734	C8G6HANXX/3,C8G6HANXX/4,C8G6HANXX/5,C8G6HANXX/6,C8G6HANXX/7,C8G6HANXX/8		6	Stool Collection #4	7	4013	7th grade or less	Student	No	No	No	No	No	No	8	nonIBD	Within the past 2 to 3 days	No, I did not consume these products in the last 7 days	Yesterday, 1 to 2 times	Yesterday, 1 to 2 times	No, I did not consume these products in the last 7 days	No, I did not consume these products in the last 7 days
G110545	HSM5MD6K_P	H4013	H4013C5	metagenomics	19339500	19325483	134	13883	0.00071786	7	2014-09-24	15	76	8	Male	HMP_pilot	Excluded	NA	NA	15	Cincinnati		ibdmdb	PDO-10519		HiSeq 2x101 Paired Lane	LCSET-8734	C8G6HANXX/3,C8G6HANXX/4,C8G6HANXX/5,C8G6HANXX/6,C8G6HANXX/7,C8G6HANXX/8		6	Stool Collection #5	8	4013	7th grade or less	Student	No	No	No	No	No	No	8	nonIBD	Within the past 4 to 7 days	No, I did not consume these products in the last 7 days	Within the past 2 to 3 days	Yesterday, 1 to 2 times	No, I did not consume these products in the last 7 days	No, I did not consume these products in the last 7 days
G110545	HSM5MD6K	H4013	H4013C5	metagenomics	15555161	11689514	3834044	31603	0.00203167	7	2014-09-24	0	76	8	Male	HMP	NA	NA	NA	15	Cincinnati		ibdmdb	PDO-10519		HiSeq 2x101 Paired Lane	LCSET-8734	C8G6HANXX/3,C8G6HANXX/4,C8G6HANXX/5,C8G6HANXX/6,C8G6HANXX/7,C8G6HANXX/8		6	Stool Collection #5	8	4013	7th grade or less	Student	No	No	No	No	No	No	8	nonIBD	Within the past 4 to 7 days	No, I did not consume these products in the last 7 days	Within the past 2 to 3 days	Yesterday, 1 to 2 times	No, I did not consume these products in the last 7 days	No, I did not consume these products in the last 7 days
G111810	HSM5MD6M	H4013	H4013C6	metagenomics	10271938	6304581	3958062	9295	0.00090489	9	2014-10-07	13	89	9	Male	HMP	NA	NA	NA	13	Cincinnati		ibdmdb	PDO-10528							Stool Collection #6	9	4013	7th grade or less	Student	No	No	No	No	No	No	8	nonIBD	Within the past 4 to 7 days	No, I did not consume these products in the last 7 days	Yesterday, 1 to 2 times	Yesterday, 3 or more times	No, I did not consume these products in the last 7 days	No, I did not consume these products in the last 7 days
G110556	HSM6XRRJ	H4013	H4013C9	metagenomics	20459716	16145227	4292982	21507	0.00105119	15	2014-11-20	44	133	13	Male	HMP	NA	NA	NA	16	Cincinnati		ibdmdb	PDO-10519							Stool Collection #9	13	4013	7th grade or less	Student	No	No	No	No	No	No	8	nonIBD	Within the past 4 to 7 days	No, I did not consume these products in the last 7 days	Yesterday, 1 to 2 times	Yesterday, 1 to 2 times	No, I did not consume these products in the last 7 days	No, I did not consume these products in the last 7 days
G111811	HSM6XRVA	H4013	H4013C13	metagenomics	16443871	9880611	6557613	5647	0.00034341	24	2015-01-22	63	196	18	Male	HMP	NA	NA	NA	10	Cincinnati		ibdmdb	PDO-10528							Stool Collection #13	18	4013	7th grade or less	Student	No	No	No	No	No	No	8	nonIBD	Within the past 4 to 7 days	No, I did not consume these products in the last 7 days	Within the past 2 to 3 days	Yesterday, 1 to 2 times	No, I did not consume these products in the last 7 days	No, I did not consume these products in the last 7 days
G110477	HSM6XRVC	H4013	H4013C14	metagenomics	21960841	17247647	4629063	84131	0.00383096	25	2015-01-27	5	201	19	Male	HMP	NA	NA	NA	5	Cincinnati		ibdmdb	PDO-10519							Stool Collection #14	19	4013	7th grade or less	Student	No	No	No	No	No	No	8	nonIBD	Within the past 4 to 7 days	No, I did not consume these products in the last 7 days	Yesterday, 1 to 2 times	Yesterday, 1 to 2 times	No, I did not consume these products in the last 7 days	No, I did not consume these products in the last 7 days
G110488	HSM6XRVK	H4013	H4013C18	metagenomics	11692370	9088498	2591316	12556	0.00107386	31	2015-03-12	44	245	23	Male	HMP	NA	NA	NA	15	Cincinnati		ibdmdb	PDO-10519							Stool Collection #18	23	4013	7th grade or less	Student	No	No	No	No	No	No	8	nonIBD	Within the past 4 to 7 days	No, I did not consume these products in the last 7 days	Within the past 2 to 3 days	Yesterday, 1 to 2 times	No, I did not consume these products in the last 7 days	Within the past 2 to 3 days
G111776	HSM7J4QZ	H4013	H4013C19	metagenomics	18440867	10804767	7633093	3007	0.00016306	36	2015-04-14	33	278	25	Male	HMP	NA	NA	NA	33	Cincinnati		ibdmdb	PDO-10528							Stool Collection #19	25	4013	7th grade or less	Student	No	No	No	No	No	No	8	nonIBD	Within the past 4 to 7 days	No, I did not consume these products in the last 7 days	Yesterday, 1 to 2 times	Yesterday, 3 or more times	No, I did not consume these products in the last 7 days	Within the past 4 to 7 days
G110500	HSM7J4R2	H4013	H4013C22	metagenomics	21816275	17189889	4588912	37474	0.00171771	41	2015-05-21	37	315	28	Male	HMP	NA	NA	NA	37	Cincinnati		ibdmdb	PDO-10519							Stool Collection #22	28	4013	7th grade or less	Student	No	No	No	No	No	No	8	nonIBD	Within the past 4 to 7 days	No, I did not consume these products in the last 7 days	Within the past 2 to 3 days	Yesterday, 1 to 2 times	No, I did not consume these products in the last 7 days	No, I did not consume these products in the last 7 days
G80042	HSM5MD3L_P	H4014	H4014C1	metagenomics	3728083	3718178	5289	4616	0.00123817	0	2014-07-29	0	0	4	Female	HMP_pilot	Included	NA	0	0	Cincinnati	10	ibdmdb	PDO-5457	688703	HiSeq 2x101 Paired Lane	LCSET-6802	C662FACXX/2,C662FACXX/3,C662FACXX/4,C662FACXX/5,C662FACXX/6,C662FACXX/7	42560	6	Stool Collection #1	4	4014	7th grade or less	Student	No	No	No	No	No	No	10	CD	Yesterday, 1 to 2 times	No, I did not consume these products in the last 7 days	Yesterday, 1 to 2 times	Yesterday, 1 to 2 times	No, I did not consume these products in the last 7 days	No, I did not consume these products in the last 7 days
G110539	HSM5MD66	H4014	H4014C3	metagenomics	16816175	4790863	5116266	6909046	0.410857	4	2014-08-26	28	28	6	Female	HMP	NA	NA	2	28	Cincinnati	10	ibdmdb	PDO-10519							Stool Collection #3	6	4014	7th grade or less	Student	No	No	No	No	No	No	10	CD	Within the past 2 to 3 days	No, I did not consume these products in the last 7 days	Within the past 2 to 3 days	Within the past 4 to 7 days	No, I did not consume these products in the last 7 days	No, I did not consume these products in the last 7 days
G110524	HSM5MD6A	H4014	H4014C5	metagenomics	12703022	7765825	3820642	1116555	0.0878968	8	2014-09-23	28	56	8	Female	HMP	NA	NA	1	14	Cincinnati	10	ibdmdb	PDO-10519							Stool Collection #5	8	4014	7th grade or less	Student	No	No	No	No	No	No	10	CD	No, I did not consume these products in the last 7 days	No, I did not consume these products in the last 7 days	Within the past 2 to 3 days	Within the past 4 to 7 days	No, I did not consume these products in the last 7 days	Within the past 2 to 3 days
G111792	HSM5MD6C	H4014	H4014C6	metagenomics	7713514	4510676	3164467	38371	0.00497452	10	2014-10-07	14	70	9	Female	HMP	NA	NA	1	14	Cincinnati	10	ibdmdb	PDO-10528							Stool Collection #6	9	4014	7th grade or less	Student	No	No	No	No	No	No	10	CD	Yesterday, 1 to 2 times	No, I did not consume these products in the last 7 days	Yesterday, 1 to 2 times	Yesterday, 1 to 2 times	No, I did not consume these products in the last 7 days	Within the past 2 to 3 days
G110558	HSM6XRRV	H4014	H4014C9	metagenomics	9986213	6697708	3068212	220293	0.0220597	16	2014-11-20	44	114	13	Female	HMP	NA	NA	3	16	Cincinnati	10	ibdmdb	PDO-10519							Stool Collection #9	13	4014	7th grade or less	Student	No	No	No	No	No	No	10	CD	Yesterday, 1 to 2 times	No, I did not consume these products in the last 7 days	Within the past 4 to 7 days	Within the past 4 to 7 days	No, I did not consume these products in the last 7 days	Within the past 2 to 3 days
G111773	HSM6XRS2	H4014	H4014C12	metagenomics	5465021	3078257	2243144	143620	0.0262799	23	2015-01-07	48	162	16	Female	HMP	NA	NA	2	20	Cincinnati	10	ibdmdb	PDO-10528							Stool Collection #12	16	4014	7th grade or less	Student	No	No	No	No	No	No	10	CD	Within the past 4 to 7 days	Yesterday, 1 to 2 times	Within the past 4 to 7 days	Within the past 4 to 7 days	No, I did not consume these products in the last 7 days	Within the past 4 to 7 days
G110521	HSM6XRVM	H4014	H4014C13	metagenomics	7424288	5494415	1845577	84296	0.0113541	25	2015-01-20	13	175	18	Female	HMP	NA	NA	0	13	Cincinnati	10	ibdmdb	PDO-10519							Stool Collection #13	18	4014	7th grade or less	Student	No	No	No	No	No	No	10	CD	Yesterday, 1 to 2 times	No, I did not consume these products in the last 7 days	Within the past 4 to 7 days	Within the past 4 to 7 days	No, I did not consume these products in the last 7 days	Within the past 4 to 7 days
G110555	HSM6XRVO	H4014	H4014C14	metagenomics	7676148	5686861	1824268	165019	0.0214976	27	2015-02-03	14	189	19	Female	HMP	NA	NA	0	14	Cincinnati	10	ibdmdb	PDO-10519							Stool Collection #14	19	4014	7th grade or less	Student	No	No	No	No	No	No	10	CD	Within the past 4 to 7 days	No, I did not consume these products in the last 7 days	Within the past 4 to 7 days	Within the past 4 to 7 days	No, I did not consume these products in the last 7 days	Within the past 4 to 7 days
G111812	HSM6XRVU	H4014	H4014C19	metagenomics	20266157	11940739	8260454	64964	0.00320554	36	2015-04-10	66	255	25	Female	HMP	NA	NA	0	31	Cincinnati	10	ibdmdb	PDO-10528							Stool Collection #19	25	4014	7th grade or less	Student	No	No	No	No	No	No	10	CD	Within the past 2 to 3 days	Yesterday, 1 to 2 times	Within the past 4 to 7 days	Within the past 4 to 7 days	No, I did not consume these products in the last 7 days	Within the past 2 to 3 days
G110481	HSM6XRVW	H4014	H4014C20	metagenomics	18311399	13175819	4508793	626787	0.0342293	38	2015-04-21	11	266	26	Female	HMP	NA	NA	3	11	Cincinnati	10	ibdmdb	PDO-10519							Stool Collection #20	26	4014	7th grade or less	Student	No	No	No	No	No	No	10	CD	Within the past 2 to 3 days	Yesterday, 1 to 2 times	Within the past 4 to 7 days	Within the past 4 to 7 days	No, I did not consume these products in the last 7 days	Within the past 2 to 3 days
G110496	HSM7J4QT	H4014	H4014C24	metagenomics	5224192	3944003	1139323	140866	0.0269642	50	2015-07-17	87	353	30	Female	HMP	NA	NA	0	31	Cincinnati	10	ibdmdb	PDO-10519							Stool Collection #24	30	4014	7th grade or less	Student	No	No	No	No	No	No	10	CD	Within the past 4 to 7 days	Yesterday, 1 to 2 times	Within the past 2 to 3 days	Within the past 4 to 7 days	No, I did not consume these products in the last 7 days	No, I did not consume these products in the last 7 days
G95733	HSM5MD5X_P	H4015	H4015C1	metagenomics	24763399	19877473	162	4885764	0.197298	0	2014-08-05	0	0	4	Male	HMP_pilot	Included	NA	8	0	Cincinnati	15	ibdmdb	PDO-8184		HiSeq 2x101 Paired Lane	LCSET-8734	C8G6HANXX/3,C8G6HANXX/4,C8G6HANXX/5,C8G6HANXX/6,C8G6HANXX/7,C8G6HANXX/8		6	Stool Collection #1	4	4015	Some high school	Student	No	No	No	No	No	No	15	CD	No, I did not consume these products in the last 7 days	No, I did not consume these products in the last 7 days	Within the past 4 to 7 days	Within the past 4 to 7 days	No, I did not consume these products in the last 7 days	Within the past 2 to 3 days
G110537	HSM5MD62	H4015	H4015C2	metagenomics	20757589	15404321	4578792	774476	0.0373105	2	2014-08-19	14	14	5	Male	HMP	NA	NA	1	14	Cincinnati	15	ibdmdb	PDO-10519							Stool Collection #2	5	4015	Some high school	Student	No	No	No	No	No	No	15	CD	Within the past 4 to 7 days	No, I did not consume these products in the last 7 days	Within the past 2 to 3 days	Within the past 4 to 7 days	No, I did not consume these products in the last 7 days	Within the past 4 to 7 days
G110541	HSM5MD6Y	H4015	H4015C3	metagenomics	16465366	12610073	3675961	179332	0.0108915	4	2014-09-03	15	29	6	Male	HMP	NA	NA	4	15	Cincinnati	15	ibdmdb	PDO-10519							Stool Collection #3	6	4015	Some high school	Student	No	No	No	No	No	No	15	CD	Yesterday, 1 to 2 times	No, I did not consume these products in the last 7 days	Yesterday, 1 to 2 times	Within the past 4 to 7 days	No, I did not consume these products in the last 7 days	No, I did not consume these products in the last 7 days
G111746	HSM5MD71	H4015	H4015C4	metagenomics	13005559	6804760	5260754	940045	0.0722803	6	2014-09-17	14	43	7	Male	HMP	NA	NA	1	14	Cincinnati	15	ibdmdb	PDO-10528							Stool Collection #4	7	4015	Some high school	Student	No	No	No	No	No	No	15	CD
G110527	HSM5MD73	H4015	H4015C5	metagenomics	17600835	11153295	3917277	2530263	0.143758	8	2014-10-02	15	58	8	Male	HMP	NA	NA	5	15	Cincinnati	15	ibdmdb	PDO-10519							Stool Collection #5	8	4015	Some high school	Student	No	No	No	No	No	No	15	CD	Within the past 4 to 7 days	No, I did not consume these products in the last 7 days	No, I did not consume these products in the last 7 days	Yesterday, 3 or more times	No, I did not consume these products in the last 7 days	Within the past 2 to 3 days
G111800	HSM5MD75	H4015	H4015C6	metagenomics	19880488	974861	7734011	11171616	0.561939	11	2014-10-21	19	77	9	Male	HMP	NA	NA	3	19	Cincinnati	15	ibdmdb	PDO-10528							Stool Collection #6	9	4015	Some high school	Student	No	No	No	No	No	No	15	CD	Within the past 2 to 3 days	No, I did not consume these products in the last 7 days	No, I did not consume these products in the last 7 days	Yesterday, 3 or more times	No, I did not consume these products in the last 7 days	Within the past 2 to 3 days
G110514	HSM6XRS4	H4015	H4015C7	metagenomics	20778150	2469233	7033826	11275091	0.542642	12	2014-10-28	7	84	11	Male	HMP	NA	NA	2	7	Cincinnati	15	ibdmdb	PDO-10519							Stool Collection #7	11	4015	Some high school	Student	No	No	No	No	No	No	15	CD	Within the past 2 to 3 days	No, I did not consume these products in the last 7 days	Within the past 2 to 3 days	Yesterday, 3 or more times	No, I did not consume these products in the last 7 days	No, I did not consume these products in the last 7 days
G111774	HSM6XRS6	H4015	H4015C8	metagenomics	10068695	3747411	5134470	1186814	0.117872	14	2014-11-12	15	99	12	Male	HMP	NA	NA	2	15	Cincinnati	15	ibdmdb	PDO-10528							Stool Collection #8	12	4015	Some high school	Student	No	No	No	No	No	No	15	CD	No, I did not consume these products in the last 7 days	Within the past 2 to 3 days	Within the past 2 to 3 days	Yesterday, 3 or more times	No, I did not consume these products in the last 7 days	Within the past 2 to 3 days
G111829	HSM6XRS8	H4015	H4015C9	metagenomics	17959436	187078	7714555	10057803	0.560029	16	2014-11-25	13	112	13	Male	HMP	NA	NA	3	13	Cincinnati	15	ibdmdb	PDO-10528							Stool Collection #9	13	4015	Some high school	Student	No	No	No	No	No	No	15	CD	Within the past 2 to 3 days	No, I did not consume these products in the last 7 days	Within the past 2 to 3 days	Yesterday, 3 or more times	No, I did not consume these products in the last 7 days	No, I did not consume these products in the last 7 days
G111782	HSM6XRSE	H4015	H4015C12	metagenomics	17037088	2837208	6898584	7301296	0.428553	22	2015-01-07	43	155	16	Male	HMP	NA	NA	1	29	Cincinnati	15	ibdmdb	PDO-10528							Stool Collection #12	16	4015	Some high school	Student	No	No	No	No	No	No	15	CD	Within the past 4 to 7 days	No, I did not consume these products in the last 7 days	Within the past 4 to 7 days	Yesterday, 3 or more times	No, I did not consume these products in the last 7 days	Within the past 2 to 3 days
G111747	HSM7CYZ5	H4015	H4015C13	metagenomics	23262701	11870251	9104019	2288431	0.0983734	24	2015-01-21	14	169	18	Male	HMP	NA	NA	1	14	Cincinnati	15	ibdmdb	PDO-10528							Stool Collection #13	18	4015	Some high school	Student	No	No	No	No	No	No	15	CD	Within the past 2 to 3 days	No, I did not consume these products in the last 7 days	No, I did not consume these products in the last 7 days	Yesterday, 3 or more times	No, I did not consume these products in the last 7 days	Within the past 2 to 3 days
G110480	HSM7CYZ7	H4015	H4015C14	metagenomics	22012910	12423983	5324218	4264709	0.193737	26	2015-02-03	13	182	19	Male	HMP	NA	NA	2	13	Cincinnati	15	ibdmdb	PDO-10519							Stool Collection #14	19	4015	Some high school	Student	No	No	No	No	No	No	15	CD	Within the past 4 to 7 days	No, I did not consume these products in the last 7 days	No, I did not consume these products in the last 7 days	Yesterday, 3 or more times	No, I did not consume these products in the last 7 days	Yesterday, 1 to 2 times
G111749	HSM7CYZ9	H4015	H4015C15	metagenomics	14928974	5463019	5987856	3478099	0.232976	28	2015-02-17	14	196	20	Male	HMP	NA	NA	0	14	Cincinnati	15	ibdmdb	PDO-10528							Stool Collection #15	20	4015	Some high school	Student	No	No	No	No	No	No	15	CD	Within the past 2 to 3 days	No, I did not consume these products in the last 7 days	No, I did not consume these products in the last 7 days		No, I did not consume these products in the last 7 days	Within the past 2 to 3 days
G111769	HSM7CYZB	H4015	H4015C16	metagenomics	10259512	3611138	4528613	2119761	0.206614	30	2015-03-03	14	210	21	Male	HMP	NA	NA	0	14	Cincinnati	15	ibdmdb	PDO-10528							Stool Collection #16	21	4015	Some high school	Student	No	No	No	No	No	No	15	CD	Within the past 2 to 3 days	No, I did not consume these products in the last 7 days	Within the past 2 to 3 days	Yesterday, 3 or more times	No, I did not consume these products in the last 7 days	Within the past 4 to 7 days
G111742	HSM7CYZD	H4015	H4015C17	metagenomics	15088230	1936712	6275051	6876467	0.45575	32	2015-03-18	15	225	22	Male	HMP	NA	NA	1	15	Cincinnati	15	ibdmdb	PDO-10528							Stool Collection #17	22	4015	Some high school	Student	No	No	No	No	No	No	15	CD	No, I did not consume these products in the last 7 days	No, I did not consume these products in the last 7 days	Within the past 4 to 7 days	Yesterday, 3 or more times	No, I did not consume these products in the last 7 days	Within the past 2 to 3 days
G111781	HSM7CYZF	H4015	H4015C18	metagenomics	11202783	2859713	4593854	3749216	0.334668	34	2015-03-31	13	238	23	Male	HMP	NA	NA	1	13	Cincinnati	15	ibdmdb	PDO-10528							Stool Collection #18	23	4015	Some high school	Student	No	No	No	No	No	No	15	CD	No, I did not consume these products in the last 7 days	No, I did not consume these products in the last 7 days	Yesterday, 1 to 2 times	Yesterday, 3 or more times	No, I did not consume these products in the last 7 days	Within the past 2 to 3 days
G111787	HSM7J4QB	H4015	H4015C19	metagenomics	15990110	3973175	7477998	4538937	0.283859	36	2015-04-15	15	253	25	Male	HMP	NA	NA	0	15	Cincinnati	15	ibdmdb	PDO-10528							Stool Collection #19	25	4015	Some high school	Student	No	No	No	No	No	No	15	CD	Within the past 4 to 7 days	No, I did not consume these products in the last 7 days	Within the past 4 to 7 days	Yesterday, 3 or more times	No, I did not consume these products in the last 7 days	Within the past 4 to 7 days
G111806	HSM7J4QD	H4015	H4015C20	metagenomics	5523968	718594	2293568	2511806	0.45471	38	2015-04-29	14	267	26	Male	HMP	NA	NA	3	14	Cincinnati	15	ibdmdb	PDO-10528							Stool Collection #20	26	4015	Some high school	Student	No	No	No	No	No	No	15	CD	Within the past 4 to 7 days	No, I did not consume these products in the last 7 days	Within the past 4 to 7 days	Yesterday, 3 or more times	No, I did not consume these products in the last 7 days	Within the past 4 to 7 days
G110499	HSM7J4QF	H4015	H4015C21	metagenomics	25018393	17278097	5969091	1771205	0.0707961	40	2015-05-12	13	280	27	Male	HMP	NA	NA	NA	13	Cincinnati	15	ibdmdb	PDO-10519							Stool Collection #21	27	4015	Some high school	Student	No	No	No	No	No	No	15	CD	Within the past 2 to 3 days	No, I did not consume these products in the last 7 days	No, I did not consume these products in the last 7 days	Yesterday, 3 or more times	No, I did not consume these products in the last 7 days	Within the past 2 to 3 days
G111744	HSM7J4QH	H4015	H4015C22	metagenomics	14783751	4088357	5931314	4764080	0.322251	42	2015-05-28	16	296	28	Male	HMP	NA	NA	NA	16	Cincinnati	15	ibdmdb	PDO-10528							Stool Collection #22	28	4015	Some high school	Student	No	No	No	No	No	No	15	CD	No, I did not consume these products in the last 7 days	No, I did not consume these products in the last 7 days	No, I did not consume these products in the last 7 days	Yesterday, 3 or more times	No, I did not consume these products in the last 7 days	Yesterday, 1 to 2 times
G110494	HSM7J4QJ	H4015	H4015C23	metagenomics	39560	8522	21217	9821	0.248256	44	2015-06-10	13	309	29	Male	HMP	NA	NA	NA	13	Cincinnati	15	ibdmdb	PDO-10519							Stool Collection #23	29	4015	Some high school	Student	No	No	No	No	No	No	15	CD	No, I did not consume these products in the last 7 days	No, I did not consume these products in the last 7 days	No, I did not consume these products in the last 7 days	Yesterday, 3 or more times	Yesterday, 1 to 2 times
G111743	HSM7J4QL	H4015	H4015C24	metagenomics	11966826	6908770	4656305	401751	0.0335721	46	2015-06-24	14	323	30	Male	HMP	NA	NA	5	14	Cincinnati	15	ibdmdb	PDO-10528							Stool Collection #24	30	4015	Some high school	Student	No	No	No	No	No	No	15	CD	Within the past 2 to 3 days	No, I did not consume these products in the last 7 days	No, I did not consume these products in the last 7 days	Yesterday, 3 or more times	No, I did not consume these products in the last 7 days	Within the past 2 to 3 days
G95802	HSM5MD5Z_P	H4016	H4016C1	metagenomics	547959	547146	2	811	0.00148004	0	2014-09-03	0	0	4	Female	HMP_pilot	Included	NA	NA	0	Cincinnati		ibdmdb	PDO-8184		HiSeq 2x101 Paired Lane	LCSET-8734	C8G6HANXX/3,C8G6HANXX/4,C8G6HANXX/5,C8G6HANXX/6,C8G6HANXX/7,C8G6HANXX/8		6	Stool Collection #1	4	4016	7th grade or less	Student	No	No	No	No	No	No	10	nonIBD	No, I did not consume these products in the last 7 days	No, I did not consume these products in the last 7 days	Yesterday, 1 to 2 times	Yesterday, 3 or more times	No, I did not consume these products in the last 7 days	Within the past 2 to 3 days
G95644	HSM5MD6O_P	H4016	H4016C2	metagenomics	8872447	8369939	4724	497784	0.0561045	2	2014-09-23	20	20	5	Female	HMP_pilot	Included	NA	NA	20	Cincinnati		ibdmdb	PDO-8182		HiSeq 2x101 Paired Lane	LCSET-8733	C90P4ANXX/1,C90P4ANXX/2,C90P4ANXX/3,C90P4ANXX/4,C90P4ANXX/5,C90P4ANXX/6		6	Stool Collection #2	5	4016	7th grade or less	Student	No	No	No	No	No	No	10	nonIBD	Within the past 2 to 3 days	Yesterday, 1 to 2 times	No, I did not consume these products in the last 7 days	Yesterday, 3 or more times	No, I did not consume these products in the last 7 days	Within the past 2 to 3 days
G111818	HSM5MD6Q	H4016	H4016C3	metagenomics	13400125	6823355	6528781	47989	0.00358124	5	2014-10-08	15	35	6	Female	HMP	NA	NA	NA	15	Cincinnati		ibdmdb	PDO-10528							Stool Collection #3	6	4016	7th grade or less	Student	No	No	No	No	No	No	10	nonIBD	Within the past 4 to 7 days	Within the past 4 to 7 days	Within the past 2 to 3 days	Yesterday, 3 or more times	No, I did not consume these products in the last 7 days	Yesterday, 1 to 2 times
G95652	HSM5MD6S_P	H4016	H4016C4	metagenomics	12542970	12507146	6408	29416	0.00234522	5	2014-10-14	6	41	7	Female	HMP_pilot	Included	NA	NA	6	Cincinnati		ibdmdb	PDO-8182		HiSeq 2x101 Paired Lane	LCSET-8733	C90P4ANXX/1,C90P4ANXX/2,C90P4ANXX/3,C90P4ANXX/4,C90P4ANXX/5,C90P4ANXX/6		6	Stool Collection #4	7	4016	7th grade or less	Student	No	No	No	No	No	No	10	nonIBD	No, I did not consume these products in the last 7 days	Within the past 2 to 3 days	Within the past 2 to 3 days	Yesterday, 3 or more times	No, I did not consume these products in the last 7 days	Within the past 2 to 3 days
G95751	HSM5MD6U_P	H4016	H4016C5	metagenomics	13677614	13536542	130	140942	0.0103046	8	2014-10-29	15	56	8	Female	HMP_pilot	Included	NA	NA	15	Cincinnati		ibdmdb	PDO-8184		HiSeq 2x101 Paired Lane	LCSET-8734	C8G6HANXX/3,C8G6HANXX/4,C8G6HANXX/5,C8G6HANXX/6,C8G6HANXX/7,C8G6HANXX/8		6	Stool Collection #5	8	4016	7th grade or less	Student	No	No	No	No	No	No	10	nonIBD	Within the past 2 to 3 days	No, I did not consume these products in the last 7 days	Within the past 2 to 3 days	Yesterday, 3 or more times	No, I did not consume these products in the last 7 days	No, I did not consume these products in the last 7 days
G110533	HSM5MD6W	H4016	H4016C6	metagenomics	15482280	11984665	3460733	36882	0.00238221	10	2014-11-12	14	70	9	Female	HMP	NA	NA	NA	14	Cincinnati		ibdmdb	PDO-10519							Stool Collection #6	9	4016	7th grade or less	Student	No	No	No	No	No	No	10	nonIBD	Within the past 4 to 7 days	Within the past 4 to 7 days	Within the past 4 to 7 days	Yesterday, 3 or more times	No, I did not consume these products in the last 7 days	Yesterday, 1 to 2 times
G110553	HSM67VF3	H4016	H4016C9	metagenomics	21171292	16904253	4218448	48591	0.00229514	15	2014-12-23	41	111	13	Female	HMP	NA	NA	NA	7	Cincinnati		ibdmdb	PDO-10519							Stool Collection #9	13	4016	7th grade or less	Student	No	No	No	No	No	No	10	nonIBD	No, I did not consume these products in the last 7 days	Yesterday, 1 to 2 times	Yesterday, 1 to 2 times	Yesterday, 3 or more times	No, I did not consume these products in the last 7 days	Within the past 2 to 3 days
G111813	HSM7CYXE	H4016	H4016C13	metagenomics	18571978	11266688	7234243	71047	0.00382549	24	2015-02-20	59	170	18	Female	HMP	NA	NA	NA	16	Cincinnati		ibdmdb	PDO-10528							Stool Collection #13	18	4016	7th grade or less	Student	No	No	No	No	No	No	10	nonIBD	No, I did not consume these products in the last 7 days	Within the past 2 to 3 days	Within the past 2 to 3 days	Yesterday, 3 or more times	No, I did not consume these products in the last 7 days	No, I did not consume these products in the last 7 days
G111777	HSM7CYXG	H4016	H4016C14	metagenomics	15636971	9792112	5834866	9993	0.00063906	26	2015-03-04	12	182	19	Female	HMP	NA	NA	NA	12	Cincinnati		ibdmdb	PDO-10528							Stool Collection #14	19	4016	7th grade or less	Student	No	No	No	No	No	No	10	nonIBD	No, I did not consume these products in the last 7 days	No, I did not consume these products in the last 7 days	Yesterday, 1 to 2 times	Yesterday, 3 or more times	No, I did not consume these products in the last 7 days	No, I did not consume these products in the last 7 days
G110490	HSM7CYXI	H4016	H4016C15	metagenomics	3318439	2413772	892304	12363	0.00372555	27	2015-03-17	13	195	20	Female	HMP	NA	NA	NA	13	Cincinnati		ibdmdb	PDO-10519							Stool Collection #15	20	4016	7th grade or less	Student	No	No	No	No	No	No	10	nonIBD	No, I did not consume these products in the last 7 days	Yesterday, 1 to 2 times	Within the past 4 to 7 days	Yesterday, 1 to 2 times	No, I did not consume these products in the last 7 days	Yesterday, 1 to 2 times
G111815	HSM7CYXO	H4016	H4016C18	metagenomics	21197348	12876812	8311960	8576	0.00040458	34	2015-04-29	43	238	23	Female	HMP	NA	NA	NA	15	Cincinnati		ibdmdb	PDO-10528							Stool Collection #18	23	4016	7th grade or less	Student	No	No	No	No	No	No	10	nonIBD	No, I did not consume these products in the last 7 days	Within the past 2 to 3 days	Within the past 2 to 3 days	Yesterday, 3 or more times	No, I did not consume these products in the last 7 days	Yesterday, 1 to 2 times
G110498	HSM7J4I3	H4016	H4016C19	metagenomics	24523281	18779325	5680360	63596	0.00259329	35	2015-05-12	13	251	25	Female	HMP	NA	NA	NA	13	Cincinnati		ibdmdb	PDO-10519							Stool Collection #19	25	4016	7th grade or less	Student	No	No	No	No	No	No	10	nonIBD	No, I did not consume these products in the last 7 days	Yesterday, 1 to 2 times	Yesterday, 1 to 2 times	Yesterday, 3 or more times	No, I did not consume these products in the last 7 days	Yesterday, 1 to 2 times
G111817	HSM7J4KO	H4016	H4016C20	metagenomics	17679541	10527376	7130171	21994	0.00124404	38	2015-05-29	17	268	26	Female	HMP	NA	NA	NA	17	Cincinnati		ibdmdb	PDO-10528							Stool Collection #20	26	4016	7th grade or less	Student	No	No	No	No	No	No	10	nonIBD	No, I did not consume these products in the last 7 days	Within the past 2 to 3 days	Yesterday, 1 to 2 times	Yesterday, 3 or more times	No, I did not consume these products in the last 7 days	Yesterday, 1 to 2 times
G110506	HSM7J4KQ	H4016	H4016C24	metagenomics	18245586	14400346	3765285	79955	0.00438216	47	2015-07-29	61	329	30	Female	HMP	NA	NA	NA	19	Cincinnati		ibdmdb	PDO-10519							Stool Collection #24	30	4016	7th grade or less	Student	No	No	No	No	No	No	10	nonIBD	No, I did not consume these products in the last 7 days	Yesterday, 1 to 2 times	Within the past 2 to 3 days	Yesterday, 3 or more times	No, I did not consume these products in the last 7 days	Within the past 2 to 3 days
G110544	HSM6XRQB_P	H4017	H4017C1	metagenomics	22575120	20453579	145	2121396	0.0939705	0	2014-09-17	0	0	4	Female	HMP_pilot	Excluded	NA	6	0	Cincinnati	16	ibdmdb	PDO-10519		HiSeq 2x101 Paired Lane	LCSET-8734	C8G6HANXX/3,C8G6HANXX/4,C8G6HANXX/5,C8G6HANXX/6,C8G6HANXX/7,C8G6HANXX/8		6	Stool Collection #1	4	4017	Some high school	Student	No	No	No	No	No	No	16	CD	Yesterday, 1 to 2 times	Within the past 4 to 7 days	Within the past 4 to 7 days	Yesterday, 3 or more times	No, I did not consume these products in the last 7 days	No, I did not consume these products in the last 7 days
G110544	HSM6XRQB	H4017	H4017C1	metagenomics	16263090	10590141	3761534	1911415	0.117531	0	2014-09-17	0	0	4	Female	HMP	NA	NA	6	0	Cincinnati	16	ibdmdb	PDO-10519		HiSeq 2x101 Paired Lane	LCSET-8734	C8G6HANXX/3,C8G6HANXX/4,C8G6HANXX/5,C8G6HANXX/6,C8G6HANXX/7,C8G6HANXX/8		6	Stool Collection #1	4	4017	Some high school	Student	No	No	No	No	No	No	16	CD	Yesterday, 1 to 2 times	Within the past 4 to 7 days	Within the past 4 to 7 days	Yesterday, 3 or more times	No, I did not consume these products in the last 7 days	No, I did not consume these products in the last 7 days
G111819	HSM67VHK	H4017	H4017C2	metagenomics	13024406	1358610	5591003	6074793	0.466416	2	2014-10-01	14	14	5	Female	HMP	NA	NA	14	14	Cincinnati	16	ibdmdb	PDO-10528							Stool Collection #2	5	4017	Some high school	Student	No	No	No	No	No	No	16	CD	Within the past 2 to 3 days	No, I did not consume these products in the last 7 days	No, I did not consume these products in the last 7 days	Yesterday, 3 or more times	No, I did not consume these products in the last 7 days	No, I did not consume these products in the last 7 days
G110511	HSM6XRQI	H4017	H4017C3	metagenomics	4158019	2823476	1322939	11604	0.00279075	4	2014-10-15	14	28	6	Female	HMP	NA	NA	3	14	Cincinnati	16	ibdmdb	PDO-10519							Stool Collection #3	6	4017	Some high school	Student	No	No	No	No	No	No	16	CD	No, I did not consume these products in the last 7 days	No, I did not consume these products in the last 7 days	No, I did not consume these products in the last 7 days	Yesterday, 3 or more times	No, I did not consume these products in the last 7 days	No, I did not consume these products in the last 7 days
G110515	HSM6XRQK	H4017	H4017C4	metagenomics	12561411	9734036	2759460	67915	0.00540664	5	2014-10-28	13	41	7	Female	HMP	NA	NA	4	13	Cincinnati	16	ibdmdb	PDO-10519							Stool Collection #4	7	4017	Some high school	Student	No	No	No	No	No	No	16	CD	Within the past 4 to 7 days	No, I did not consume these products in the last 7 days	No, I did not consume these products in the last 7 days	Yesterday, 3 or more times	No, I did not consume these products in the last 7 days	No, I did not consume these products in the last 7 days
G110536	HSM6XRQM	H4017	H4017C5	metagenomics	18792729	14240758	4504324	47647	0.0025354	9	2014-11-19	22	63	8	Female	HMP	NA	NA	2	22	Cincinnati	16	ibdmdb	PDO-10519							Stool Collection #5	8	4017	Some high school	Student	No	No	No	No	No	No	16	CD	Yesterday, 1 to 2 times	No, I did not consume these products in the last 7 days	No, I did not consume these products in the last 7 days	Yesterday, 3 or more times	No, I did not consume these products in the last 7 days	No, I did not consume these products in the last 7 days
G110561	HSM6XRQO	H4017	H4017C6	metagenomics	9846878	7567564	2130009	149305	0.0151627	11	2014-12-04	15	78	9	Female	HMP	NA	NA	4	15	Cincinnati	16	ibdmdb	PDO-10519							Stool Collection #6	9	4017	Some high school	Student	No	No	No	No	No	No	16	CD	Yesterday, 1 to 2 times	Within the past 2 to 3 days	No, I did not consume these products in the last 7 days	Yesterday, 1 to 2 times	No, I did not consume these products in the last 7 days	Yesterday, 1 to 2 times
G110552	HSM67VF9	H4017	H4017C7	metagenomics	19810272	15684693	4104341	21238	0.00107207	13	2014-12-17	13	91	11	Female	HMP	NA	NA	9	13	Cincinnati	16	ibdmdb	PDO-10519							Stool Collection #7	11	4017	Some high school	Student	No	No	No	No	No	No	16	CD	Yesterday, 1 to 2 times	No, I did not consume these products in the last 7 days	No, I did not consume these products in the last 7 days	Yesterday, 3 or more times	No, I did not consume these products in the last 7 days	No, I did not consume these products in the last 7 days
G110467	HSM67VFD	H4017	H4017C10	metagenomics	15748754	12216232	3444538	87984	0.00558673	19	2015-01-28	42	133	14	Female	HMP	NA	NA	6	42	Cincinnati	16	ibdmdb	PDO-10519							Stool Collection #10	14	4017	Some high school	Student	No	No	No	No	No	No	16	CD	Within the past 2 to 3 days	No, I did not consume these products in the last 7 days	No, I did not consume these products in the last 7 days	Yesterday, 3 or more times	No, I did not consume these products in the last 7 days	No, I did not consume these products in the last 7 days
G111802	HSM67VFF	H4017	H4017C11	metagenomics	15089309	9051441	6022768	15100	0.00100071	21	2015-02-11	14	147	15	Female	HMP	NA	NA	6	14	Cincinnati	16	ibdmdb	PDO-10528							Stool Collection #11	15	4017	Some high school	Student	No	No	No	No	No	No	16	CD	Yesterday, 1 to 2 times	No, I did not consume these products in the last 7 days	No, I did not consume these products in the last 7 days	Yesterday, 3 or more times	No, I did not consume these products in the last 7 days	No, I did not consume these products in the last 7 days
G111741	HSM67VFH	H4017	H4017C12	metagenomics	14095986	6567040	5935509	1593437	0.113042	23	2015-02-25	14	161	16	Female	HMP	NA	NA	7	14	Cincinnati	16	ibdmdb	PDO-10528							Stool Collection #12	16	4017	Some high school	Student	No	No	No	No	No	No	16	CD	Yesterday, 1 to 2 times	No, I did not consume these products in the last 7 days	No, I did not consume these products in the last 7 days	Yesterday, 3 or more times	No, I did not consume these products in the last 7 days	No, I did not consume these products in the last 7 days
G110489	HSM67VFJ	H4017	H4017C13	metagenomics	17939202	12465126	5428442	45634	0.00254381	25	2015-03-12	15	176	18	Female	HMP	NA	NA	3	15	Cincinnati	16	ibdmdb	PDO-10519							Stool Collection #13	18	4017	Some high school	Student	No	No	No	No	No	No	16	CD	Yesterday, 1 to 2 times	No, I did not consume these products in the last 7 days	No, I did not consume these products in the last 7 days	Yesterday, 3 or more times	No, I did not consume these products in the last 7 days	No, I did not consume these products in the last 7 days
G111766	HSM7CYY3	H4017	H4017C14	metagenomics	16782667	9592411	6873522	316734	0.0188727	26	2015-03-24	12	188	19	Female	HMP	NA	NA	4	12	Cincinnati	16	ibdmdb	PDO-10528							Stool Collection #14	19	4017	Some high school	Student	No	No	No	No	No	No	16	CD	No, I did not consume these products in the last 7 days	No, I did not consume these products in the last 7 days	No, I did not consume these products in the last 7 days	Yesterday, 3 or more times	No, I did not consume these products in the last 7 days	No, I did not consume these products in the last 7 days
G111794	HSM7CYY5	H4017	H4017C15	metagenomics	15100469	8323595	6046868	730006	0.0483433	29	2015-04-08	15	203	20	Female	HMP	NA	NA	5	15	Cincinnati	16	ibdmdb	PDO-10528							Stool Collection #15	20	4017	Some high school	Student	No	No	No	No	No	No	16	CD	No, I did not consume these products in the last 7 days	No, I did not consume these products in the last 7 days	No, I did not consume these products in the last 7 days	Yesterday, 3 or more times	No, I did not consume these products in the last 7 days	No, I did not consume these products in the last 7 days
G110483	HSM7CYY7	H4017	H4017C16	metagenomics	19532077	15081248	4176868	273961	0.0140262	30	2015-04-21	13	216	21	Female	HMP	NA	NA	4	13	Cincinnati	16	ibdmdb	PDO-10519							Stool Collection #16	21	4017	Some high school	Student	No	No	No	No	No	No	16	CD	No, I did not consume these products in the last 7 days	No, I did not consume these products in the last 7 days	Within the past 2 to 3 days	Yesterday, 3 or more times	No, I did not consume these products in the last 7 days	No, I did not consume these products in the last 7 days
G110497	HSM7CYYD	H4017	H4017C18	metagenomics	30142268	16720131	6377675	7044462	0.233707	34	2015-05-19	28	244	23	Female	HMP	NA	NA	9	28	Cincinnati	16	ibdmdb	PDO-10519							Stool Collection #18	23	4017	Some high school	Student	No	No	No	No	No	No	16	CD	No, I did not consume these products in the last 7 days	No, I did not consume these products in the last 7 days	Yesterday, 1 to 2 times	Yesterday, 3 or more times	No, I did not consume these products in the last 7 days	No, I did not consume these products in the last 7 days
G110503	HSM7CYY9	H4017	H4017C19	metagenomics	25439855	17805099	5291163	2343593	0.0921229	36	2015-05-28	9	253	25	Female	HMP	NA	NA	3	9	Cincinnati	16	ibdmdb	PDO-10519							Stool Collection #19	25	4017	Some high school	Student	No	No	No	No	No	No	16	CD	No, I did not consume these products in the last 7 days	No, I did not consume these products in the last 7 days	Yesterday, 1 to 2 times	Yesterday, 3 or more times	No, I did not consume these products in the last 7 days	No, I did not consume these products in the last 7 days
G110505	HSM7CYYB	H4017	H4017C20	metagenomics	22701811	6602463	4799754	11299594	0.49774	37	2015-06-09	12	265	26	Female	HMP	NA	NA	13	12	Cincinnati	16	ibdmdb	PDO-10519							Stool Collection #20	26	4017	Some high school	Student	No	No	No	No	No	No	16	CD	No, I did not consume these products in the last 7 days	No, I did not consume these products in the last 7 days	Yesterday, 1 to 2 times	Yesterday, 3 or more times	No, I did not consume these products in the last 7 days	No, I did not consume these products in the last 7 days
G95643	HSM6XRQC_P	H4018	H4018C1	metagenomics	2467177	2459699	1232	6246	0.00253164	0	2014-09-16	0	0	4	Female	HMP_pilot	Included	NA	NA	0	Cincinnati		ibdmdb	PDO-8182		HiSeq 2x101 Paired Lane	LCSET-8733	C90P4ANXX/1,C90P4ANXX/2,C90P4ANXX/3,C90P4ANXX/4,C90P4ANXX/5,C90P4ANXX/6		6	Stool Collection #1	4	4018	7th grade or less	Student	No	No	No	No	No	No	13	nonIBD	Yesterday, 1 to 2 times	No, I did not consume these products in the last 7 days	Within the past 2 to 3 days	Yesterday, 3 or more times	No, I did not consume these products in the last 7 days	No, I did not consume these products in the last 7 days
G111809	HSM6XRQS	H4018	H4018C3	metagenomics	16207472	10206731	5993353	7388	0.00045584	4	2014-10-14	28	28	6	Female	HMP	NA	NA	NA	14	Cincinnati		ibdmdb	PDO-10528							Stool Collection #3	6	4018	7th grade or less	Student	No	No	No	No	No	No	13	nonIBD	Yesterday, 1 to 2 times	No, I did not consume these products in the last 7 days	Within the past 4 to 7 days	Yesterday, 3 or more times	No, I did not consume these products in the last 7 days
G110529	HSM6XRQU	H4018	H4018C4	metagenomics	16782514	13284535	3486035	11944	0.00071169	6	2014-10-29	15	43	7	Female	HMP	NA	NA	NA	15	Cincinnati		ibdmdb	PDO-10519							Stool Collection #4	7	4018	7th grade or less	Student	No	No	No	No	No	No	13	nonIBD	Yesterday, 1 to 2 times	No, I did not consume these products in the last 7 days	Within the past 2 to 3 days	Yesterday, 1 to 2 times	No, I did not consume these products in the last 7 days	No, I did not consume these products in the last 7 days
G110532	HSM6XRQW	H4018	H4018C5	metagenomics	14311836	10993415	3303524	14897	0.00104089	8	2014-11-12	14	57	8	Female	HMP	NA	NA	NA	14	Cincinnati		ibdmdb	PDO-10519							Stool Collection #5	8	4018	7th grade or less	Student	No	No	No	No	No	No	13	nonIBD	Yesterday, 1 to 2 times	No, I did not consume these products in the last 7 days	No, I did not consume these products in the last 7 days	Yesterday, 1 to 2 times	No, I did not consume these products in the last 7 days	No, I did not consume these products in the last 7 days
G111830	HSM6XRQY	H4018	H4018C6	metagenomics	15656413	8656003	6186451	813959	0.0519889	10	2014-12-01	19	76	9	Female	HMP	NA	NA	NA	19	Cincinnati		ibdmdb	PDO-10528							Stool Collection #6	9	4018	7th grade or less	Student	No	No	No	No	No	No	13	nonIBD	Yesterday, 1 to 2 times	No, I did not consume these products in the last 7 days	Within the past 2 to 3 days	Yesterday, 1 to 2 times	No, I did not consume these products in the last 7 days	Within the past 4 to 7 days
G110520	HSM67VFR	H4018	H4018C10	metagenomics	14959963	11703610	3077805	178548	0.0119351	18	2015-01-20	50	126	14	Female	HMP	NA	NA	NA	14	Cincinnati		ibdmdb	PDO-10519							Stool Collection #10	14	4018	7th grade or less	Student	No	No	No	No	No	No	13	nonIBD	Within the past 2 to 3 days	No, I did not consume these products in the last 7 days	Yesterday, 1 to 2 times	Yesterday, 1 to 2 times	No, I did not consume these products in the last 7 days	No, I did not consume these products in the last 7 days
G111786	HSM7CYYF	H4018	H4018C13	metagenomics	20034570	11992730	7729065	312775	0.0156118	24	2015-03-03	42	168	18	Female	HMP	NA	NA	NA	14	Cincinnati		ibdmdb	PDO-10528							Stool Collection #13	18	4018	7th grade or less	Student	No	No	No	No	No	No	13	nonIBD	Yesterday, 1 to 2 times	No, I did not consume these products in the last 7 days	No, I did not consume these products in the last 7 days	Yesterday, 3 or more times	No, I did not consume these products in the last 7 days	No, I did not consume these products in the last 7 days
G110487	HSM7CYYH	H4018	H4018C14	metagenomics	19200754	15068309	4112955	19490	0.00101506	26	2015-03-17	14	182	19	Female	HMP	NA	NA	NA	14	Cincinnati		ibdmdb	PDO-10519							Stool Collection #14	19	4018	7th grade or less	Student	No	No	No	No	No	No	13	nonIBD	Yesterday, 1 to 2 times	No, I did not consume these products in the last 7 days	Yesterday, 1 to 2 times	Yesterday, 1 to 2 times	No, I did not consume these products in the last 7 days	No, I did not consume these products in the last 7 days
G111779	HSM7CYYP	H4018	H4018C18	metagenomics	13813524	7250968	6555742	6814	0.00049328	34	2015-05-12	56	238	23	Female	HMP	NA	NA	NA	14	Cincinnati		ibdmdb	PDO-10528							Stool Collection #18	23	4018	7th grade or less	Student	No	No	No	No	No	No	13	nonIBD	Yesterday, 1 to 2 times	No, I did not consume these products in the last 7 days	Within the past 4 to 7 days	Yesterday, 1 to 2 times	No, I did not consume these products in the last 7 days	Within the past 4 to 7 days
G110502	HSM7J4LD	H4018	H4018C19	metagenomics	18400501	14440610	3902714	57177	0.00310736	36	2015-05-27	15	253	25	Female	HMP	NA	NA	NA	15	Cincinnati		ibdmdb	PDO-10519							Stool Collection #19	25	4018	7th grade or less	Student	No	No	No	No	No	No	13	nonIBD	Yesterday, 1 to 2 times	Within the past 2 to 3 days	No, I did not consume these products in the last 7 days	Yesterday, 1 to 2 times	No, I did not consume these products in the last 7 days	No, I did not consume these products in the last 7 days
G111790	HSM7J4LF	H4018	H4018C20	metagenomics	17968774	9318082	8645697	4995	0.00027798	38	2015-06-09	13	266	26	Female	HMP	NA	NA	NA	13	Cincinnati		ibdmdb	PDO-10528							Stool Collection #20	26	4018	7th grade or less	Student	No	No	No	No	No	No	13	nonIBD	Yesterday, 1 to 2 times	No, I did not consume these products in the last 7 days	No, I did not consume these products in the last 7 days	Yesterday, 1 to 2 times	No, I did not consume these products in the last 7 days	No, I did not consume these products in the last 7 days
G110495	HSM7J4LH	H4018	H4018C21	metagenomics	24815	2522	21806	487	0.0196252	40	2015-06-23	14	280	27	Female	HMP	NA	NA	NA	14	Cincinnati		ibdmdb	PDO-10519							Stool Collection #21	27	4018	7th grade or less	Student	No	No	No	No	No	No	13	nonIBD	Yesterday, 1 to 2 times	No, I did not consume these products in the last 7 days	Within the past 4 to 7 days	Yesterday, 1 to 2 times	No, I did not consume these products in the last 7 days	No, I did not consume these products in the last 7 days
G110507	HSM7J4LN	H4018	H4018C24	metagenomics	17658696	13770999	3869819	17878	0.00101242	46	2015-08-04	42	322	30	Female	HMP	NA	NA	NA	14	Cincinnati		ibdmdb	PDO-10519							Stool Collection #24	30	4018	7th grade or less	Student	No	No	No	No	No	No	13	nonIBD	Within the past 2 to 3 days	No, I did not consume these products in the last 7 days	Yesterday, 1 to 2 times	Within the past 2 to 3 days	No, I did not consume these products in the last 7 days	No, I did not consume these products in the last 7 days
G95648	HSM6XRQE_P	H4019	H4019C1	metagenomics	16361565	8264797	8714	8088054	0.494333	0	2014-09-30	0	0	4	Female	HMP_pilot	Included	4	NA	0	Cincinnati	11	ibdmdb	PDO-8182		HiSeq 2x101 Paired Lane	LCSET-8733	C90P4ANXX/1,C90P4ANXX/2,C90P4ANXX/3,C90P4ANXX/4,C90P4ANXX/5,C90P4ANXX/6		6	Stool Collection #1	4	4019	7th grade or less	Student	No	No	No	No	No	No	11	UC	Yesterday, 1 to 2 times	No, I did not consume these products in the last 7 days	No, I did not consume these products in the last 7 days	Yesterday, 3 or more times	No, I did not consume these products in the last 7 days	No, I did not consume these products in the last 7 days
G110509	HSM6XRR5	H4019	H4019C2	metagenomics	17792482	3415124	4229456	10147902	0.570348	2	2014-10-14	14	14	5	Female	HMP	NA	4	NA	14	Cincinnati	11	ibdmdb	PDO-10519							Stool Collection #2	5	4019	7th grade or less	Student	No	No	No	No	No	No	11	UC	No, I did not consume these products in the last 7 days	No, I did not consume these products in the last 7 days	Yesterday, 1 to 2 times	Yesterday, 3 or more times	No, I did not consume these products in the last 7 days	No, I did not consume these products in the last 7 days
G110513	HSM6XRR7	H4019	H4019C3	metagenomics	15255985	7135469	3520053	4600463	0.301551	4	2014-10-28	14	28	6	Female	HMP	NA	1	NA	14	Cincinnati	11	ibdmdb	PDO-10519							Stool Collection #3	6	4019	7th grade or less	Student	No	No	No	No	No	No	11	UC	No, I did not consume these products in the last 7 days	No, I did not consume these products in the last 7 days	No, I did not consume these products in the last 7 days	Yesterday, 3 or more times	No, I did not consume these products in the last 7 days	No, I did not consume these products in the last 7 days
G111783	HSM6XRR9	H4019	H4019C4	metagenomics	35668	1176	34375	117	0.00328025	6	2014-11-12	15	43	7	Female	HMP	NA	2	NA	15	Cincinnati	11	ibdmdb	PDO-10528							Stool Collection #4	7	4019	7th grade or less	Student	No	No	No	No	No	No	11	UC	Within the past 4 to 7 days	No, I did not consume these products in the last 7 days	Within the past 2 to 3 days	Yesterday, 3 or more times	No, I did not consume these products in the last 7 days	Within the past 4 to 7 days
G110560	HSM6XRRB	H4019	H4019C5	metagenomics	20038093	15688766	4171002	178325	0.0088993	9	2014-12-02	20	63	8	Female	HMP	NA	3	NA	20	Cincinnati	11	ibdmdb	PDO-10519							Stool Collection #5	8	4019	7th grade or less	Student	No	No	No	No	No	No	11	UC	Within the past 2 to 3 days	No, I did not consume these products in the last 7 days	Within the past 2 to 3 days	Yesterday, 3 or more times	No, I did not consume these products in the last 7 days	No, I did not consume these products in the last 7 days
G111832	HSM6XRRD	H4019	H4019C6	metagenomics	25974961	14781295	10514612	679054	0.0261426	10	2014-12-09	7	70	9	Female	HMP	NA	1	NA	7	Cincinnati	11	ibdmdb	PDO-10528							Stool Collection #6	9	4019	7th grade or less	Student	No	No	No	No	No	No	11	UC	Yesterday, 1 to 2 times	No, I did not consume these products in the last 7 days	Within the past 4 to 7 days	Yesterday, 3 or more times	No, I did not consume these products in the last 7 days	No, I did not consume these products in the last 7 days
G111823	HSM6XRUX	H4019	H4019C7	metagenomics	18228671	8253965	7419744	2554962	0.140162	12	2014-12-23	14	84	11	Female	HMP	NA	1	NA	14	Cincinnati	11	ibdmdb	PDO-10528							Stool Collection #7	11	4019	7th grade or less	Student	No	No	No	No	No	No	11	UC	No, I did not consume these products in the last 7 days	No, I did not consume these products in the last 7 days	No, I did not consume these products in the last 7 days	Yesterday, 1 to 2 times	No, I did not consume these products in the last 7 days	No, I did not consume these products in the last 7 days
G111824	HSM6XRUZ	H4019	H4019C8	metagenomics	9792481	4196479	4205925	1390077	0.141954	14	2015-01-06	14	98	12	Female	HMP	NA	1	NA	14	Cincinnati	11	ibdmdb	PDO-10528							Stool Collection #8	12	4019	7th grade or less	Student	No	No	No	No	No	No	11	UC	Yesterday, 1 to 2 times	No, I did not consume these products in the last 7 days	Within the past 2 to 3 days	Yesterday, 3 or more times	No, I did not consume these products in the last 7 days	No, I did not consume these products in the last 7 days
G111755	HSM6XRV2	H4019	H4019C9	metagenomics	9718618	3561086	3806638	2350894	0.241896	16	2015-01-20	14	112	13	Female	HMP	NA	1	NA	14	Cincinnati	11	ibdmdb	PDO-10528							Stool Collection #9	13	4019	7th grade or less	Student	No	No	No	No	No	No	11	UC	No, I did not consume these products in the last 7 days	No, I did not consume these products in the last 7 days	Within the past 4 to 7 days	Yesterday, 1 to 2 times	No, I did not consume these products in the last 7 days	No, I did not consume these products in the last 7 days
G110479	HSM6XRV4	H4019	H4019C10	metagenomics	16637687	12864911	3394672	378104	0.0227258	18	2015-02-03	14	126	14	Female	HMP	NA	2	NA	14	Cincinnati	11	ibdmdb	PDO-10519							Stool Collection #10	14	4019	7th grade or less	Student	No	No	No	No	No	No	11	UC	Within the past 2 to 3 days	No, I did not consume these products in the last 7 days	Within the past 4 to 7 days	Within the past 4 to 7 days	No, I did not consume these products in the last 7 days	No, I did not consume these products in the last 7 days
G110470	HSM6XRV6	H4019	H4019C11	metagenomics	21596351	16286620	4631273	678458	0.0314154	20	2015-02-17	14	140	15	Female	HMP	NA	1	NA	14	Cincinnati	11	ibdmdb	PDO-10519							Stool Collection #11	15	4019	7th grade or less	Student	No	No	No	No	No	No	11	UC	No, I did not consume these products in the last 7 days	No, I did not consume these products in the last 7 days	No, I did not consume these products in the last 7 days	Yesterday, 3 or more times	No, I did not consume these products in the last 7 days	No, I did not consume these products in the last 7 days
G110475	HSM6XRV8	H4019	H4019C12	metagenomics	19133649	13817528	4337354	978767	0.0511542	22	2015-03-04	15	155	16	Female	HMP	NA	1	NA	15	Cincinnati	11	ibdmdb	PDO-10519							Stool Collection #12	16	4019	7th grade or less	Student	No	No	No	No	No	No	11	UC	No, I did not consume these products in the last 7 days	No, I did not consume these products in the last 7 days	Yesterday, 1 to 2 times	Within the past 2 to 3 days	No, I did not consume these products in the last 7 days	Within the past 4 to 7 days
G111760	HSM7J4PC	H4019	H4019C13	metagenomics	24215928	3562116	9981171	10672641	0.440728	24	2015-03-17	13	168	18	Female	HMP	NA	0	NA	13	Cincinnati	11	ibdmdb	PDO-10528							Stool Collection #13	18	4019	7th grade or less	Student	No	No	No	No	No	No	11	UC	No, I did not consume these products in the last 7 days	No, I did not consume these products in the last 7 days	Within the past 2 to 3 days	Within the past 2 to 3 days	No, I did not consume these products in the last 7 days	No, I did not consume these products in the last 7 days
G111785	HSM7J4PE	H4019	H4019C14	metagenomics	14791857	6637483	7158425	995949	0.0673309	28	2015-04-14	28	196	19	Female	HMP	NA	0	NA	28	Cincinnati	11	ibdmdb	PDO-10528							Stool Collection #14	19	4019	7th grade or less	Student	No	No	No	No	No	No	11	UC	No, I did not consume these products in the last 7 days	No, I did not consume these products in the last 7 days	Within the past 2 to 3 days	Within the past 4 to 7 days	No, I did not consume these products in the last 7 days	No, I did not consume these products in the last 7 days
G111805	HSM7J4PG	H4019	H4019C15	metagenomics	22661432	12147907	9612444	901081	0.0397628	29	2015-04-21	7	203	20	Female	HMP	NA	0	NA	7	Cincinnati	11	ibdmdb	PDO-10528							Stool Collection #15	20	4019	7th grade or less	Student	No	No	No	No	No	No	11	UC	No, I did not consume these products in the last 7 days	No, I did not consume these products in the last 7 days	Within the past 4 to 7 days	Within the past 2 to 3 days	No, I did not consume these products in the last 7 days	Within the past 2 to 3 days
G110485	HSM7J4PI	H4019	H4019C16	metagenomics	15841935	6347335	3501415	5993185	0.378311	31	2015-05-06	15	218	21	Female	HMP	NA	0	NA	15	Cincinnati	11	ibdmdb	PDO-10519							Stool Collection #16	21	4019	7th grade or less	Student	No	No	No	No	No	No	11	UC	No, I did not consume these products in the last 7 days	No, I did not consume these products in the last 7 days	Within the past 2 to 3 days	Yesterday, 1 to 2 times	No, I did not consume these products in the last 7 days	No, I did not consume these products in the last 7 days
G110501	HSM7J4PK	H4019	H4019C17	metagenomics	23645663	256241	6867982	16521440	0.698709	33	2015-05-20	14	232	22	Female	HMP	NA	1	NA	14	Cincinnati	11	ibdmdb	PDO-10519							Stool Collection #17	22	4019	7th grade or less	Student	No	No	No	No	No	No	11	UC	No, I did not consume these products in the last 7 days	No, I did not consume these products in the last 7 days	Within the past 4 to 7 days	Within the past 4 to 7 days	No, I did not consume these products in the last 7 days	No, I did not consume these products in the last 7 days
G110318	HSM7J4PM	H4019	H4019C18	metagenomics	12565258	8179108	3556715	829435	0.0660102	36	2015-06-09	20	252	23	Female	HMP	NA	2	NA	20	Cincinnati	11	ibdmdb	PDO-10520							Stool Collection #18	23	4019	7th grade or less	Student	No	No	No	No	No	No	11	UC	No, I did not consume these products in the last 7 days	No, I did not consume these products in the last 7 days	Within the past 4 to 7 days	Within the past 2 to 3 days	No, I did not consume these products in the last 7 days	No, I did not consume these products in the last 7 days
G111799	HSM7J4M4	H4019	H4019C19	metagenomics	13956843	5824234	5750833	2381776	0.170653	37	2015-06-16	7	259	25	Female	HMP	NA	1	NA	7	Cincinnati	11	ibdmdb	PDO-10528							Stool Collection #19	25	4019	7th grade or less	Student	No	No	No	No	No	No	11	UC	Within the past 4 to 7 days	No, I did not consume these products in the last 7 days	Within the past 2 to 3 days	Yesterday, 1 to 2 times	No, I did not consume these products in the last 7 days	No, I did not consume these products in the last 7 days
G111761	HSM7J4M6	H4019	H4019C20	metagenomics	19032726	6565927	7812372	4654427	0.244549	38	2015-06-23	7	266	26	Female	HMP	NA	2	NA	7	Cincinnati	11	ibdmdb	PDO-10528							Stool Collection #20	26	4019	7th grade or less	Student	No	No	No	No	No	No	11	UC	No, I did not consume these products in the last 7 days	No, I did not consume these products in the last 7 days	Within the past 4 to 7 days	Yesterday, 1 to 2 times	No, I did not consume these products in the last 7 days	Within the past 2 to 3 days
G110300	HSM7J4M8	H4019	H4019C21	metagenomics	18377166	11662024	5376271	1338871	0.0728551	40	2015-07-08	15	281	27	Female	HMP	NA	2	NA	15	Cincinnati	11	ibdmdb	PDO-10520							Stool Collection #21	27	4019	7th grade or less	Student	No	No	No	No	No	No	11	UC	No, I did not consume these products in the last 7 days	No, I did not consume these products in the last 7 days	No, I did not consume these products in the last 7 days	Yesterday, 1 to 2 times	No, I did not consume these products in the last 7 days	No, I did not consume these products in the last 7 days
G110322	HSM7J4MA	H4019	H4019C22	metagenomics	22743796	13440896	8016820	1286080	0.0565464	43	2015-07-28	20	301	28	Female	HMP	NA	2	NA	20	Cincinnati	11	ibdmdb	PDO-10520							Stool Collection #22	28	4019	7th grade or less	Student	No	No	No	No	No	No	11	UC	No, I did not consume these products in the last 7 days	No, I did not consume these products in the last 7 days	No, I did not consume these products in the last 7 days	Within the past 2 to 3 days	No, I did not consume these products in the last 7 days	No, I did not consume these products in the last 7 days
G110334	HSM7J4MC	H4019	H4019C23	metagenomics	20919274	12968093	5514102	2437079	0.116499	45	2015-08-11	14	315	29	Female	HMP	NA	2	NA	14	Cincinnati	11	ibdmdb	PDO-10520							Stool Collection #23	29	4019	7th grade or less	Student	No	No	No	No	No	No	11	UC	No, I did not consume these products in the last 7 days	No, I did not consume these products in the last 7 days	Within the past 2 to 3 days	Yesterday, 1 to 2 times	No, I did not consume these products in the last 7 days	No, I did not consume these products in the last 7 days
G110336	HSM7J4ME	H4019	H4019C24	metagenomics	23989294	12841605	8758637	2389052	0.0995883	46	2015-08-18	7	322	30	Female	HMP	NA	2	NA	7	Cincinnati	11	ibdmdb	PDO-10520							Stool Collection #24	30	4019	7th grade or less	Student	No	No	No	No	No	No	11	UC	No, I did not consume these products in the last 7 days	No, I did not consume these products in the last 7 days	Within the past 2 to 3 days	Yesterday, 1 to 2 times	No, I did not consume these products in the last 7 days	No, I did not consume these products in the last 7 days
G111801	HSM6XRR3	H4020	H4020C1	metagenomics	21449359	12349955	8794053	305351	0.0142359	0	2014-10-07	0	0	4	Male	HMP	NA	NA	3	0	Cincinnati	13	ibdmdb	PDO-10528							Stool Collection #1	4	4020	Some high school	Student	No	No	No	No	No	No	13	CD	Yesterday, 3 or more times	No, I did not consume these products in the last 7 days	Yesterday, 1 to 2 times	Yesterday, 3 or more times	No, I did not consume these products in the last 7 days	No, I did not consume these products in the last 7 days
G95654	HSM67VCX_P	H4020	H4020C2	metagenomics	12071528	12063515	6062	1951	0.00016162	2	2014-10-21	14	14	5	Male	HMP_pilot	Included	NA	2	14	Cincinnati	13	ibdmdb	PDO-8182		HiSeq 2x101 Paired Lane	LCSET-8733	C90P4ANXX/1,C90P4ANXX/2,C90P4ANXX/3,C90P4ANXX/4,C90P4ANXX/5,C90P4ANXX/6		6	Stool Collection #2	5	4020	Some high school	Student	No	No	No	No	No	No	13	CD	Yesterday, 1 to 2 times	No, I did not consume these products in the last 7 days	Yesterday, 1 to 2 times	Yesterday, 1 to 2 times	No, I did not consume these products in the last 7 days	No, I did not consume these products in the last 7 days
G110357	HSM67VCZ	H4020	H4020C3	metagenomics	15326519	10834802	4476871	14846	0.00096865	4	2014-11-04	14	28	6	Male	HMP	NA	NA	0	14	Cincinnati	13	ibdmdb	PDO-10520							Stool Collection #3	6	4020	Some high school	Student	No	No	No	No	No	No	13	CD	Yesterday, 1 to 2 times		Yesterday, 1 to 2 times	Yesterday, 1 to 2 times	No, I did not consume these products in the last 7 days	No, I did not consume these products in the last 7 days
G110359	HSM67VD2	H4020	H4020C4	metagenomics	25988368	18998684	6977819	11865	0.00045655	6	2014-11-18	14	42	7	Male	HMP	NA	NA	2	14	Cincinnati	13	ibdmdb	PDO-10520							Stool Collection #4	7	4020	Some high school	Student	No	No	No	No	No	No	13	CD	Yesterday, 1 to 2 times	No, I did not consume these products in the last 7 days	Yesterday, 1 to 2 times	Yesterday, 1 to 2 times	No, I did not consume these products in the last 7 days	No, I did not consume these products in the last 7 days
G110366	HSM67VD4	H4020	H4020C5	metagenomics	16703709	12331290	4312371	60048	0.00359489	8	2014-12-04	16	58	8	Male	HMP	NA	NA	0	16	Cincinnati	13	ibdmdb	PDO-10520							Stool Collection #5	8	4020	Some high school	Student	No	No	No	No	No	No	13	CD	Yesterday, 1 to 2 times	No, I did not consume these products in the last 7 days	Within the past 4 to 7 days	Within the past 4 to 7 days	No, I did not consume these products in the last 7 days	No, I did not consume these products in the last 7 days
G110360	HSM67VD6	H4020	H4020C6	metagenomics	16148832	11253783	4872621	22428	0.00138883	10	2014-12-16	12	70	9	Male	HMP	NA	NA	1	12	Cincinnati	13	ibdmdb	PDO-10520							Stool Collection #6	9	4020	Some high school	Student	No	No	No	No	No	No	13	CD	Yesterday, 1 to 2 times	No, I did not consume these products in the last 7 days	Yesterday, 1 to 2 times	Yesterday, 1 to 2 times	No, I did not consume these products in the last 7 days	No, I did not consume these products in the last 7 days
G110362	HSM67VHB	H4020	H4020C7	metagenomics	16478275	12062829	4407061	8385	0.00050885	13	2015-01-06	21	91	11	Male	HMP	NA	NA	1	21	Cincinnati	13	ibdmdb	PDO-10520							Stool Collection #7	11	4020	Some high school	Student	No	No	No	No	No	No	13	CD	Yesterday, 1 to 2 times	No, I did not consume these products in the last 7 days	Within the past 4 to 7 days	Yesterday, 1 to 2 times	No, I did not consume these products in the last 7 days	No, I did not consume these products in the last 7 days
G110356	HSM67VHD	H4020	H4020C8	metagenomics	12638564	8723510	3911497	3557	0.00028144	14	2015-01-14	8	99	12	Male	HMP	NA	NA	2	8	Cincinnati	13	ibdmdb	PDO-10520							Stool Collection #8	12	4020	Some high school	Student	No	No	No	No	No	No	13	CD	Yesterday, 1 to 2 times	No, I did not consume these products in the last 7 days	Within the past 4 to 7 days	Within the past 2 to 3 days	No, I did not consume these products in the last 7 days	No, I did not consume these products in the last 7 days
G110284	HSM67VHF	H4020	H4020C9	metagenomics	19358557	14112482	5239666	6409	0.00033107	16	2015-01-27	13	112	13	Male	HMP	NA	NA	1	13	Cincinnati	13	ibdmdb	PDO-10520							Stool Collection #9	13	4020	Some high school	Student	No	No	No	No	No	No	13	CD	Yesterday, 1 to 2 times	No, I did not consume these products in the last 7 days	Within the past 4 to 7 days	Yesterday, 1 to 2 times	No, I did not consume these products in the last 7 days	No, I did not consume these products in the last 7 days
G111767	HSM67VHH	H4020	H4020C10	metagenomics	10894324	5483222	5378307	32795	0.00301028	18	2015-02-13	17	129	14	Male	HMP	NA	NA	4	17	Cincinnati	13	ibdmdb	PDO-10528							Stool Collection #10	14	4020	Some high school	Student	No	No	No	No	No	No	13	CD	Yesterday, 1 to 2 times	No, I did not consume these products in the last 7 days	Within the past 4 to 7 days	Yesterday, 1 to 2 times	No, I did not consume these products in the last 7 days	No, I did not consume these products in the last 7 days
G110282	HSM67VHJ	H4020	H4020C11	metagenomics	26790812	19733683	7053269	3860	0.00014408	20	2015-02-26	13	142	15	Male	HMP	NA	NA	2	13	Cincinnati	13	ibdmdb	PDO-10520							Stool Collection #11	15	4020	Some high school	Student	No	No	No	No	No	No	13	CD	Yesterday, 3 or more times	No, I did not consume these products in the last 7 days	Within the past 4 to 7 days	Yesterday, 1 to 2 times	No, I did not consume these products in the last 7 days	No, I did not consume these products in the last 7 days
G111750	HSM6XRUV	H4020	H4020C12	metagenomics	27208762	16559344	10641728	7690	0.00028263	22	2015-03-10	12	154	16	Male	HMP	NA	NA	2	12	Cincinnati	13	ibdmdb	PDO-10528							Stool Collection #12	16	4020	Some high school	Student	No	No	No	No	No	No	13	CD	Yesterday, 1 to 2 times	No, I did not consume these products in the last 7 days	Within the past 4 to 7 days	Within the past 2 to 3 days	No, I did not consume these products in the last 7 days	No, I did not consume these products in the last 7 days
G110291	HSM7J4PO	H4020	H4020C13	metagenomics	16453503	11770258	4670328	12917	0.00078506	24	2015-03-26	16	170	18	Male	HMP	NA	NA	2	16	Cincinnati	13	ibdmdb	PDO-10520							Stool Collection #13	18	4020	Some high school	Student	No	No	No	No	No	No	13	CD	Yesterday, 1 to 2 times	No, I did not consume these products in the last 7 days	Within the past 4 to 7 days	Within the past 2 to 3 days	No, I did not consume these products in the last 7 days	No, I did not consume these products in the last 7 days
G110287	HSM7J4PQ	H4020	H4020C14	metagenomics	18482968	13573453	4765985	143530	0.00776553	26	2015-04-13	18	188	19	Male	HMP	NA	NA	5	18	Cincinnati	13	ibdmdb	PDO-10520							Stool Collection #14	19	4020	Some high school	Student	No	No	No	No	No	No	13	CD	Yesterday, 1 to 2 times	No, I did not consume these products in the last 7 days	Within the past 4 to 7 days	Yesterday, 1 to 2 times	No, I did not consume these products in the last 7 days	No, I did not consume these products in the last 7 days
G110286	HSM7J4PS	H4020	H4020C15	metagenomics	17333952	12876696	4432425	24831	0.00143251	28	2015-04-21	8	196	20	Male	HMP	NA	NA	2	8	Cincinnati	13	ibdmdb	PDO-10520							Stool Collection #15	20	4020	Some high school	Student	No	No	No	No	No	No	13	CD	Yesterday, 1 to 2 times	No, I did not consume these products in the last 7 days	Within the past 4 to 7 days	Yesterday, 1 to 2 times	No, I did not consume these products in the last 7 days	No, I did not consume these products in the last 7 days
G111788	HSM7J4PU	H4020	H4020C16	metagenomics	10374763	5243148	5127819	3796	0.00036589	30	2015-05-06	15	211	21	Male	HMP	NA	NA	1	15	Cincinnati	13	ibdmdb	PDO-10528							Stool Collection #16	21	4020	Some high school	Student	No	No	No	No	No	No	13	CD	Yesterday, 1 to 2 times	No, I did not consume these products in the last 7 days	Within the past 4 to 7 days	Within the past 2 to 3 days	No, I did not consume these products in the last 7 days	No, I did not consume these products in the last 7 days
G110311	HSM7J4PW	H4020	H4020C17	metagenomics	12984979	9167170	3808284	9525	0.00073354	32	2015-05-22	16	227	22	Male	HMP	NA	NA	0.5	16	Cincinnati	13	ibdmdb	PDO-10520							Stool Collection #17	22	4020	Some high school	Student	No	No	No	No	No	No	13	CD	Yesterday, 1 to 2 times	No, I did not consume these products in the last 7 days	Within the past 2 to 3 days	Yesterday, 1 to 2 times	No, I did not consume these products in the last 7 days	No, I did not consume these products in the last 7 days
G110317	HSM7J4PY	H4020	H4020C18	metagenomics	14518348	10429937	4082826	5585	0.00038469	35	2015-06-10	19	246	23	Male	HMP	NA	NA	1	19	Cincinnati	13	ibdmdb	PDO-10520							Stool Collection #18	23	4020	Some high school	Student	No	No	No	No	No	No	13	CD	Yesterday, 3 or more times	No, I did not consume these products in the last 7 days	Within the past 4 to 7 days	Yesterday, 1 to 2 times	No, I did not consume these products in the last 7 days	No, I did not consume these products in the last 7 days
G110298	HSM7J4IO	H4020	H4020C19	metagenomics	13149169	9126017	4013623	9529	0.00072468	37	2015-06-23	13	259	25	Male	HMP	NA	NA	2	13	Cincinnati	13	ibdmdb	PDO-10520							Stool Collection #19	25	4020	Some high school	Student	No	No	No	No	No	No	13	CD	Yesterday, 3 or more times	No, I did not consume these products in the last 7 days	Within the past 2 to 3 days	Yesterday, 1 to 2 times	No, I did not consume these products in the last 7 days	No, I did not consume these products in the last 7 days
G110303	HSM7J4IP	H4020	H4020C20	metagenomics	14980069	11035186	3935303	9580	0.00063952	38	2015-07-01	8	267	26	Male	HMP	NA	NA	1	8	Cincinnati	13	ibdmdb	PDO-10520							Stool Collection #20	26	4020	Some high school	Student	No	No	No	No	No	No	13	CD	Yesterday, 3 or more times	No, I did not consume these products in the last 7 days	Within the past 4 to 7 days	Yesterday, 1 to 2 times	No, I did not consume these products in the last 7 days	No, I did not consume these products in the last 7 days
G110306	HSM7J4IQ	H4020	H4020C21	metagenomics	21417422	13974774	7376509	66139	0.00308809	40	2015-07-17	16	283	27	Male	HMP	NA	NA	1	16	Cincinnati	13	ibdmdb	PDO-10520							Stool Collection #21	27	4020	Some high school	Student	No	No	No	No	No	No	13	CD	Yesterday, 1 to 2 times	No, I did not consume these products in the last 7 days	No, I did not consume these products in the last 7 days	Within the past 2 to 3 days	No, I did not consume these products in the last 7 days	No, I did not consume these products in the last 7 days
G110308	HSM7J4IR	H4020	H4020C22	metagenomics	18621918	13399787	5206142	15989	0.00085861	42	2015-07-28	11	294	28	Male	HMP	NA	NA	2	11	Cincinnati	13	ibdmdb	PDO-10520							Stool Collection #22	28	4020	Some high school	Student	No	No	No	No	No	No	13	CD	Yesterday, 3 or more times	No, I did not consume these products in the last 7 days	Within the past 4 to 7 days	Yesterday, 1 to 2 times	No, I did not consume these products in the last 7 days	No, I did not consume these products in the last 7 days
G110329	HSM7J4IS	H4020	H4020C23	metagenomics	14776494	10574061	4196635	5798	0.00039238	44	2015-08-11	14	308	29	Male	HMP	NA	NA	2	14	Cincinnati	13	ibdmdb	PDO-10520							Stool Collection #23	29	4020	Some high school	Student	No	No	No	No	No	No	13	CD	Yesterday, 1 to 2 times	No, I did not consume these products in the last 7 days	Within the past 4 to 7 days	Within the past 2 to 3 days	No, I did not consume these products in the last 7 days	No, I did not consume these products in the last 7 days
G95656	HSM67VDX_P	H4022	H4022C1	metagenomics	16884370	16676857	7669	199844	0.011836	0	2014-10-28	0	0	4	Female	HMP_pilot	Included	NA	NA	0	Cincinnati		ibdmdb	PDO-8182		HiSeq 2x101 Paired Lane	LCSET-8733	C90P4ANXX/1,C90P4ANXX/2,C90P4ANXX/3,C90P4ANXX/4,C90P4ANXX/5,C90P4ANXX/6		6	Stool Collection #1	4	4022	7th grade or less	Student	No	No	No	No	No	No	9	nonIBD	No, I did not consume these products in the last 7 days	No, I did not consume these products in the last 7 days	No, I did not consume these products in the last 7 days	Yesterday, 3 or more times	No, I did not consume these products in the last 7 days	Within the past 4 to 7 days
G110358	HSM67VEO	H4022	H4022C2	metagenomics	18385610	13063009	5300613	21988	0.00119594	2	2014-11-12	15	15	5	Female	HMP	NA	NA	NA	15	Cincinnati		ibdmdb	PDO-10520							Stool Collection #2	5	4022	7th grade or less	Student	No	No	No	No	No	No	9	nonIBD	Yesterday, 1 to 2 times	No, I did not consume these products in the last 7 days	No, I did not consume these products in the last 7 days	Yesterday, 3 or more times	No, I did not consume these products in the last 7 days	No, I did not consume these products in the last 7 days
G111827	HSM67VEQ	H4022	H4022C3	metagenomics	15230902	8976123	6227861	26918	0.00176733	4	2014-11-25	13	28	6	Female	HMP	NA	NA	NA	13	Cincinnati		ibdmdb	PDO-10528							Stool Collection #3	6	4022	7th grade or less	Student	No	No	No	No	No	No	9	nonIBD	Within the past 2 to 3 days	No, I did not consume these products in the last 7 days	No, I did not consume these products in the last 7 days	Yesterday, 3 or more times	No, I did not consume these products in the last 7 days	No, I did not consume these products in the last 7 days
G110368	HSM67VES	H4022	H4022C4	metagenomics	23334053	16980669	6266331	87053	0.00373073	6	2014-12-09	14	42	7	Female	HMP	NA	NA	NA	14	Cincinnati		ibdmdb	PDO-10520							Stool Collection #4	7	4022	7th grade or less	Student	No	No	No	No	No	No	9	nonIBD	Yesterday, 1 to 2 times	No, I did not consume these products in the last 7 days	No, I did not consume these products in the last 7 days	Yesterday, 3 or more times	No, I did not consume these products in the last 7 days	No, I did not consume these products in the last 7 days
G110361	HSM67VEU	H4022	H4022C5	metagenomics	20465377	14646639	5810218	8520	0.00041631	8	2014-12-23	14	56	8	Female	HMP	NA	NA	NA	14	Cincinnati		ibdmdb	PDO-10520							Stool Collection #5	8	4022	7th grade or less	Student	No	No	No	No	No	No	9	nonIBD	Yesterday, 1 to 2 times	No, I did not consume these products in the last 7 days	Yesterday, 1 to 2 times	Yesterday, 3 or more times	No, I did not consume these products in the last 7 days	No, I did not consume these products in the last 7 days
G111791	HSM67VEW	H4022	H4022C6	metagenomics	14140863	7267662	6868605	4596	0.00032502	10	2015-01-06	14	70	9	Female	HMP	NA	NA	NA	14	Cincinnati		ibdmdb	PDO-10528							Stool Collection #6	9	4022	7th grade or less	Student	No	No	No	No	No	No	9	nonIBD	Yesterday, 1 to 2 times	No, I did not consume these products in the last 7 days	Within the past 4 to 7 days	Yesterday, 1 to 2 times	No, I did not consume these products in the last 7 days	No, I did not consume these products in the last 7 days
G110363	HSM7CYZJ	H4022	H4022C8	metagenomics	16623919	10923180	5638967	61772	0.00371585	14	2015-02-04	29	99	12	Female	HMP	NA	NA	NA	15	Cincinnati		ibdmdb	PDO-10520							Stool Collection #8	12	4022	7th grade or less	Student	No	No	No	No	No	No	9	nonIBD	Within the past 2 to 3 days	No, I did not consume these products in the last 7 days	Within the past 4 to 7 days	Yesterday, 3 or more times	No, I did not consume these products in the last 7 days	No, I did not consume these products in the last 7 days
G111740	HSM7CYZL	H4022	H4022C9	metagenomics	15650866	9854870	5790595	5401	0.00034509	16	2015-02-17	13	112	13	Female	HMP	NA	NA	NA	13	Cincinnati		ibdmdb	PDO-10528							Stool Collection #9	13	4022	7th grade or less	Student	No	No	No	No	No	No	9	nonIBD	Within the past 2 to 3 days	No, I did not consume these products in the last 7 days	No, I did not consume these products in the last 7 days	Yesterday, 3 or more times	No, I did not consume these products in the last 7 days	No, I did not consume these products in the last 7 days
G111748	HSM7CYZR	H4022	H4022C12	metagenomics	23164703	13992680	9157554	14469	0.00062461	22	2015-04-01	43	155	16	Female	HMP	NA	NA	NA	15	Cincinnati		ibdmdb	PDO-10528							Stool Collection #12	16	4022	7th grade or less	Student	No	No	No	No	No	No	9	nonIBD	Yesterday, 1 to 2 times	No, I did not consume these products in the last 7 days	No, I did not consume these products in the last 7 days	Yesterday, 3 or more times	No, I did not consume these products in the last 7 days	No, I did not consume these products in the last 7 days
G111780	HSM7J4RE	H4022	H4022C14	metagenomics	17479833	10672395	6791610	15828	0.0009055	26	2015-04-28	27	182	19	Female	HMP	NA	NA	NA	14	Cincinnati		ibdmdb	PDO-10528							Stool Collection #14	19	4022	7th grade or less	Student	No	No	No	No	No	No	9	nonIBD	Yesterday, 1 to 2 times	No, I did not consume these products in the last 7 days	Within the past 2 to 3 days	Yesterday, 3 or more times	No, I did not consume these products in the last 7 days	No, I did not consume these products in the last 7 days
G110310	HSM7J4G1	H4022	H4022C15	metagenomics	13318187	8439380	4193322	685485	0.0514698	28	2015-05-14	16	198	20	Female	HMP	NA	NA	NA	16	Cincinnati		ibdmdb	PDO-10520							Stool Collection #15	20	4022	7th grade or less	Student	No	No	No	No	No	No	9	nonIBD	Within the past 2 to 3 days	No, I did not consume these products in the last 7 days	No, I did not consume these products in the last 7 days	Yesterday, 3 or more times	No, I did not consume these products in the last 7 days	No, I did not consume these products in the last 7 days
G111770	HSM7J4G8	H4022	H4022C18	metagenomics	16397864	9618991	6772737	6136	0.0003742	34	2015-06-23	40	238	23	Female	HMP	NA	NA	NA	14	Cincinnati		ibdmdb	PDO-10528							Stool Collection #18	23	4022	7th grade or less	Student	No	No	No	No	No	No	9	nonIBD	Within the past 4 to 7 days	No, I did not consume these products in the last 7 days	No, I did not consume these products in the last 7 days	Yesterday, 3 or more times	No, I did not consume these products in the last 7 days	Yesterday, 1 to 2 times
G111807	HSM7J4IU	H4022	H4022C19	metagenomics	14822525	8942491	5824579	55455	0.00374127	36	2015-07-07	14	252	25	Female	HMP	NA	NA	NA	14	Cincinnati		ibdmdb	PDO-10528							Stool Collection #19	25	4022	7th grade or less	Student	No	No	No	No	No	No	9	nonIBD	Yesterday, 1 to 2 times	No, I did not consume these products in the last 7 days	Within the past 4 to 7 days	Yesterday, 3 or more times	No, I did not consume these products in the last 7 days	Within the past 4 to 7 days
G111772	HSM7J4IW	H4022	H4022C20	metagenomics	13023640	7615060	5396376	12204	0.00093707	38	2015-07-22	15	267	26	Female	HMP	NA	NA	NA	15	Cincinnati		ibdmdb	PDO-10528							Stool Collection #20	26	4022	7th grade or less	Student	No	No	No	No	No	No	9	nonIBD	Yesterday, 1 to 2 times	Within the past 2 to 3 days	Within the past 4 to 7 days	Yesterday, 3 or more times	No, I did not consume these products in the last 7 days	Yesterday, 1 to 2 times
G95662	HSM67VDR_P	H4023	H4023C1	metagenomics	10737296	10713263	5194	18839	0.00175454	0	2014-11-14	0	0	4	Male	HMP_pilot	Included	NA	NA	0	Cincinnati		ibdmdb	PDO-8182		HiSeq 2x101 Paired Lane	LCSET-8733	C90P4ANXX/1,C90P4ANXX/2,C90P4ANXX/3,C90P4ANXX/4,C90P4ANXX/5,C90P4ANXX/6		6	Stool Collection #1	4	4023	Some high school	Student	No	No	No	No	No	No	16	nonIBD	Yesterday, 1 to 2 times	No, I did not consume these products in the last 7 days	No, I did not consume these products in the last 7 days	Yesterday, 1 to 2 times	No, I did not consume these products in the last 7 days	No, I did not consume these products in the last 7 days
G110364	HSM6XRUL	H4023	H4023C2	metagenomics	17272494	12563320	4668825	40349	0.00233603	1	2014-11-25	11	11	5	Male	HMP	NA	NA	NA	11	Cincinnati		ibdmdb	PDO-10520							Stool Collection #2	5	4023	Some high school	Student	No	No	No	No	No	No	16	nonIBD	Yesterday, 3 or more times	No, I did not consume these products in the last 7 days	No, I did not consume these products in the last 7 days	Yesterday, 1 to 2 times	No, I did not consume these products in the last 7 days	No, I did not consume these products in the last 7 days
G110367	HSM6XRUN	H4023	H4023C3	metagenomics	16827400	12244288	4282511	300601	0.0178638	3	2014-12-09	14	25	6	Male	HMP	NA	NA	NA	14	Cincinnati		ibdmdb	PDO-10520							Stool Collection #3	6	4023	Some high school	Student	No	No	No	No	No	No	16	nonIBD	Within the past 4 to 7 days	No, I did not consume these products in the last 7 days	No, I did not consume these products in the last 7 days	Within the past 2 to 3 days	No, I did not consume these products in the last 7 days	No, I did not consume these products in the last 7 days
G110354	HSM6XRUR	H4023	H4023C5	metagenomics	20730636	15410076	5315487	5073	0.00024471	7	2015-01-06	28	53	8	Male	HMP	NA	NA	NA	28	Cincinnati		ibdmdb	PDO-10520							Stool Collection #5	8	4023	Some high school	Student	No	No	No	No	No	No	16	nonIBD	Yesterday, 1 to 2 times	No, I did not consume these products in the last 7 days	No, I did not consume these products in the last 7 days	Yesterday, 1 to 2 times	No, I did not consume these products in the last 7 days	No, I did not consume these products in the last 7 days
G110353	HSM6XRQ8	H4023	H4023C6	metagenomics	20849460	15117987	5725027	6446	0.00030917	9	2015-01-20	14	67	9	Male	HMP	NA	NA	NA	14	Cincinnati		ibdmdb	PDO-10520							Stool Collection #6	9	4023	Some high school	Student	No	No	No	No	No	No	16	nonIBD	Yesterday, 1 to 2 times	No, I did not consume these products in the last 7 days	No, I did not consume these products in the last 7 days	Yesterday, 1 to 2 times	No, I did not consume these products in the last 7 days	No, I did not consume these products in the last 7 days
G111828	HSM7CZ16	H4023	H4023C7	metagenomics	11296469	6392758	4900037	3674	0.00032523	11	2015-02-05	16	83	11	Male	HMP	NA	NA	NA	16	Cincinnati		ibdmdb	PDO-10528							Stool Collection #7	11	4023	Some high school	Student	No	No	No	No	No	No	16	nonIBD	Yesterday, 1 to 2 times	No, I did not consume these products in the last 7 days	No, I did not consume these products in the last 7 days	Yesterday, 3 or more times	No, I did not consume these products in the last 7 days	No, I did not consume these products in the last 7 days
G111784	HSM7CZ18	H4023	H4023C8	metagenomics	11300692	5635830	5619560	45302	0.00400878	13	2015-02-18	13	96	12	Male	HMP	NA	NA	NA	13	Cincinnati		ibdmdb	PDO-10528							Stool Collection #8	12	4023	Some high school	Student	No	No	No	No	No	No	16	nonIBD	Yesterday, 3 or more times	No, I did not consume these products in the last 7 days	No, I did not consume these products in the last 7 days	Yesterday, 1 to 2 times	No, I did not consume these products in the last 7 days	No, I did not consume these products in the last 7 days
G110283	HSM7CZ1A	H4023	H4023C9	metagenomics	27425940	20086639	7242144	97157	0.00354252	15	2015-03-04	14	110	13	Male	HMP	NA	NA	NA	14	Cincinnati		ibdmdb	PDO-10520							Stool Collection #9	13	4023	Some high school	Student	No	No	No	No	No	No	16	nonIBD	Yesterday, 1 to 2 times	No, I did not consume these products in the last 7 days	No, I did not consume these products in the last 7 days	Yesterday, 1 to 2 times	No, I did not consume these products in the last 7 days	No, I did not consume these products in the last 7 days
G111751	HSM7CZ1C	H4023	H4023C10	metagenomics	28170114	17357857	10759843	52414	0.00186062	17	2015-03-18	14	124	14	Male	HMP	NA	NA	NA	14	Cincinnati		ibdmdb	PDO-10528							Stool Collection #10	14	4023	Some high school	Student	No	No	No	No	No	No	16	nonIBD	Yesterday, 1 to 2 times	No, I did not consume these products in the last 7 days	No, I did not consume these products in the last 7 days	Yesterday, 1 to 2 times	No, I did not consume these products in the last 7 days	No, I did not consume these products in the last 7 days
G111739	HSM7CZ1E	H4023	H4023C11	metagenomics	21818210	13821849	7984353	12008	0.00055037	19	2015-04-01	14	138	15	Male	HMP	NA	NA	NA	14	Cincinnati		ibdmdb	PDO-10528							Stool Collection #11	15	4023	Some high school	Student	No	No	No	No	No	No	16	nonIBD	Yesterday, 1 to 2 times	No, I did not consume these products in the last 7 days	No, I did not consume these products in the last 7 days	Yesterday, 3 or more times	No, I did not consume these products in the last 7 days	No, I did not consume these products in the last 7 days
G111778	HSM7CZ1G	H4023	H4023C12	metagenomics	16503542	9832517	6661489	9536	0.00057782	21	2015-04-15	14	152	16	Male	HMP	NA	NA	NA	14	Cincinnati		ibdmdb	PDO-10528							Stool Collection #12	16	4023	Some high school	Student	No	No	No	No	No	No	16	nonIBD	Yesterday, 3 or more times	No, I did not consume these products in the last 7 days	No, I did not consume these products in the last 7 days	Yesterday, 1 to 2 times	No, I did not consume these products in the last 7 days	No, I did not consume these products in the last 7 days
G111797	HSM7J4HA	H4023	H4023C13	metagenomics	13188308	8028972	5133358	25978	0.00196978	23	2015-04-28	13	165	18	Male	HMP	NA	NA	NA	13	Cincinnati		ibdmdb	PDO-10528							Stool Collection #13	18	4023	Some high school	Student	No	No	No	No	No	No	16	nonIBD	Yesterday, 3 or more times	Yesterday, 3 or more times	No, I did not consume these products in the last 7 days	Yesterday, 1 to 2 times	No, I did not consume these products in the last 7 days	No, I did not consume these products in the last 7 days
G110369	HSM7J4HC	H4023	H4023C14	metagenomics	19521884	14390429	5125062	6393	0.00032748	24	2015-05-05	7	172	19	Male	HMP	NA	NA	NA	7	Cincinnati		ibdmdb	PDO-10520							Stool Collection #14	19	4023	Some high school	Student	No	No	No	No	No	No	16	nonIBD	Yesterday, 3 or more times	No, I did not consume these products in the last 7 days	No, I did not consume these products in the last 7 days	Yesterday, 1 to 2 times	No, I did not consume these products in the last 7 days	No, I did not consume these products in the last 7 days
G111762	HSM7J4HE	H4023	H4023C15	metagenomics	22043506	13268015	8768209	7282	0.00033035	25	2015-05-12	7	179	20	Male	HMP	NA	NA	NA	7	Cincinnati		ibdmdb	PDO-10528							Stool Collection #15	20	4023	Some high school	Student	No	No	No	No	No	No	16	nonIBD	Yesterday, 1 to 2 times	No, I did not consume these products in the last 7 days	No, I did not consume these products in the last 7 days	Yesterday, 1 to 2 times	No, I did not consume these products in the last 7 days	No, I did not consume these products in the last 7 days
G111808	HSM7J4HG	H4023	H4023C16	metagenomics	12188055	6349040	5834728	4287	0.00035174	29	2015-06-09	28	207	21	Male	HMP	NA	NA	NA	28	Cincinnati		ibdmdb	PDO-10528							Stool Collection #16	21	4023	Some high school	Student	No	No	No	No	No	No	16	nonIBD	Yesterday, 1 to 2 times	No, I did not consume these products in the last 7 days	No, I did not consume these products in the last 7 days	Yesterday, 1 to 2 times	No, I did not consume these products in the last 7 days	No, I did not consume these products in the last 7 days
G111752	HSM7J4HI	H4023	H4023C17	metagenomics	22672381	14150156	8514871	7354	0.00032436	31	2015-06-23	14	221	22	Male	HMP	NA	NA	NA	14	Cincinnati		ibdmdb	PDO-10528							Stool Collection #17	22	4023	Some high school	Student	No	No	No	No	No	No	16	nonIBD	No, I did not consume these products in the last 7 days	Yesterday, 1 to 2 times	Yesterday, 3 or more times	Yesterday, 3 or more times	No, I did not consume these products in the last 7 days	No, I did not consume these products in the last 7 days
G111798	HSM7J4HK	H4023	H4023C18	metagenomics	15039645	9233816	5787358	18471	0.00122815	33	2015-07-08	15	236	23	Male	HMP	NA	NA	NA	15	Cincinnati		ibdmdb	PDO-10528							Stool Collection #18	23	4023	Some high school	Student	No	No	No	No	No	No	16	nonIBD	No, I did not consume these products in the last 7 days	Yesterday, 3 or more times	No, I did not consume these products in the last 7 days	Yesterday, 3 or more times	No, I did not consume these products in the last 7 days	No, I did not consume these products in the last 7 days
G110321	HSM7J4KC	H4023	H4023C19	metagenomics	20805275	15183983	5435440	185852	0.00893293	35	2015-07-23	15	251	25	Male	HMP	NA	NA	NA	15	Cincinnati		ibdmdb	PDO-10520							Stool Collection #19	25	4023	Some high school	Student	No	No	No	No	No	No	16	nonIBD	Yesterday, 3 or more times	No, I did not consume these products in the last 7 days	No, I did not consume these products in the last 7 days	Yesterday, 1 to 2 times	No, I did not consume these products in the last 7 days	No, I did not consume these products in the last 7 days
G111763	HSM7J4KG	H4023	H4023C21	metagenomics	12322220	7425164	4887666	9390	0.00076204	39	2015-08-18	26	277	27	Male	HMP	NA	NA	NA	13	Cincinnati		ibdmdb	PDO-10528							Stool Collection #21	27	4023	Some high school	Student	No	No	No	No	No	No	16	nonIBD
G111754	HSM7J4KI	H4023	H4023C22	metagenomics	20120302	12371155	7699968	49179	0.00244425	41	2015-09-02	15	292	28	Male	HMP	NA	NA	NA	15	Cincinnati		ibdmdb	PDO-10528							Stool Collection #22	28	4023	Some high school	Student	No	No	No	No	No	No	16	nonIBD	Yesterday, 1 to 2 times	No, I did not consume these products in the last 7 days	No, I did not consume these products in the last 7 days	Yesterday, 1 to 2 times	No, I did not consume these products in the last 7 days	No, I did not consume these products in the last 7 days
G110324	HSM7J4KK	H4023	H4023C23	metagenomics	24938248	18120340	6696807	121101	0.00485603	43	2015-09-16	14	306	29	Male	HMP	NA	NA	NA	14	Cincinnati		ibdmdb	PDO-10520							Stool Collection #23	29	4023	Some high school	Student	No	No	No	No	No	No	16	nonIBD	Yesterday, 1 to 2 times	Yesterday, 1 to 2 times	Yesterday, 1 to 2 times	Yesterday, 1 to 2 times	No, I did not consume these products in the last 7 days	No, I did not consume these products in the last 7 days
G111745	HSM7J4KM	H4023	H4023C24	metagenomics	17192856	10525734	6630567	36555	0.00212617	45	2015-09-30	14	320	30	Male	HMP	NA	NA	NA	14	Cincinnati		ibdmdb	PDO-10528							Stool Collection #24	30	4023	Some high school	Student	No	No	No	No	No	No	16	nonIBD	Yesterday, 1 to 2 times	No, I did not consume these products in the last 7 days	No, I did not consume these products in the last 7 days	Yesterday, 1 to 2 times	No, I did not consume these products in the last 7 days	No, I did not consume these products in the last 7 days
G111833	HSM67VDT_P	H4024	H4024C1	metagenomics	15656942	15649988	72	6882	0.00043955	0	2014-11-19	0	0	4	Male	HMP_pilot	Excluded	NA	NA	0	Cincinnati		ibdmdb	PDO-10528		HiSeq 2x101 Paired Lane	LCSET-8734	C8G6HANXX/3,C8G6HANXX/4,C8G6HANXX/5,C8G6HANXX/6,C8G6HANXX/7,C8G6HANXX/8		6	Stool Collection #1	4	4024	7th grade or less	Student	No	No	No	No	No	No	11	nonIBD	Yesterday, 3 or more times	No, I did not consume these products in the last 7 days	No, I did not consume these products in the last 7 days	Yesterday, 3 or more times	No, I did not consume these products in the last 7 days	No, I did not consume these products in the last 7 days
G111833	HSM67VDT	H4024	H4024C1	metagenomics	25244973	15307557	9927102	10314	0.00040856	0	2014-11-19	0	0	4	Male	HMP	NA	NA	NA	0	Cincinnati		ibdmdb	PDO-10528		HiSeq 2x101 Paired Lane	LCSET-8734	C8G6HANXX/3,C8G6HANXX/4,C8G6HANXX/5,C8G6HANXX/6,C8G6HANXX/7,C8G6HANXX/8		6	Stool Collection #1	4	4024	7th grade or less	Student	No	No	No	No	No	No	11	nonIBD	Yesterday, 3 or more times	No, I did not consume these products in the last 7 days	No, I did not consume these products in the last 7 days	Yesterday, 3 or more times	No, I did not consume these products in the last 7 days	No, I did not consume these products in the last 7 days
G110365	HSM67VI3	H4024	H4024C2	metagenomics	19744039	13121552	6609891	12596	0.00063796	2	2014-12-03	14	14	5	Male	HMP	NA	NA	NA	14	Cincinnati		ibdmdb	PDO-10520							Stool Collection #2	5	4024	7th grade or less	Student	No	No	No	No	No	No	11	nonIBD	Yesterday, 1 to 2 times	No, I did not consume these products in the last 7 days	No, I did not consume these products in the last 7 days	Yesterday, 3 or more times	No, I did not consume these products in the last 7 days	No, I did not consume these products in the last 7 days
G111821	HSM67VI5	H4024	H4024C3	metagenomics	25046660	14885497	10130152	31011	0.00123813	3	2014-12-16	13	27	6	Male	HMP	NA	NA	NA	13	Cincinnati		ibdmdb	PDO-10528							Stool Collection #3	6	4024	7th grade or less	Student	No	No	No	No	No	No	11	nonIBD	Yesterday, 3 or more times	No, I did not consume these products in the last 7 days	No, I did not consume these products in the last 7 days	Yesterday, 1 to 2 times	No, I did not consume these products in the last 7 days	No, I did not consume these products in the last 7 days
G111825	HSM67VI7	H4024	H4024C4	metagenomics	18963196	11385678	7544503	33015	0.001741	6	2015-01-06	21	48	7	Male	HMP	NA	NA	NA	21	Cincinnati		ibdmdb	PDO-10528							Stool Collection #4	7	4024	7th grade or less	Student	No	No	No	No	No	No	11	nonIBD	Yesterday, 1 to 2 times	No, I did not consume these products in the last 7 days	Yesterday, 1 to 2 times	Yesterday, 1 to 2 times	No, I did not consume these products in the last 7 days	No, I did not consume these products in the last 7 days
[truncated: 849 more rows]
[truncated: 125 more columns]

## Sheet: 02.column_modified
Project	External ID	Participant ID	site_sub_coll	data.type	reads_raw	reads_filtered	reads_qc_fail	reads_human	human_read_fraction	week	date_of_receipt	interval.to.prior	day.from.first	visit.num	sex	Type	Condition	pilot	Included_pilot	sccai	hbi	activity	interval_days	site_name	Age at diagnosis	consent_age	Antibiotics
[truncated: 1,617 more rows]

[truncated: 2 more sheets: 03.included_1560, 04.excluded.pilot]
