# Supplementary material for: Opportunistic detection of Fusobacterium nucleatum as a marker for the early gut microbial dysbiosis
Source: BMC Microbiol. 2020 Jul 13;20:208. doi: 10.1186/s12866-020-01887-4 (PMC7359021; doi:10.1186/s12866-020-01887-4)
Supplement: Supplementary file 7 — Additional file 7. Table S4. LEfSe biomarker screening results. [file 12866_2020_1887_MOESM7_ESM.xlsx]

## Sheet: 01.raw
Microbes	Primary.LDA	Class	Final.LDA	p.value
Bacteria.Bacteroidetes.Bacteroidia.Bacteroidales.Rikenellaceae.Alistipes.Alistipes_shahii	3.8085	nonIBD	3.32562	3.2649e-35
Bacteria.Proteobacteria.Deltaproteobacteria.Desulfovibrionales	3.66373	nonIBD	3.14244	5.19478e-19
Bacteria.Bacteroidetes.Bacteroidia.Bacteroidales.Bacteroidaceae.Bacteroides.Bacteroides_dorei	4.45458	nonIBD	3.46864	0.000254979
Bacteria.Bacteroidetes.Bacteroidia.Bacteroidales.Rikenellaceae	4.84406	nonIBD	4.121	5.79025e-24
Bacteria.Firmicutes.Clostridia.Clostridiales.Lachnospiraceae.Lachnospiraceae_noname.Lachnospiraceae_bacterium_3_1_46FAA	3.35912	nonIBD	3.09829	0.00774818
Bacteria.Firmicutes.Clostridia.Clostridiales.Ruminococcaceae	5.23329	nonIBD	4.36182	2.22892e-11
Bacteria.Bacteroidetes.Bacteroidia.Bacteroidales.Rikenellaceae.Alistipes.Alistipes_putredinis	4.61996	nonIBD	3.92263	1.71353e-27
Bacteria.Proteobacteria.Deltaproteobacteria.Desulfovibrionales.Desulfovibrionaceae.Bilophila.Bilophila_unclassified	3.4759	nonIBD	3.13251	3.24896e-10
Bacteria.Proteobacteria.Deltaproteobacteria	3.66373	nonIBD	3.14244	5.19478e-19
Bacteria.Verrucomicrobia.Verrucomicrobiae.Verrucomicrobiales.Verrucomicrobiaceae.Akkermansia	4.29222	nonIBD	3.77236	9.35162e-19
Bacteria.Firmicutes.Clostridia.Clostridiales.Clostridiaceae.Clostridium.Clostridium_leptum	3.33782	nonIBD	2.85982	5.66185e-12
Bacteria.Firmicutes.Clostridia.Clostridiales.Lachnospiraceae.Roseburia.Roseburia_inulinivorans	3.80402	nonIBD	2.91229	1.16616e-10
Bacteria.Verrucomicrobia	4.29222	nonIBD	3.7818	9.35162e-19
Bacteria.Firmicutes.Clostridia.Clostridiales.Eubacteriaceae.Eubacterium.Eubacterium_siraeum	4.23052	nonIBD	3.69434	8.34459e-14
Bacteria.Bacteroidetes.Bacteroidia.Bacteroidales.Porphyromonadaceae.Odoribacter	3.75762	nonIBD	2.86663	6.10438e-10
Bacteria.Bacteroidetes.Bacteroidia.Bacteroidales.Rikenellaceae.Alistipes.Alistipes_onderdonkii	4.07578	nonIBD	3.21557	1.76555e-21
Bacteria.Verrucomicrobia.Verrucomicrobiae.Verrucomicrobiales.Verrucomicrobiaceae	4.29222	nonIBD	3.78259	9.35162e-19
Bacteria.Verrucomicrobia.Verrucomicrobiae.Verrucomicrobiales.Verrucomicrobiaceae.Akkermansia.Akkermansia_muciniphila	4.29222	nonIBD	3.79296	9.35162e-19
Bacteria.Firmicutes.Clostridia.Clostridiales.Eubacteriaceae.Eubacterium.Eubacterium_ventriosum	3.31798	nonIBD	2.54311	6.18799e-17
Bacteria.Firmicutes.Clostridia.Clostridiales.Ruminococcaceae.Subdoligranulum.Subdoligranulum_unclassified	4.66674	nonIBD	4.0166	5.38265e-24
Bacteria.Proteobacteria.Deltaproteobacteria.Desulfovibrionales.Desulfovibrionaceae.Bilophila	3.52128	nonIBD	3.15922	5.03518e-10
Bacteria.Firmicutes.Clostridia.Clostridiales.Ruminococcaceae.Subdoligranulum	4.66935	nonIBD	4.01567	4.50943e-24
Bacteria.Firmicutes.Clostridia.Clostridiales.Ruminococcaceae.Ruminococcus	4.19	nonIBD	3.74872	3.76733e-25
Bacteria.Proteobacteria.Deltaproteobacteria.Desulfovibrionales.Desulfovibrionaceae	3.66373	nonIBD	3.14244	5.19478e-19
Bacteria.Bacteroidetes.Bacteroidia.Bacteroidales.Rikenellaceae.Alistipes	4.84406	nonIBD	4.121	5.79025e-24
Bacteria.Verrucomicrobia.Verrucomicrobiae	4.29222	nonIBD	3.79652	9.35162e-19
Bacteria.Firmicutes.Clostridia.Clostridiales.Lachnospiraceae.Coprococcus	3.7056	nonIBD	2.87407	2.86903e-06
Bacteria.Firmicutes.Clostridia.Clostridiales.Lachnospiraceae.Roseburia.Roseburia_hominis	3.64422	nonIBD	3.1525	8.02619e-19
Bacteria.Verrucomicrobia.Verrucomicrobiae.Verrucomicrobiales	4.29222	nonIBD	3.792	9.35162e-19
Bacteria.Bacteroidetes.Bacteroidia.Bacteroidales.Rikenellaceae.Alistipes.Alistipes_finegoldii	3.63733	nonIBD	2.88129	4.05415e-19
Bacteria.Bacteroidetes.Bacteroidia.Bacteroidales.Porphyromonadaceae	4.80347	nonIBD	3.55512	8.25405e-06
Bacteria.Firmicutes.Clostridia.Clostridiales.Lachnospiraceae.Blautia.Ruminococcus_gnavus	3.65408	IBD	3.01471	2.77464e-06
Bacteria.Bacteroidetes.Bacteroidia.Bacteroidales.Bacteroidaceae.Bacteroides	5.66722	IBD	4.56018	1.23856e-07
Bacteria.Bacteroidetes.Bacteroidia.Bacteroidales.Bacteroidaceae.Bacteroides.Bacteroides_fragilis	4.45958	IBD	4.05835	2.5503e-11
Bacteria.Proteobacteria.Gammaproteobacteria.Enterobacteriales	4.40796	IBD	3.91038	0.000439948
Bacteria.Bacteroidetes.Bacteroidia.Bacteroidales.Bacteroidaceae.Bacteroides.Bacteroides_ovatus	4.64584	IBD	4.09972	2.69056e-09
Bacteria.Firmicutes.Erysipelotrichia.Erysipelotrichales.Erysipelotrichaceae	3.32129	IBD	2.65243	0.00355391
Bacteria.Firmicutes.Clostridia.Clostridiales.Clostridiales_noname	3.18937	IBD	2.92993	7.12715e-05
Bacteria.Firmicutes.Clostridia.Clostridiales.Oscillospiraceae.Oscillibacter.Oscillibacter_unclassified	3.91143	IBD	3.38821	7.10618e-05
Bacteria.Bacteroidetes.Bacteroidia.Bacteroidales.Bacteroidaceae	5.66722	IBD	4.56018	1.23856e-07
Bacteria.Proteobacteria.Betaproteobacteria	4.0248	IBD	3.11511	0.000222888
Bacteria.Firmicutes.Clostridia.Clostridiales.Clostridiales_noname.Flavonifractor.Flavonifractor_plautii	3.07473	IBD	2.69646	5.34298e-05
Bacteria.Firmicutes.Clostridia.Clostridiales.Oscillospiraceae	3.98715	IBD	3.41031	5.53524e-05
Bacteria.Firmicutes.Clostridia.Clostridiales.Lachnospiraceae.Blautia	4.06558	IBD	3.17662	0.0153874
Bacteria.Firmicutes.Clostridia.Clostridiales.Clostridiaceae.Clostridium.Clostridium_bolteae	3.68533	IBD	3.24349	8.71458e-19
Bacteria.Firmicutes.Erysipelotrichia.Erysipelotrichales	3.32129	IBD	2.65243	0.00355391
Bacteria.Bacteroidetes.Bacteroidia.Bacteroidales.Bacteroidaceae.Bacteroides.Bacteroides_uniformis	4.9497	IBD	4.17777	0.00313934
Bacteria.Firmicutes.Clostridia.Clostridiales.Clostridiaceae	4.22002	IBD	3.78748	1.15706e-07
Bacteria.Proteobacteria.Gammaproteobacteria	4.4734	IBD	3.93802	0.00077237
Bacteria.Firmicutes.Clostridia.Clostridiales.Clostridiaceae.Clostridium.Clostridium_symbiosum	3.26314	IBD	2.84723	1.71547e-16
Bacteria.Proteobacteria.Gammaproteobacteria.Enterobacteriales.Enterobacteriaceae	4.40796	IBD	3.91038	0.000439948
Bacteria.Firmicutes.Clostridia.Clostridiales.Clostridiaceae.Clostridium.Clostridium_hathewayi	3.31064	IBD	2.95513	0.000688236
Bacteria.Firmicutes.Clostridia.Clostridiales.Lachnospiraceae.Lachnospiraceae_noname.Lachnospiraceae_bacterium_7_1_58FAA	2.94581	IBD	3.50884	0.0104184
Bacteria.Firmicutes.Erysipelotrichia	3.32129	IBD	2.65243	0.00355391
Bacteria.Proteobacteria.Gammaproteobacteria.Enterobacteriales.Enterobacteriaceae.Escherichia	4.28913	IBD	3.79128	0.00102302
Bacteria.Proteobacteria.Betaproteobacteria.Burkholderiales.Sutterellaceae	3.96351	IBD	3.16027	6.1551e-05
Bacteria.Firmicutes.Clostridia.Clostridiales.Clostridiales_noname.Flavonifractor	3.07473	IBD	2.69646	5.34298e-05
Bacteria.Bacteroidetes.Bacteroidia.Bacteroidales.Porphyromonadaceae.Parabacteroides.Parabacteroides_distasonis	4.11555	IBD	3.45706	4.12666e-07
Bacteria.Firmicutes.Clostridia.Clostridiales.Clostridiaceae.Clostridium	4.21231	IBD	3.77072	8.52746e-07
Bacteria.Proteobacteria.Betaproteobacteria.Burkholderiales	4.02317	IBD	3.15435	0.000123799
Bacteria.Firmicutes.Clostridia.Clostridiales.Oscillospiraceae.Oscillibacter	3.98715	IBD	3.41031	5.53524e-05
Bacteria.Proteobacteria.Gammaproteobacteria.Enterobacteriales.Enterobacteriaceae.Escherichia.Escherichia_coli	4.25876	IBD	3.75269	0.0019171
Bacteria.Actinobacteria.Actinobacteria.Bifidobacteriales.Bifidobacteriaceae.Bifidobacterium.Bifidobacterium_pseudolongum	0.918549			-
Bacteria.Firmicutes.Clostridia.Clostridiales.Eubacteriaceae.Eubacterium.Eubacterium_rectale	4.62956			-
Bacteria.Proteobacteria.Betaproteobacteria.Neisseriales.Neisseriaceae.Eikenella	1.43317			-
Bacteria.Actinobacteria.Actinobacteria.Coriobacteriales.Coriobacteriaceae	3.25573			-
Bacteria.Firmicutes.Bacilli.Lactobacillales.Streptococcaceae	3.23415			-
Bacteria.Firmicutes.Clostridia.Clostridiales.Eubacteriaceae	4.8137			-
Viruses.Viruses_noname.Viruses_noname.Caudovirales.Siphoviridae.Siphoviridae_noname.Lactococcus_phage_BM13	1.83371			-
Bacteria.Firmicutes.Bacilli.Lactobacillales.Lactobacillaceae.Lactobacillus.Lactobacillus_ruminis	1.16326			-
Bacteria.Proteobacteria.Gammaproteobacteria.Enterobacteriales.Enterobacteriaceae.Escherichia.Escherichia_unclassified	3.09652			-
Bacteria.Firmicutes.Bacilli.Lactobacillales.Lactobacillaceae.Lactobacillus.Lactobacillus_reuteri	0.446423			-
Bacteria.Firmicutes.Clostridia.Clostridiales.Eubacteriaceae.Anaerofustis	0.328458			-
Bacteria.Firmicutes.Bacilli.Lactobacillales.Streptococcaceae.Streptococcus	3.23014			-
Bacteria.Firmicutes.Clostridia.Clostridiales.Clostridiaceae.Clostridium.Clostridium_phytofermentans	0.257224			-
Viruses.Viruses_noname.Viruses_noname.Caudovirales.Siphoviridae.Siphoviridae_noname.Lactococcus_phage_P680	2.04232			-
Bacteria.Firmicutes.Clostridia.Clostridiales.Lachnospiraceae.Anaerostipes	2.83016			-
Bacteria.Proteobacteria.Alphaproteobacteria.Rhizobiales.Bartonellaceae.Bartonella	0			-
Bacteria.Proteobacteria.Betaproteobacteria.Neisseriales.Neisseriaceae.Kingella	0			-
Bacteria.Bacteroidetes.Bacteroidia.Bacteroidales.Rikenellaceae.Alistipes.Alistipes_unclassified	3.38099			-
Bacteria.Bacteroidetes.Bacteroidia.Bacteroidales.Bacteroidaceae.Bacteroides.Bacteroides_barnesiae	2.84123			-
Bacteria.Proteobacteria.Deltaproteobacteria.Desulfovibrionales.Desulfovibrionaceae.Desulfovibrio.Desulfovibrio_piger	2.87763			-
Bacteria.Proteobacteria.Betaproteobacteria.Burkholderiales.Burkholderiales_noname.Burkholderiales_noname	3.11725			-
Bacteria.Actinobacteria.Actinobacteria.Bifidobacteriales.Bifidobacteriaceae.Bifidobacterium.Bifidobacterium_catenulatum	2.56367			-
Bacteria.Firmicutes.Clostridia.Clostridiales.Ruminococcaceae.Anaerotruncus.Anaerotruncus_unclassified	2.14045			-
Bacteria.Proteobacteria.Gammaproteobacteria.Enterobacteriales.Enterobacteriaceae.Providencia	0.833358			-
Archaea.Euryarchaeota.Methanobacteria.Methanobacteriales	2.70925			-
Bacteria.Firmicutes.Negativicutes.Selenomonadales.Acidaminococcaceae.Phascolarctobacterium	3.52497			-
Bacteria.Bacteroidetes.Bacteroidia.Bacteroidales.Porphyromonadaceae.Coprobacter.Coprobacter_fastidiosus	2.68083			-
Viruses.Viruses_noname.Viruses_noname.Caudovirales.Siphoviridae.Siphoviridae_noname.Propionibacterium_phage_P14_4	0.599012			-
Bacteria.Proteobacteria.Gammaproteobacteria.Xanthomonadales.Xanthomonadaceae.Wohlfahrtiimonas.Wohlfahrtiimonas_chitiniclastica	0.0172721			-
Bacteria.Bacteroidetes.Bacteroidia.Bacteroidales.Porphyromonadaceae.Porphyromonas.Porphyromonas_somerae	1.24809			-
Bacteria.Firmicutes.Clostridia.Clostridiales.Peptostreptococcaceae.Peptostreptococcaceae_noname.Clostridium_difficile	1.46265			-
Bacteria.Bacteroidetes.Bacteroidia.Bacteroidales.Bacteroidaceae.Bacteroides.Bacteroides_sp_1_1_6	3.16931			-
Bacteria.Firmicutes.Bacilli.Bacillales.Bacillaceae.Bacillus	1.11402			-
Bacteria.Proteobacteria.Epsilonproteobacteria.Campylobacterales.Campylobacteraceae.Campylobacter	1.77546			-
Bacteria.Firmicutes.Bacilli.Lactobacillales.Lactobacillaceae.Lactobacillus.Lactobacillus_jensenii	0.740236			-
Bacteria.Firmicutes.Bacilli.Lactobacillales.Streptococcaceae.Streptococcus.Streptococcus_peroris	0			-
Bacteria.Bacteroidetes	5.78968			-
Bacteria.Firmicutes.Bacilli.Lactobacillales.Lactobacillaceae.Lactobacillus.Lactobacillus_curvatus	0			-
Bacteria.Firmicutes.Erysipelotrichia.Erysipelotrichales.Erysipelotrichaceae.Erysipelotrichaceae_noname.Erysipelotrichaceae_bacterium_3_1_53	1.00367			-
Bacteria.Proteobacteria.Betaproteobacteria.Neisseriales.Neisseriaceae.Eikenella.Eikenella_corrodens	1.43317			-
Viruses.Viruses_noname.Viruses_noname.Caudovirales.Siphoviridae.Siphoviridae_noname.Lactobacillus_phage_Lc_Nu	0.938885			-
Bacteria.Bacteroidetes.Bacteroidia.Bacteroidales.Prevotellaceae.Prevotella.Prevotella_buccalis	1.47954			-
Bacteria.Firmicutes.Bacilli.Lactobacillales.Leuconostocaceae.Leuconostoc.Leuconostoc_unclassified	0.0245805			-
Bacteria.Bacteroidetes.Flavobacteriia.Flavobacteriales.Flavobacteriaceae	0.336079			-
Viruses.Viruses_noname.Viruses_noname.Caudovirales.Siphoviridae.C2likevirus	3.42194			-
Bacteria.Firmicutes.Negativicutes.Selenomonadales.Veillonellaceae.Dialister.Dialister_micraerophilus	0.783276			-
Eukaryota.Ascomycota.Saccharomycetes.Saccharomycetales.Saccharomycetaceae.Nakaseomyces	0.771746			-
Bacteria.Actinobacteria.Actinobacteria.Actinomycetales.Corynebacteriaceae	0.232635			-
Bacteria.Proteobacteria.Epsilonproteobacteria.Campylobacterales.Campylobacteraceae	1.77546			-
Bacteria.Proteobacteria.Gammaproteobacteria.Enterobacteriales.Enterobacteriaceae.Enterobacter.Enterobacter_aerogenes	1.23625			-
Viruses.Viruses_noname.Viruses_noname.Caudovirales.Siphoviridae.Siphoviridae_noname.Propionibacterium_phage_PAS50	0.40949			-
Bacteria.Firmicutes.Clostridia.Clostridiales.Clostridiales_noname.Pseudoflavonifractor	1.61043			-
Bacteria.Bacteroidetes.Bacteroidetes_noname.Bacteroidetes_noname.Bacteroidetes_noname.Bacteroidetes_noname.Bacteroidetes_oral_taxon_274	0			-
Bacteria.Bacteroidetes.Bacteroidia.Bacteroidales.Bacteroidales_noname.Bacteroidales_noname	3.4304			-
Bacteria.Firmicutes.Bacilli.Bacillales.Bacillaceae.Bacillus.Bacillus_sp_AP8	1.11402			-
Bacteria.Proteobacteria.Gammaproteobacteria.Enterobacteriales.Enterobacteriaceae.Klebsiella.Klebsiella_unclassified	2.09312			-
Bacteria.Firmicutes.Clostridia.Clostridiales.Clostridiaceae.Clostridium.Clostridium_citroniae	2.5111			-
Bacteria.Deinococcus_Thermus.Deinococci	0.361863			-
Viruses.Viruses_noname.Viruses_noname.Viruses_noname.Retroviridae.Betaretrovirus	0.164581			-
Bacteria.Spirochaetes.Spirochaetia	1.62872			-
Viruses.Viruses_noname.Viruses_noname.Caudovirales.Siphoviridae	3.52409			-
Bacteria.Proteobacteria.Gammaproteobacteria.Pasteurellales.Pasteurellaceae.Actinobacillus.Actinobacillus_unclassified	1.54262			-
Bacteria.Bacteroidetes.Sphingobacteriia.Sphingobacteriales.Sphingobacteriaceae.Pedobacter.Pedobacter_unclassified	0			-
Bacteria.Actinobacteria.Actinobacteria.Actinomycetales.Micrococcaceae.Micrococcus.Micrococcus_luteus	0			-
Bacteria.Bacteroidetes.Bacteroidetes_noname.Bacteroidetes_noname.Bacteroidetes_noname	0			-
Bacteria.Firmicutes.Bacilli.Lactobacillales.Carnobacteriaceae	1.67367			-
Bacteria.Synergistetes.Synergistia.Synergistales.Synergistaceae	2.51769			-
Bacteria.Bacteroidetes.Bacteroidia.Bacteroidales.Bacteroidaceae.Bacteroides.Bacteroides_fluxus	3.00791			-
Viruses.Viruses_noname.Viruses_noname.Caudovirales.Myoviridae.Hpunalikevirus.Haemophilus_phage_HP1	1.15463			-
Bacteria.Bacteroidetes.Bacteroidia.Bacteroidales.Porphyromonadaceae.Barnesiella.Barnesiella_intestinihominis	4.14841			-
Bacteria.Proteobacteria.Alphaproteobacteria.Rhizobiales.Hyphomicrobiaceae	0			-
Bacteria.Proteobacteria.Gammaproteobacteria.Enterobacteriales.Enterobacteriaceae.Citrobacter.Citrobacter_freundii	2.66473			-
Bacteria.Firmicutes.Erysipelotrichia.Erysipelotrichales.Erysipelotrichaceae.Catenibacterium.Catenibacterium_mitsuokai	2.24969			-
Viruses.Viruses_noname.Viruses_noname.Herpesvirales	0.970581			-
Bacteria.Proteobacteria.Alphaproteobacteria.Rhizobiales	0			-
Bacteria.Firmicutes.Bacilli.Bacillales.Bacillales_noname.Gemella.Gemella_sanguinis	1.27698			-
Bacteria.Actinobacteria.Actinobacteria.Coriobacteriales.Coriobacteriaceae.Slackia	0			-
Bacteria.Firmicutes.Bacilli.Lactobacillales.Streptococcaceae.Streptococcus.Streptococcus_salivarius	2.73078			-
Bacteria.Proteobacteria.Deltaproteobacteria.Desulfovibrionales.Desulfovibrionaceae.Desulfovibrio.Desulfovibrio_desulfuricans	2.72814			-
Bacteria.Proteobacteria.Gammaproteobacteria.Pasteurellales.Pasteurellaceae.Haemophilus.Haemophilus_influenzae	0.11831			-
Bacteria.Actinobacteria.Actinobacteria.Bifidobacteriales.Bifidobacteriaceae.Bifidobacterium.Bifidobacterium_dentium	2.68353			-
Bacteria.Proteobacteria.Betaproteobacteria.Burkholderiales.Oxalobacteraceae	2.64747			-
Bacteria.Bacteroidetes.Flavobacteriia.Flavobacteriales.Flavobacteriaceae.Cellulophaga.Cellulophaga_unclassified	0.336079			-
Bacteria.Proteobacteria.Epsilonproteobacteria	1.77546			-
Bacteria.Bacteroidetes.Bacteroidia.Bacteroidales.Bacteroidaceae.Bacteroides.Bacteroides_sp_1_1_30	2.77232			-
Bacteria.Cyanobacteria.Cyanobacteria_noname	0			-
Bacteria.Deinococcus_Thermus.Deinococci.Deinococcales.Deinococcaceae.Deinococcus	0.361863			-
Bacteria.Proteobacteria.Gammaproteobacteria.Pasteurellales.Pasteurellaceae.Aggregatibacter.Aggregatibacter_segnis	1.53237			-
Bacteria.Cyanobacteria	0			-
Bacteria.Actinobacteria.Actinobacteria.Actinomycetales.Micrococcaceae.Rothia.Rothia_dentocariosa	0			-
Bacteria.Firmicutes.Bacilli.Bacillales.Staphylococcaceae.Staphylococcus.Staphylococcus_aureus	1.0991			-
Bacteria.Firmicutes.Bacilli.Lactobacillales.Enterococcaceae.Tetragenococcus	0			-
Bacteria.Proteobacteria.Betaproteobacteria.Burkholderiales.Burkholderiaceae	0.390945			-
Bacteria.Proteobacteria.Gammaproteobacteria.Pasteurellales.Pasteurellaceae.Actinobacillus	1.54262			-
Bacteria.Firmicutes.Bacilli.Lactobacillales.Aerococcaceae.Facklamia	0			-
Bacteria.Firmicutes.Bacilli.Lactobacillales.Leuconostocaceae	0.604799			-
Bacteria.Proteobacteria.Gammaproteobacteria.Enterobacteriales.Enterobacteriaceae.Enterobacter.Enterobacter_sp_MGH_8	1.74429			-
Bacteria.Firmicutes.Clostridia.Clostridiales.Lachnospiraceae.Anaerostipes.Anaerostipes_hadrus	2.75132			-
Bacteria.Firmicutes.Negativicutes.Selenomonadales.Veillonellaceae.Megamonas.Megamonas_rupellensis	1.91429			-
Bacteria.Actinobacteria.Actinobacteria.Actinomycetales.Actinomycetaceae.Varibaculum	0.662184			-
Bacteria.Acidobacteria.Acidobacteriia.Acidobacteriales.Acidobacteriaceae.Granulicella	0			-
Bacteria.Firmicutes.Erysipelotrichia.Erysipelotrichales.Erysipelotrichaceae.Turicibacter	1.47997			-
Eukaryota.Ascomycota.Saccharomycetes.Saccharomycetales.Debaryomycetaceae	0			-
Viruses.Viruses_noname.Viruses_noname.Viruses_noname.Retroviridae.Retroviridae_noname	0.552611			-
Bacteria.Firmicutes.Bacilli.Lactobacillales.Carnobacteriaceae.Granulicatella.Granulicatella_elegans	0			-
Bacteria.Proteobacteria.Gammaproteobacteria.Pasteurellales.Pasteurellaceae.Aggregatibacter.Aggregatibacter_unclassified	1.46749			-
Bacteria.Proteobacteria.Gammaproteobacteria.Xanthomonadales	0.0172721			-
Bacteria.Firmicutes.Bacilli.Lactobacillales.Enterococcaceae.Enterococcus.Enterococcus_gallinarum	1.51983			-
Bacteria.Actinobacteria.Actinobacteria.Bifidobacteriales.Bifidobacteriaceae.Gardnerella.Gardnerella_vaginalis	0.220031			-
Bacteria.Bacteroidetes.Bacteroidia.Bacteroidales.Porphyromonadaceae.Parabacteroides.Parabacteroides_sp_D13	3.05064			-
Bacteria.Actinobacteria.Actinobacteria.Actinomycetales.Corynebacteriaceae.Corynebacterium.Corynebacterium_tuberculostearicum	0			-
Archaea.Euryarchaeota.Methanobacteria.Methanobacteriales.Methanobacteriaceae.Methanobrevibacter.Methanobrevibacter_unclassified	2.14188			-
Bacteria.Firmicutes.Clostridia.Clostridiales.Ruminococcaceae.Ruminococcaceae_noname.Ruminococcaceae_bacterium_D16	2.66304			-
Bacteria.Firmicutes.Bacilli.Lactobacillales.Streptococcaceae.Streptococcus.Streptococcus_agalactiae	0			-
Bacteria.Bacteroidetes.Bacteroidia.Bacteroidales.Prevotellaceae.Prevotella.Prevotella_timonensis	1.97187			-
Viruses.Viruses_noname.Viruses_noname.Caudovirales.Myoviridae.T4likevirus	2.56244			-
Bacteria.Fusobacteria.Fusobacteriia.Fusobacteriales.Fusobacteriaceae	2.87389			-
Bacteria.Synergistetes.Synergistia.Synergistales.Synergistaceae.Jonquetella.Jonquetella_anthropi	0			-
Bacteria.Proteobacteria.Betaproteobacteria.Burkholderiales.Sutterellaceae.Parasutterella	3.01179			-
Bacteria.Proteobacteria.Gammaproteobacteria.Pseudomonadales.Pseudomonadaceae	2.57577			-
Bacteria.Firmicutes.Bacilli.Lactobacillales.Streptococcaceae.Lactococcus.Lactococcus_lactis	1.19184			-
Bacteria.Firmicutes.Erysipelotrichia.Erysipelotrichales.Erysipelotrichaceae.Erysipelotrichaceae_noname.Clostridium_spiroforme	1.91994			-
Bacteria.Proteobacteria.Gammaproteobacteria.Pseudomonadales.Pseudomonadaceae.Pseudomonas	2.57577			-
Bacteria.Bacteroidetes.Bacteroidia.Bacteroidales.Prevotellaceae.Prevotella.Prevotella_intermedia	0			-
Bacteria.Bacteroidetes.Bacteroidia.Bacteroidales.Prevotellaceae.Prevotella.Prevotella_oulorum	0			-
Bacteria.Bacteroidetes.Bacteroidia.Bacteroidales.Bacteroidaceae.Bacteroides.Bacteroides_sp_3_2_5	2.70525			-
Bacteria.Proteobacteria.Alphaproteobacteria.Rhodobacterales.Rhodobacteraceae	0			-
Bacteria.Fusobacteria.Fusobacteriia.Fusobacteriales.Fusobacteriaceae.Fusobacterium.Fusobacterium_mortiferum	2.03782			-
Bacteria.Firmicutes.Bacilli.Lactobacillales.Lactobacillaceae.Pediococcus.Pediococcus_lolii	0			-
Bacteria.Firmicutes.Bacilli.Lactobacillales.Streptococcaceae.Streptococcus.Streptococcus_intermedius	1.10919			-
Bacteria.Proteobacteria.Betaproteobacteria.Neisseriales.Neisseriaceae	1.59641			-
Bacteria.Fusobacteria.Fusobacteriia.Fusobacteriales.Leptotrichiaceae.Leptotrichiaceae_unclassified	0			-
Viruses.Viruses_noname.Viruses_noname.Caudovirales.Podoviridae.P22likevirus	0			-
Bacteria.Firmicutes.Bacilli.Lactobacillales.Lactobacillaceae.Lactobacillus.Lactobacillus_salivarius	0.443679			-
Bacteria.Actinobacteria.Actinobacteria.Bifidobacteriales.Bifidobacteriaceae.Bifidobacterium.Bifidobacterium_longum	3.50026			-
Bacteria.Firmicutes.Bacilli.Bacillales.Staphylococcaceae.Staphylococcus.Staphylococcus_epidermidis	3.00776			-
Bacteria.Firmicutes.Clostridia.Clostridiales.Lachnospiraceae.Lachnospiraceae_noname.Lachnospiraceae_bacterium_5_1_57FAA	1.69317			-
Bacteria.Firmicutes.Clostridia.Clostridiales.Clostridiales_Family_XI_Incertae_Sedis.Clostridiales_Family_XI_Incertae_Sedis_noname	0			-
Bacteria.Firmicutes.Negativicutes.Selenomonadales.Veillonellaceae.Anaeroglobus.Anaeroglobus_geminatus	0.520064			-
Bacteria.Firmicutes.Clostridia.Clostridiales.Clostridiaceae.Clostridium.Clostridium_hylemonae	0.438916			-
Bacteria.Actinobacteria.Actinobacteria.Actinomycetales.Actinomycetaceae.Varibaculum.Varibaculum_cambriense	0.662184			-
Bacteria.Actinobacteria.Actinobacteria.Coriobacteriales.Coriobacteriaceae.Atopobium.Atopobium_rimae	0.215964			-
Bacteria.Firmicutes.Erysipelotrichia.Erysipelotrichales.Erysipelotrichaceae.Coprobacillus	2.74635			-
Bacteria.Actinobacteria.Actinobacteria.Bifidobacteriales.Bifidobacteriaceae	3.94546			-
Bacteria.Proteobacteria.Gammaproteobacteria.Enterobacteriales.Enterobacteriaceae.Escherichia.Escherichia_albertii	1.23922			-
Viruses.Viruses_noname.Viruses_noname.Caudovirales.Siphoviridae.Siphoviridae_noname.Lactobacillus_phage_PL_1	0.193438			-
Bacteria.Firmicutes.Clostridia.Clostridiales.Clostridiales_noname.Clostridiales_noname.Clostridiales_bacterium_1_7_47FAA	2.50235			-
Bacteria.Firmicutes.Bacilli.Lactobacillales.Aerococcaceae.Facklamia.Facklamia_hominis	0			-
Bacteria.Bacteroidetes.Bacteroidia.Bacteroidales.Prevotellaceae.Prevotella.Prevotella_bergensis	0.659089			-
Bacteria.Actinobacteria.Actinobacteria.Actinomycetales.Propionibacteriaceae.Propionibacterium.Propionibacterium_granulosum	0			-
Eukaryota.Ascomycota.Saccharomycetes.Saccharomycetales.Saccharomycetaceae.Naumovozyma	0			-
Bacteria.Bacteroidetes.Bacteroidia.Bacteroidales.Prevotellaceae.Prevotella.Prevotella_oralis	1.20776			-
Viruses.Viruses_noname.Viruses_noname.Caudovirales.Siphoviridae.Siphoviridae_noname.Propionibacterium_phage_PHL112N00	0.87912			-
Bacteria.Bacteroidetes.Bacteroidia.Bacteroidales.Porphyromonadaceae.Butyricimonas	0			-
Viruses.Viruses_noname.Viruses_noname.Viruses_noname.Anelloviridae.Anelloviridae_noname.Torque_teno_virus	0			-
Bacteria.Firmicutes.Clostridia.Clostridiales.Lachnospiraceae.Lachnospiraceae_noname.Lachnospiraceae_bacterium_1_4_56FAA	1.86416			-
Bacteria.Firmicutes.Bacilli.Lactobacillales.Streptococcaceae.Streptococcus.Streptococcus_cristatus	0			-
Eukaryota.Microsporidia.Microsporidia_noname.Microsporidia_noname.Enterocytozoonidae.Enterocytozoon	0			-
Bacteria.Firmicutes.Clostridia.Clostridiales.Eubacteriaceae.Eubacterium.Eubacterium_limosum	0.521768			-
Viruses.Viruses_noname.Viruses_noname.Caudovirales.Podoviridae.Epsilon15likevirus	0.659157			-
Viruses.Viruses_noname.Viruses_noname.Viruses_noname.Anelloviridae.Anelloviridae_noname	0			-
Viruses.Viruses_noname.Viruses_noname.Viruses_noname.Potyviridae.Potyvirus.Dasheen_mosaic_virus	0			-
Bacteria.Firmicutes.Bacilli.Lactobacillales.Streptococcaceae.Streptococcus.Streptococcus_mitis_oralis_pneumoniae	1.44072			-
Bacteria.Firmicutes.Bacilli.Lactobacillales.Leuconostocaceae.Weissella.Weissella_confusa	0			-
Bacteria.Proteobacteria.Betaproteobacteria.Burkholderiales.Sutterellaceae.Sutterella	3.81693			-
Bacteria.Actinobacteria.Actinobacteria.Bifidobacteriales.Bifidobacteriaceae.Bifidobacterium.Bifidobacterium_animalis	2.00792			-
Bacteria.Bacteroidetes.Bacteroidia.Bacteroidales.Porphyromonadaceae.Dysgonomonas.Dysgonomonas_unclassified	2.44364			-
Bacteria.Firmicutes.Clostridia.Clostridiales.Ruminococcaceae.Ruminococcus.Ruminococcus_callidus	3.08715			-
Viruses.Viruses_noname.Viruses_noname.Viruses_noname.Retroviridae.Gammaretrovirus.Murine_osteosarcoma_virus	0			-
Bacteria.Proteobacteria.Betaproteobacteria.Burkholderiales.Oxalobacteraceae.Oxalobacter	2.64747			-
Bacteria.Firmicutes.Bacilli.Lactobacillales.Leuconostocaceae.Weissella.Weissella_unclassified	0			-
Bacteria.Firmicutes.Clostridia.Clostridiales.Lachnospiraceae.Cellulosilyticum	1.69036			-
Bacteria.Proteobacteria.Gammaproteobacteria.Pseudomonadales	2.58289			-
Bacteria.Firmicutes.Bacilli.Bacillales.Bacillales_noname.Gemella	1.36878			-
Bacteria.Firmicutes.Clostridia.Clostridiales.Clostridiaceae.Clostridium.Clostridium_sporogenes	0.276398			-
Bacteria.Proteobacteria.Betaproteobacteria.Burkholderiales.Burkholderiaceae.Burkholderia.Burkholderia_unclassified	0.387603			-
Bacteria.Spirochaetes.Spirochaetia.Spirochaetales.Spirochaetaceae	0.14549			-
Bacteria.Actinobacteria.Actinobacteria.Actinomycetales	2.3748			-
Viruses.Viruses_noname.Viruses_noname.Viruses_noname.Partitiviridae.Alphacryptovirus	0			-
Bacteria.Actinobacteria.Actinobacteria.Coriobacteriales.Coriobacteriaceae.Collinsella	3.22424			-
Bacteria.Firmicutes.Clostridia.Clostridiales.Clostridiales_Family_XI_Incertae_Sedis.Anaerococcus.Anaerococcus_lactolyticus	0			-
Viruses.Viruses_noname.Viruses_noname.Caudovirales.Siphoviridae.Siphoviridae_noname.Streptococcus_phage_ALQ13_2	1.39161			-
Bacteria.Synergistetes.Synergistia.Synergistales.Synergistaceae.Synergistes	2.51527			-
Bacteria.Firmicutes.Clostridia.Clostridiales.Lachnospiraceae.Dorea	3.51416			-
Bacteria.Bacteroidetes.Bacteroidia.Bacteroidales.Bacteroidaceae.Bacteroides.Bacteroides_oleiciplenus	2.05294			-
Viruses.Viruses_noname.Viruses_noname.Caudovirales.Siphoviridae.Siphoviridae_noname.Enterococcus_phage_phiEf11	1.36956			-
Bacteria.Bacteroidetes.Bacteroidia.Bacteroidales.Bacteroidaceae.Bacteroides.Bacteroides_massiliensis	4.45679			-
Bacteria.Actinobacteria.Actinobacteria.Bifidobacteriales.Bifidobacteriaceae.Bifidobacterium.Bifidobacterium_breve	2.53255			-
Bacteria.Bacteroidetes.Bacteroidia.Bacteroidales.Rikenellaceae.Alistipes.Alistipes_senegalensis	2.28915			-
Viruses.Viruses_noname.Viruses_noname.Viruses_noname.Partitiviridae.Alphacryptovirus.Vicia_cryptic_virus	0			-
Bacteria.Bacteroidetes.Bacteroidia.Bacteroidales.Prevotellaceae.Prevotella.Prevotella_pallens	0.0968324			-
Viruses.Viruses_noname.Viruses_noname.Herpesvirales.Herpesviridae.Simplexvirus.Human_herpesvirus_1	0.86118			-
Bacteria.Proteobacteria.Gammaproteobacteria.Pasteurellales.Pasteurellaceae.Aggregatibacter.Aggregatibacter_aphrophilus	0			-
Bacteria.Proteobacteria.Betaproteobacteria.Burkholderiales.Burkholderiaceae.Burkholderia	0.387603			-
Bacteria.Firmicutes.Clostridia.Clostridiales.Ruminococcaceae.Ruminococcus.Ruminococcus_lactaris	3.29273			-
Bacteria.Proteobacteria.Gammaproteobacteria.Enterobacteriales.Enterobacteriaceae.Raoultella	0.28771			-
Bacteria.Spirochaetes	1.62872			-
Bacteria.Proteobacteria.Betaproteobacteria.Burkholderiales.Comamonadaceae	0			-
Eukaryota.Ascomycota.Saccharomycetes.Saccharomycetales.Saccharomycetaceae.Saccharomyces.Saccharomyces_cerevisiae	0.127955			-
Viruses.Viruses_noname.Viruses_noname.Caudovirales.Siphoviridae.Lambdalikevirus	1.54233			-
Bacteria.Actinobacteria.Actinobacteria.Bifidobacteriales.Bifidobacteriaceae.Bifidobacterium	3.94478			-
Bacteria.Firmicutes.Bacilli.Lactobacillales.Enterococcaceae.Tetragenococcus.Tetragenococcus_halophilus	0			-
Viruses.Viruses_noname.Viruses_noname.Viruses_noname.Microviridae.Microvirus.Enterobacteria_phage_WA13_sensu_lato	0.262118			-
Bacteria.Firmicutes.Negativicutes.Selenomonadales.Veillonellaceae.Megamonas	2.9935			-
Bacteria.Bacteroidetes.Flavobacteriia.Flavobacteriales.Flavobacteriaceae.Cellulophaga	0.336079			-
Bacteria.Bacteroidetes.Bacteroidia.Bacteroidales.Bacteroidaceae.Bacteroides.Bacteroides_intestinalis	2.99834			-
Viruses.Viruses_noname.Viruses_noname.Viruses_noname.Retroviridae.Retroviridae_noname.Avian_endogenous_retrovirus_EAV_HP	0.552611			-
Bacteria.Actinobacteria.Actinobacteria.Actinomycetales.Actinomycetaceae.Actinomyces.Actinomyces_urogenitalis	1.40719			-
Bacteria.Bacteroidetes.Bacteroidia.Bacteroidales.Porphyromonadaceae.Parabacteroides.Parabacteroides_goldsteinii	3.33069			-
Bacteria.Bacteroidetes.Bacteroidia.Bacteroidales.Rikenellaceae.Alistipes.Alistipes_sp_AP11	2.76305			-
Viruses.Viruses_noname.Viruses_noname.Viruses_noname.Circoviridae.Gyrovirus.Chicken_anemia_virus	0.218881			-
Bacteria.Proteobacteria.Gammaproteobacteria.Enterobacteriales.Enterobacteriaceae.Rahnella	0			-
Bacteria.Proteobacteria.Gammaproteobacteria.Enterobacteriales.Enterobacteriaceae.Proteus.Proteus_penneri	2.12863			-
Bacteria.Actinobacteria.Actinobacteria.Bifidobacteriales.Bifidobacteriaceae.Bifidobacterium.Bifidobacterium_asteroides	1.0414			-
Eukaryota.Microsporidia.Microsporidia_noname.Microsporidia_noname.Enterocytozoonidae	0			-
Bacteria.Bacteroidetes.Bacteroidia.Bacteroidales.Bacteroidaceae.Bacteroides.Bacteroides_salyersiae	3.19404			-
Bacteria.Proteobacteria.Betaproteobacteria.Burkholderiales.Burkholderiaceae.Lautropia.Lautropia_mirabilis	0			-
Bacteria.Actinobacteria.Actinobacteria.Actinomycetales.Actinomycetaceae.Actinomyces.Actinomyces_turicensis	0.937081			-
Bacteria.Firmicutes.Clostridia	5.50088			-
Bacteria.Firmicutes.Bacilli.Lactobacillales.Enterococcaceae.Enterococcus.Enterococcus_raffinosus	0			-
Bacteria.Actinobacteria.Actinobacteria.Bifidobacteriales.Bifidobacteriaceae.Bifidobacterium.Bifidobacterium_angulatum	0.70414			-
Bacteria.Actinobacteria.Actinobacteria.Coriobacteriales.Coriobacteriaceae.Collinsella.Collinsella_aerofaciens	3.15456			-
Bacteria.Bacteroidetes.Bacteroidia.Bacteroidales.Prevotellaceae.Prevotella.Prevotella_oris	2.12179			-
Bacteria.Actinobacteria.Actinobacteria.Coriobacteriales.Coriobacteriaceae.Adlercreutzia.Adlercreutzia_equolifaciens	1.68417			-
Bacteria.Bacteroidetes.Bacteroidia.Bacteroidales.Bacteroidaceae.Bacteroides.Bacteroides_stercoris	4.83842			-
Eukaryota.Ascomycota.Saccharomycetes.Saccharomycetales.Saccharomycetaceae	0.892895			-
Bacteria.Actinobacteria.Actinobacteria.Coriobacteriales.Coriobacteriaceae.Eggerthella.Eggerthella_unclassified	1.96018			-
Bacteria.Firmicutes.Negativicutes.Selenomonadales.Veillonellaceae.Megasphaera.Megasphaera_micronuciformis	2.32258			-
Bacteria.Firmicutes.Clostridia.Clostridiales.Peptostreptococcaceae	2.80861			-
Bacteria.Actinobacteria.Actinobacteria.Coriobacteriales.Coriobacteriaceae.Olsenella	0			-
Bacteria.Firmicutes.Clostridia.Clostridiales.Clostridiaceae.Clostridiaceae_noname.Clostridiaceae_bacterium_JC118	2.20482			-
Bacteria.Cyanobacteria.Cyanobacteria_noname.Oscillatoriales.Oscillatoriales_noname	0			-
Eukaryota.Ascomycota	0.897042			-
Bacteria.Proteobacteria.Gammaproteobacteria.Enterobacteriales.Enterobacteriaceae.Yersinia.Yersinia_unclassified	0			-
Eukaryota.Ascomycota.Saccharomycetes	0.897042			-
Bacteria.Fusobacteria.Fusobacteriia.Fusobacteriales.Fusobacteriaceae.Fusobacterium.Fusobacterium_ulcerans	1.94435			-
Bacteria.Firmicutes.Clostridia.Clostridiales.Lachnospiraceae.Roseburia.Roseburia_intestinalis	4.45099			-
Viruses.Viruses_noname.Viruses_noname.Viruses_noname.Adenoviridae.Mastadenovirus	2.42519			-
Bacteria.Firmicutes.Clostridia.Clostridiales.Lachnospiraceae.Butyrivibrio.Butyrivibrio_unclassified	0.128234			-
Bacteria.Actinobacteria.Actinobacteria.Coriobacteriales.Coriobacteriaceae.Coriobacteriaceae_noname	1.44738			-
Bacteria.Bacteroidetes.Bacteroidia.Bacteroidales.Bacteroidaceae.Bacteroides.Bacteroides_caccae	4.51685			-
Bacteria.Proteobacteria.Gammaproteobacteria.Enterobacteriales.Enterobacteriaceae.Klebsiella.Klebsiella_sp_MS_92_3	1.03944			-
Bacteria.Firmicutes.Clostridia.Clostridiales.Lachnospiraceae.Marvinbryantia.Marvinbryantia_formatexigens	0.415261			-
Bacteria.Firmicutes.Bacilli.Lactobacillales.Aerococcaceae	0			-
Bacteria.Firmicutes.Clostridia.Clostridiales.Lachnospiraceae.Coprococcus.Coprococcus_sp_ART55_1	3.50302			-
Bacteria.Proteobacteria.Betaproteobacteria.Neisseriales.Neisseriaceae.Neisseria	1.08775			-
Bacteria.Firmicutes.Bacilli.Lactobacillales.Lactobacillaceae.Lactobacillus.Lactobacillus_animalis	1.05062			-
Bacteria.Firmicutes.Negativicutes.Selenomonadales.Acidaminococcaceae.Acidaminococcaceae_unclassified	2.25124			-
Bacteria.Proteobacteria.Epsilonproteobacteria.Campylobacterales.Campylobacteraceae.Campylobacter.Campylobacter_showae	0.0974645			-
Bacteria.Proteobacteria.Betaproteobacteria.Neisseriales.Neisseriaceae.Chromobacterium.Chromobacterium_unclassified	0			-
Bacteria.Proteobacteria	4.62924			-
Bacteria.Bacteroidetes.Bacteroidia.Bacteroidales.Bacteroidaceae.Bacteroides.Bacteroides_sp_3_1_19	1.81093			-
Bacteria.Firmicutes.Clostridia.Clostridiales.Eubacteriaceae.Anaerofustis.Anaerofustis_stercorihominis	0.328458			-
Bacteria.Actinobacteria.Actinobacteria.Actinomycetales.Micrococcaceae.Micrococcus	0			-
Bacteria.Firmicutes.Bacilli.Bacillales.Bacillales_noname.Gemella.Gemella_morbillorum	0			-
Viruses.Viruses_noname.Viruses_noname.Caudovirales.Myoviridae.PhiCD119likevirus.PhiCD119likevirus_unclassified	0.821386			-
Bacteria.Firmicutes.Bacilli.Lactobacillales.Carnobacteriaceae.Granulicatella.Granulicatella_unclassified	1.50582			-
Bacteria.Proteobacteria.Alphaproteobacteria.Rhodobacterales	0			-
Bacteria.Synergistetes.Synergistia.Synergistales.Synergistaceae.Jonquetella	0			-
Bacteria.Firmicutes.Erysipelotrichia.Erysipelotrichales.Erysipelotrichaceae.Coprobacillus.Coprobacillus_sp_D6	1.39286			-
Viruses.Viruses_noname.Viruses_noname.Viruses_noname.Adenoviridae.Mastadenovirus.Human_adenovirus_E	1.84736			-
Viruses.Viruses_noname.Viruses_noname.Viruses_noname.Adenoviridae.Mastadenovirus.Human_adenovirus_D	2.41053			-
Viruses.Viruses_noname.Viruses_noname.Viruses_noname.Adenoviridae.Mastadenovirus.Human_adenovirus_F	0.946379			-
Bacteria.Proteobacteria.Gammaproteobacteria.Enterobacteriales.Enterobacteriaceae.Providencia.Providencia_rettgeri	0			-
Viruses.Viruses_noname.Viruses_noname.Caudovirales.Podoviridae	1.71505			-
Bacteria.Acidobacteria.Acidobacteriia.Acidobacteriales	0			-
Bacteria.Proteobacteria.Betaproteobacteria.Burkholderiales.Alcaligenaceae	0			-
Bacteria.Firmicutes.Clostridia.Clostridiales.Lachnospiraceae.Anaerostipes.Anaerostipes_caccae	0.89376			-
Bacteria.Bacteroidetes.Bacteroidia.Bacteroidales.Prevotellaceae.Prevotella.Prevotella_copri	4.81226			-
Bacteria.Proteobacteria.Gammaproteobacteria.Enterobacteriales.Enterobacteriaceae.Enterobacter.Enterobacter_cancerogenus	0.0446616			-
Bacteria.Bacteroidetes.Bacteroidia.Bacteroidales.Rikenellaceae.Alistipes.Alistipes_indistinctus	2.61285			-
Bacteria.Tenericutes.Mollicutes.Mycoplasmatales.Mycoplasmataceae	0			-
Bacteria.Firmicutes.Bacilli.Lactobacillales.Lactobacillaceae.Lactobacillus.Lactobacillus_delbrueckii	0			-
Bacteria.Proteobacteria.Gammaproteobacteria.Pasteurellales.Pasteurellaceae.Haemophilus	3.56574			-
Bacteria.Proteobacteria.Betaproteobacteria.Burkholderiales.Sutterellaceae.Parasutterella.Parasutterella_excrementihominis	3.01179			-
Bacteria.Bacteroidetes.Bacteroidetes_noname.Bacteroidetes_noname.Bacteroidetes_noname.Bacteroidetes_noname.Bacteroidetes_bacterium_oral_taxon_272	0			-
Bacteria.Actinobacteria.Actinobacteria.Bifidobacteriales.Bifidobacteriaceae.Scardovia.Scardovia_wiggsiae	0.486603			-
Bacteria.Bacteroidetes.Bacteroidetes_noname.Bacteroidetes_noname.Bacteroidetes_noname.Bacteroidetes_noname	0			-
Bacteria.Proteobacteria.Gammaproteobacteria.Pasteurellales.Pasteurellaceae.Haemophilus.Haemophilus_sputorum	1.20959			-
Bacteria.Firmicutes.Clostridia.Clostridiales.Clostridiales_Family_XI_Incertae_Sedis.Clostridiales_Family_XI_Incertae_Sedis_noname.Clostridiales_bacterium_BV3C26	0			-
Bacteria.Bacteroidetes.Bacteroidia.Bacteroidales.Porphyromonadaceae.Parabacteroides.Parabacteroides_unclassified	4.12143			-
Bacteria.Actinobacteria.Actinobacteria.Coriobacteriales.Coriobacteriaceae.Coriobacteriaceae_noname.Coriobacteriaceae_bacterium_phI	1.44738			-
Bacteria.Actinobacteria.Actinobacteria.Actinomycetales.Actinomycetaceae.Actinobaculum.Actinobaculum_unclassified	0			-
Viruses.Viruses_noname.Viruses_noname.Caudovirales.Siphoviridae.Siphoviridae_noname.Propionibacterium_phage_P100_A	1.07594			-
Viruses.Viruses_noname.Viruses_noname.Caudovirales.Myoviridae.Hpunalikevirus	1.15463			-
Bacteria.Proteobacteria.Gammaproteobacteria.Xanthomonadales.Xanthomonadaceae	0.0172721			-
Viruses.Viruses_noname.Viruses_noname.Caudovirales.Myoviridae.T4likevirus.Enterobacteria_phage_RB14	1.89987			-
Viruses.Viruses_noname.Viruses_noname.Caudovirales.Siphoviridae.Tunalikevirus.Klebsiella_phage_KP36	2.10671			-
Bacteria.Proteobacteria.Betaproteobacteria.Burkholderiales.Burkholderiales_noname.Burkholderiales_noname.Burkholderiales_bacterium_1_1_47	3.11725			-
Bacteria.Firmicutes.Clostridia.Clostridiales.Ruminococcaceae.Faecalibacterium.Faecalibacterium_prausnitzii	5.03397			-
Bacteria.Firmicutes.Bacilli.Lactobacillales.Streptococcaceae.Streptococcus.Streptococcus_tigurinus	0			-
Bacteria.Bacteroidetes.Sphingobacteriia.Sphingobacteriales.Sphingobacteriaceae	0			-
Viruses.Viruses_noname.Viruses_noname.Herpesvirales.Herpesviridae.Roseolovirus.Roseolovirus_unclassified	0			-
Bacteria.Bacteroidetes.Bacteroidia.Bacteroidales.Porphyromonadaceae.Porphyromonas.Porphyromonas_endodontalis	0.737254			-
Bacteria.Firmicutes.Clostridia.Clostridiales.Clostridiaceae.Clostridium.Clostridium_sp_L2_50	2.59589			-
Bacteria.Firmicutes.Clostridia.Clostridiales.Lachnospiraceae.Roseburia.Roseburia_unclassified	3.17359			-
Bacteria.Firmicutes.Clostridia.Clostridiales.Eubacteriaceae.Eubacterium.Eubacterium_ramulus	2.63968			-
Bacteria.Deinococcus_Thermus	0.361863			-
Bacteria.Firmicutes.Negativicutes.Selenomonadales.Acidaminococcaceae	3.90564			-
Bacteria.Firmicutes.Clostridia.Clostridiales.Peptostreptococcaceae.Peptostreptococcaceae_noname.Clostridium_bartlettii	2.43458			-
Bacteria.Proteobacteria.Gammaproteobacteria.Enterobacteriales.Enterobacteriaceae.Cronobacter.Cronobacter_malonaticus	0.018464			-
Bacteria.Firmicutes.Clostridia.Clostridiales.Lachnospiraceae.Roseburia	4.58208			-
Bacteria.Firmicutes.Clostridia.Clostridiales.Peptostreptococcaceae.Peptostreptococcus.Peptostreptococcus_anaerobius	1.49757			-
Bacteria.Firmicutes.Clostridia.Clostridiales.Clostridiaceae.Clostridium.Clostridium_perfringens	1.39578			-
Bacteria.Actinobacteria.Actinobacteria.Actinomycetales.Actinomycetaceae.Actinomyces	1.69069			-
Bacteria.Fusobacteria.Fusobacteriia.Fusobacteriales.Leptotrichiaceae	0			-
Bacteria.Firmicutes.Clostridia.Clostridiales.Lachnospiraceae.Lachnospiraceae_noname.Lachnospiraceae_bacterium_5_1_63FAA	2.61628			-
Viruses.Viruses_noname.Viruses_noname.Viruses_noname.Microviridae	0.262118			-
Bacteria.Firmicutes.Clostridia.Clostridiales.Clostridiaceae.Clostridium.Clostridium_asparagiforme	2.52739			-
Bacteria.Firmicutes.Negativicutes.Selenomonadales.Veillonellaceae.Mitsuokella.Mitsuokella_multacida	1.86058			-
Bacteria.Proteobacteria.Alphaproteobacteria	0			-
Bacteria.Actinobacteria.Actinobacteria.Actinomycetales.Corynebacteriaceae.Corynebacterium.Corynebacterium_accolens	0			-
Bacteria.Bacteroidetes.Bacteroidia.Bacteroidales.Prevotellaceae.Paraprevotella.Paraprevotella_xylaniphila	2.50383			-
Bacteria.Firmicutes.Clostridia.Clostridiales.Clostridiales_Family_XI_Incertae_Sedis.Peptoniphilus.Peptoniphilus_lacrimalis	1.1996			-
Bacteria.Firmicutes.Clostridia.Clostridiales.Lachnospiraceae.Coprococcus.Coprococcus_catus	2.52357			-
Bacteria.Firmicutes.Bacilli.Bacillales.Bacillaceae	1.11402			-
Bacteria.Proteobacteria.Betaproteobacteria.Neisseriales.Neisseriaceae.Kingella.Kingella_unclassified	0			-
Bacteria.Firmicutes.Negativicutes.Selenomonadales.Veillonellaceae.Veillonella.Veillonella_unclassified	3.66819			-
Bacteria.Spirochaetes.Spirochaetia.Spirochaetales.Brachyspiraceae.Brachyspira	1.6142			-
Viruses.Viruses_noname.Viruses_noname.Caudovirales.Siphoviridae.Siphoviridae_noname.Propionibacterium_phage_P100D	1.06626			-
Bacteria.Firmicutes.Clostridia.Clostridiales.Lachnospiraceae.Butyrivibrio	3.70649			-
Bacteria.Firmicutes.Erysipelotrichia.Erysipelotrichales.Erysipelotrichaceae.Erysipelotrichaceae_noname.Eubacterium_biforme	2.42313			-
Bacteria.Actinobacteria.Actinobacteria.Bifidobacteriales.Bifidobacteriaceae.Bifidobacterium.Bifidobacterium_bifidum	2.94303			-
Archaea	2.70925			-
Bacteria.Deinococcus_Thermus.Deinococci.Deinococcales.Deinococcaceae	0.361863			-
Bacteria.Proteobacteria.Gammaproteobacteria.Enterobacteriales.Enterobacteriaceae.Morganella.Morganella_morganii	2.6203			-
Bacteria.Bacteroidetes.Bacteroidia.Bacteroidales.Porphyromonadaceae.Coprobacter	2.68083			-
Bacteria.Firmicutes.Clostridia.Clostridiales.Clostridiales_Family_XI_Incertae_Sedis.Peptoniphilus.Peptoniphilus_harei	1.25889			-
Bacteria.Firmicutes.Clostridia.Clostridiales.Clostridiales_Family_XI_Incertae_Sedis.Parvimonas.Parvimonas_micra	0.294421			-
Bacteria.Bacteroidetes.Bacteroidia.Bacteroidales.Prevotellaceae.Alloprevotella	0.734344			-
Bacteria.Firmicutes	5.53458			-
Bacteria.Firmicutes.Clostridia.Clostridiales.Eubacteriaceae.Eubacterium.Eubacterium_sp_3_1_31	2.87312			-
Bacteria.Actinobacteria.Actinobacteria.Bifidobacteriales.Bifidobacteriaceae.Alloscardovia.Alloscardovia_omnicolens	0.945571			-
Bacteria.Actinobacteria.Actinobacteria.Actinomycetales.Micrococcaceae.Kocuria.Kocuria_unclassified	0			-
Bacteria.Actinobacteria.Actinobacteria.Coriobacteriales.Coriobacteriaceae.Slackia.Slackia_piriformis	0			-
Viruses.Viruses_noname.Viruses_noname.Caudovirales.Myoviridae.T4likevirus.Klebsiella_phage_KP15	2.24323			-
Bacteria.Proteobacteria.Gammaproteobacteria.Pasteurellales.Pasteurellaceae.Haemophilus.Haemophilus_parahaemolyticus	0.702572			-
Bacteria.Firmicutes.Bacilli.Lactobacillales.Lactobacillaceae.Lactobacillus.Lactobacillus_oris	1.17197			-
Bacteria.Firmicutes.Negativicutes.Selenomonadales.Veillonellaceae.Dialister	4.05658			-
Bacteria.Firmicutes.Bacilli.Lactobacillales.Lactobacillaceae.Lactobacillus.Lactobacillus_crispatus	2.54216			-
Bacteria.Firmicutes.Clostridia.Clostridiales.Clostridiales_Family_XI_Incertae_Sedis.Anaerococcus.Anaerococcus_vaginalis	0.981656			-
Bacteria.Firmicutes.Clostridia.Clostridiales.Eubacteriaceae.Eubacterium.Eubacterium_hallii	3.05387			-
Viruses.Viruses_noname.Viruses_noname.Viruses_noname.Partitiviridae	0			-
Bacteria.Firmicutes.Clostridia.Clostridiales.Lachnospiraceae	4.82021			-
Bacteria.Bacteroidetes.Bacteroidia.Bacteroidales.Porphyromonadaceae.Parabacteroides	4.6494			-
Bacteria.Firmicutes.Negativicutes	4.49805			-
Eukaryota.Ascomycota.Saccharomycetes.Saccharomycetales.Saccharomycetaceae.Naumovozyma.Naumovozyma_unclassified	0			-
Bacteria.Synergistetes.Synergistia.Synergistales.Synergistaceae.Fretibacterium	0.26358			-
Bacteria.Bacteroidetes.Bacteroidia.Bacteroidales.Bacteroidaceae.Bacteroides.Bacteroides_clarus	2.43485			-
Bacteria.Firmicutes.Bacilli.Lactobacillales.Streptococcaceae.Streptococcus.Streptococcus_australis	1.20046			-
Bacteria.Proteobacteria.Gammaproteobacteria.Pasteurellales	3.57719			-
Bacteria.Firmicutes.Negativicutes.Selenomonadales.Acidaminococcaceae.Phascolarctobacterium.Phascolarctobacterium_succinatutens	3.52497			-
Viruses.Viruses_noname.Viruses_noname.Viruses_noname.Anelloviridae	0.238277			-
Bacteria.Proteobacteria.Gammaproteobacteria.Enterobacteriales.Enterobacteriaceae.Enterobacteriaceae_noname.Enterobacteriaceae_bacterium_9_2_54FAA	0.277239			-
Viruses.Viruses_noname.Viruses_noname.Viruses_noname.Retroviridae.Betaretrovirus.Jaagsiekte_sheep_retrovirus	0.097794			-
Bacteria.Bacteroidetes.Flavobacteriia	0.336079			-
Bacteria.Spirochaetes.Spirochaetia.Spirochaetales.Spirochaetaceae.Treponema.Treponema_lecithinolyticum	0.14549			-
Bacteria.Deinococcus_Thermus.Deinococci.Deinococcales.Deinococcaceae.Deinococcus.Deinococcus_unclassified	0.361863			-
Bacteria.Firmicutes.Bacilli.Lactobacillales.Carnobacteriaceae.Granulicatella	1.67367			-
Bacteria.Firmicutes.Clostridia.Clostridiales.Clostridiales_Family_XIII_Incertae_Sedis.Clostridiales_Family_XIII_Incertae_Sedis_noname.Eubacterium_infirmum	0.668865			-
Bacteria.Actinobacteria.Actinobacteria.Actinomycetales.Actinomycetaceae	1.73121			-
Bacteria.Firmicutes.Bacilli.Bacillales.Staphylococcaceae.Staphylococcus	3.01309			-
Bacteria.Actinobacteria.Actinobacteria.Bifidobacteriales	3.94546			-
Bacteria.Firmicutes.Clostridia.Clostridiales.Clostridiales_Family_XI_Incertae_Sedis	1.89607			-
Bacteria.Actinobacteria.Actinobacteria.Coriobacteriales.Coriobacteriaceae.Atopobium	0.233248			-
Bacteria.Spirochaetes.Spirochaetia.Spirochaetales.Brachyspiraceae.Brachyspira.Brachyspira_unclassified	0.362992			-
Bacteria.Firmicutes.Clostridia.Clostridiales.Lachnospiraceae.Dorea.Dorea_unclassified	2.46868			-
Bacteria.Proteobacteria.Gammaproteobacteria.Pseudomonadales.Moraxellaceae.Acinetobacter	0			-
Bacteria.Proteobacteria.Deltaproteobacteria.Desulfovibrionales.Desulfovibrionaceae.Desulfovibrio	3.11032			-
Bacteria.Firmicutes.Negativicutes.Selenomonadales.Veillonellaceae	4.36985			-
Bacteria.Proteobacteria.Gammaproteobacteria.Enterobacteriales.Enterobacteriaceae.Shigella.Shigella_sonnei	0.578505			-
Bacteria.Proteobacteria.Gammaproteobacteria.Enterobacteriales.Enterobacteriaceae.Enterobacter.Enterobacter_cloacae	2.57859			-
Bacteria.Proteobacteria.Gammaproteobacteria.Enterobacteriales.Enterobacteriaceae.Klebsiella	3.51228			-
Bacteria.Firmicutes.Bacilli.Lactobacillales.Streptococcaceae.Streptococcus.Streptococcus_macedonicus	0.605106			-
Viruses.Viruses_noname.Viruses_noname.Caudovirales.Podoviridae.Podoviridae_noname.Weissella_phage_phiYS61	1.696			-
Bacteria.Firmicutes.Negativicutes.Selenomonadales.Veillonellaceae.Megamonas.Megamonas_hypermegale	2.28551			-
Bacteria.Firmicutes.Clostridia.Clostridiales.Eubacteriaceae.Eubacterium	4.8137			-
Bacteria.Bacteroidetes.Sphingobacteriia.Sphingobacteriales.Sphingobacteriaceae.Pedobacter	0			-
Bacteria.Actinobacteria.Actinobacteria.Coriobacteriales.Coriobacteriaceae.Olsenella.Olsenella_unclassified	0			-
Bacteria.Firmicutes.Clostridia.Clostridiales.Clostridiales_Family_XIII_Incertae_Sedis.Clostridiales_Family_XIII_Incertae_Sedis_unclassified	0			-
Bacteria.Proteobacteria.Gammaproteobacteria.Enterobacteriales.Enterobacteriaceae.Enterobacter	2.65616			-
Bacteria.Firmicutes.Bacilli.Lactobacillales.Streptococcaceae.Streptococcus.Streptococcus_constellatus	0			-
Bacteria.Proteobacteria.Gammaproteobacteria.Enterobacteriales.Enterobacteriaceae.Providencia.Providencia_alcalifaciens	0.82217			-
Bacteria.Bacteroidetes.Bacteroidia.Bacteroidales.Prevotellaceae.Alloprevotella.Alloprevotella_unclassified	0.203829			-
Bacteria.Firmicutes.Erysipelotrichia.Erysipelotrichales.Erysipelotrichaceae.Coprobacillus.Coprobacillus_sp_29_1	1.75749			-
Bacteria.Actinobacteria.Actinobacteria.Coriobacteriales	3.25573			-
Bacteria.Firmicutes.Bacilli.Lactobacillales.Lactobacillaceae.Lactobacillus.Lactobacillus_rhamnosus	0.669107			-
Eukaryota.Ascomycota.Saccharomycetes.Saccharomycetales.Saccharomycetaceae.Saccharomycetaceae_unclassified	0			-
Bacteria.Firmicutes.Bacilli.Lactobacillales.Streptococcaceae.Streptococcus.Streptococcus_anginosus	0.584587			-
Bacteria.Actinobacteria.Actinobacteria.Actinomycetales.Corynebacteriaceae.Corynebacterium.Corynebacterium_matruchotii	0.202662			-
Viruses.Viruses_noname.Viruses_noname.Viruses_noname	2.45782			-
Bacteria.Proteobacteria.Betaproteobacteria.Burkholderiales.Sutterellaceae.Sutterella.Sutterella_wadsworthensis	3.81693			-
Bacteria.Bacteroidetes.Bacteroidia.Bacteroidales.Bacteroidaceae.Bacteroides.Bacteroides_xylanisolvens	3.7895			-
Bacteria.Firmicutes.Negativicutes.Selenomonadales.Acidaminococcaceae.Acidaminococcus.Acidaminococcus_sp_HPA0509	1.87624			-
Bacteria.Bacteroidetes.Bacteroidia.Bacteroidales.Bacteroidaceae.Bacteroides.Bacteroides_gallinarum	1.93893			-
Bacteria.Firmicutes.Negativicutes.Selenomonadales.Veillonellaceae.Megamonas.Megamonas_funiformis	1.92848			-
Bacteria.Proteobacteria.Betaproteobacteria.Burkholderiales.Alcaligenaceae.Bordetella	0			-
Viruses.Viruses_noname.Viruses_noname.Viruses_noname.Viruses_noname.Viruses_noname.Hollyhock_leaf_crumple_virus_satellite_DNA	0			-
Viruses.Viruses_noname.Viruses_noname.Viruses_noname.Circoviridae.Gyrovirus	0.218881			-
Bacteria.Proteobacteria.Betaproteobacteria.Neisseriales.Neisseriaceae.Neisseria.Neisseria_subflava	0.310835			-
Bacteria.Firmicutes.Negativicutes.Selenomonadales.Veillonellaceae.Mitsuokella	2.40673			-
Bacteria.Firmicutes.Clostridia.Clostridiales.Clostridiaceae.Clostridium.Clostridium_nexile	2.95849			-
Bacteria.Firmicutes.Erysipelotrichia.Erysipelotrichales.Erysipelotrichaceae.Erysipelotrichaceae_noname.Erysipelotrichaceae_bacterium_6_1_45	2.06466			-
Bacteria.Firmicutes.Clostridia.Clostridiales.Ruminococcaceae.Ruminococcus.Ruminococcus_albus	0.723591			-
Bacteria.Bacteroidetes.Bacteroidia.Bacteroidales.Rikenellaceae.Alistipes.Alistipes_sp_HGB5	3.28969			-
Bacteria.Firmicutes.Bacilli.Bacillales.Staphylococcaceae	3.01309			-
Bacteria.Bacteroidetes.Bacteroidia.Bacteroidales.Porphyromonadaceae.Barnesiella	4.14841			-
Bacteria.Firmicutes.Clostridia.Clostridiales.Lachnospiraceae.Lachnospiraceae_noname.Lachnospiraceae_bacterium_4_1_37FAA	0.3227			-
Bacteria.Bacteroidetes.Bacteroidia.Bacteroidales.Bacteroidales_noname.Bacteroidales_noname.Bacteroidales_bacterium_ph8	3.4304			-
Bacteria.Actinobacteria.Actinobacteria.Actinomycetales.Actinomycetaceae.Actinomyces.Actinomyces_graevenitzii	0			-
Eukaryota.Microsporidia	0			-
Eukaryota	0.897042			-
Bacteria.Firmicutes.Erysipelotrichia.Erysipelotrichales.Erysipelotrichaceae.Holdemania	2.58653			-
Viruses.Viruses_noname.Viruses_noname.Caudovirales.Siphoviridae.Tunalikevirus	2.10671			-
Bacteria.Firmicutes.Negativicutes.Selenomonadales.Acidaminococcaceae.Acidaminococcus.Acidaminococcus_sp_BV3L6	2.64306			-
Viruses.Viruses_noname.Viruses_noname.Viruses_noname.Potyviridae	0			-
Bacteria.Actinobacteria.Actinobacteria.Bifidobacteriales.Bifidobacteriaceae.Bifidobacterium.Bifidobacterium_adolescentis	3.49842			-
Bacteria.Firmicutes.Bacilli.Bacillales.Bacillales_noname	1.36878			-
Bacteria.Tenericutes.Mollicutes.Mycoplasmatales.Mycoplasmataceae.Ureaplasma	0			-
Bacteria.Proteobacteria.Gammaproteobacteria.Enterobacteriales.Enterobacteriaceae.Proteus	3.13652			-
Bacteria.Firmicutes.Bacilli.Lactobacillales.Aerococcaceae.Abiotrophia	0			-
Bacteria.Actinobacteria.Actinobacteria	4.03578			-
Viruses.Viruses_noname.Viruses_noname.Caudovirales.Siphoviridae.Siphoviridae_noname.Leuconostoc_phage_P793	0			-
Bacteria.Firmicutes.Bacilli.Lactobacillales.Streptococcaceae.Streptococcus.Streptococcus_gordonii	0.471653			-
Viruses.Viruses_noname.Viruses_noname.Herpesvirales.Herpesviridae	0.970581			-
Eukaryota.Ascomycota.Saccharomycetes.Saccharomycetales.Saccharomycetaceae.Eremothecium.Eremothecium_unclassified	0			-
Bacteria.Proteobacteria.Betaproteobacteria.Neisseriales.Neisseriaceae.Chromobacterium	0			-
Bacteria.Proteobacteria.Gammaproteobacteria.Pasteurellales.Pasteurellaceae.Haemophilus.Haemophilus_parainfluenzae	3.55355			-
Bacteria.Firmicutes.Bacilli.Lactobacillales.Lactobacillaceae.Lactobacillus.Lactobacillus_mucosae	0			-
Bacteria.Firmicutes.Clostridia.Clostridiales.Lachnospiraceae.Lachnospiraceae_noname	3.71986			-
Bacteria.Proteobacteria.Gammaproteobacteria.Xanthomonadales.Xanthomonadaceae.Wohlfahrtiimonas	0.0172721			-
Viruses.Viruses_noname.Viruses_noname.Caudovirales	3.53119			-
Viruses.Viruses_noname.Viruses_noname.Caudovirales.Myoviridae.Myoviridae_noname	1.55136			-
Bacteria.Bacteroidetes.Bacteroidia.Bacteroidales.Prevotellaceae.Paraprevotella.Paraprevotella_clara	2.93206			-
Bacteria.Spirochaetes.Spirochaetia.Spirochaetales.Spirochaetaceae.Treponema	0.14549			-
Bacteria.Proteobacteria.Gammaproteobacteria.Enterobacteriales.Enterobacteriaceae.Citrobacter	2.77498			-
Viruses.Viruses_noname	3.54336			-
Bacteria.Bacteroidetes.Bacteroidia.Bacteroidales.Bacteroidaceae.Bacteroides.Bacteroides_eggerthii	4.17299			-
Bacteria.Firmicutes.Clostridia.Clostridiales.Clostridiales_Family_XI_Incertae_Sedis.Finegoldia	0			-
Bacteria.Proteobacteria.Gammaproteobacteria.Pseudomonadales.Pseudomonadaceae.Pseudomonas.Pseudomonas_fragi	0			-
Bacteria.Proteobacteria.Gammaproteobacteria.Enterobacteriales.Enterobacteriaceae.Pantoea.Pantoea_agglomerans	0			-
Bacteria.Proteobacteria.Gammaproteobacteria.Enterobacteriales.Enterobacteriaceae.Morganella	2.6203			-
Bacteria.Proteobacteria.Betaproteobacteria.Burkholderiales.Alcaligenaceae.Bordetella.Bordetella_unclassified	0			-
Bacteria.Firmicutes.Erysipelotrichia.Erysipelotrichales.Erysipelotrichaceae.Erysipelotrichaceae_noname.Erysipelotrichaceae_bacterium_21_3	2.02547			-
Bacteria.Firmicutes.Clostridia.Clostridiales.Clostridiaceae.Butyricicoccus	2.11946			-
Bacteria.Firmicutes.Erysipelotrichia.Erysipelotrichales.Erysipelotrichaceae.Holdemania.Holdemania_unclassified	2.03647			-
Bacteria.Synergistetes.Synergistia.Synergistales	2.51769			-
Bacteria.Proteobacteria.Gammaproteobacteria.Enterobacteriales.Enterobacteriaceae.Pantoea.Pantoea_unclassified	0.890794			-
Bacteria.Firmicutes.Bacilli.Lactobacillales.Enterococcaceae.Enterococcus.Enterococcus_casseliflavus	1.71722			-
Bacteria.Bacteroidetes.Bacteroidia.Bacteroidales.Prevotellaceae.Prevotella.Prevotella_bivia	2.16645			-
Bacteria.Firmicutes.Erysipelotrichia.Erysipelotrichales.Erysipelotrichaceae.Coprobacillus.Coprobacillus_unclassified	2.69154			-
Bacteria.Firmicutes.Bacilli.Lactobacillales.Lactobacillaceae.Lactobacillus.Lactobacillus_acidophilus	2.94859			-
Bacteria.Proteobacteria.Gammaproteobacteria.Pseudomonadales.Moraxellaceae.Enhydrobacter.Enhydrobacter_aerosaccus	0.785934			-
Bacteria.Bacteroidetes.Bacteroidia.Bacteroidales.Bacteroidaceae.Bacteroides.Bacteroides_sp_9_1_42FAA	2.85632			-
Bacteria.Fusobacteria.Fusobacteriia	2.87414			-
Bacteria.Firmicutes.Bacilli.Lactobacillales.Lactobacillaceae.Lactobacillus.Lactobacillus_gasseri	2.72997			-
Bacteria.Firmicutes.Bacilli.Lactobacillales.Streptococcaceae.Streptococcus.Streptococcus_mutans	0.300467			-
Bacteria.Proteobacteria.Gammaproteobacteria.Pasteurellales.Pasteurellaceae.Haemophilus.Haemophilus_pittmaniae	1.85411			-
Bacteria.Firmicutes.Bacilli.Lactobacillales.Streptococcaceae.Streptococcus.Streptococcus_pseudopneumoniae	0			-
Bacteria.Bacteroidetes.Bacteroidia.Bacteroidales.Prevotellaceae.Prevotella.Prevotella_salivae	0			-
Bacteria.Firmicutes.Clostridia.Clostridiales.Peptostreptococcaceae.Peptostreptococcaceae_noname.Clostridium_glycolicum	0			-
Bacteria.Firmicutes.Bacilli.Lactobacillales.Enterococcaceae.Enterococcus.Enterococcus_asini	0.723183			-
Bacteria.Firmicutes.Clostridia.Clostridiales.Clostridiaceae.Clostridium.Clostridium_sp_ATCC_BAA_442	2.49644			-
Bacteria.Bacteroidetes.Bacteroidia.Bacteroidales.Porphyromonadaceae.Porphyromonas.Porphyromonas_bennonis	1.32188			-
Viruses.Viruses_noname.Viruses_noname	3.54336			-
Bacteria.Firmicutes.Bacilli.Lactobacillales.Lactobacillaceae.Lactobacillus.Lactobacillus_sakei	0			-
Bacteria.Firmicutes.Clostridia.Clostridiales.Ruminococcaceae.Ruminococcus.Ruminococcus_bromii	4.04224			-
Bacteria.Firmicutes.Clostridia.Clostridiales.Clostridiales_Family_XI_Incertae_Sedis.Anaerococcus	1.33541			-
Bacteria.Actinobacteria.Actinobacteria.Actinomycetales.Actinomycetaceae.Actinomyces.Actinomyces_odontolyticus	0.923461			-
Bacteria.Bacteroidetes.Bacteroidia.Bacteroidales.Bacteroidales_noname	3.4304			-
Bacteria.Proteobacteria.Gammaproteobacteria.Enterobacteriales.Enterobacteriaceae.Pantoea	0.891527			-
Bacteria.Proteobacteria.Gammaproteobacteria.Enterobacteriales.Enterobacteriaceae.Enterobacteriaceae_noname	0.277239			-
Bacteria.Firmicutes.Clostridia.Clostridiales.Clostridiales_noname.Pseudoflavonifractor.Pseudoflavonifractor_capillosus	1.61043			-
Bacteria.Firmicutes.Clostridia.Clostridiales.Lachnospiraceae.Lachnospiraceae_noname.Lachnospiraceae_bacterium_8_1_57FAA	2.84364			-
Bacteria.Firmicutes.Negativicutes.Selenomonadales.Acidaminococcaceae.Acidaminococcus.Acidaminococcus_unclassified	3.72125			-
Bacteria.Firmicutes.Clostridia.Clostridiales.Lachnospiraceae.Cellulosilyticum.Cellulosilyticum_lentocellum	1.69036			-
Bacteria.Tenericutes.Mollicutes	0			-
Bacteria.Proteobacteria.Gammaproteobacteria.Pseudomonadales.Pseudomonadaceae.Pseudomonas.Pseudomonas_mendocina	1.35651			-
Bacteria.Proteobacteria.Gammaproteobacteria.Pseudomonadales.Moraxellaceae	0.793817			-
Bacteria.Actinobacteria.Actinobacteria.Actinomycetales.Micrococcaceae.Kocuria	0			-
Bacteria.Cyanobacteria.Cyanobacteria_noname.Oscillatoriales	0			-
Eukaryota.Ascomycota.Saccharomycetes.Saccharomycetales.Debaryomycetaceae.Debaryomycetaceae_unclassified	0			-
Bacteria.Bacteroidetes.Bacteroidia.Bacteroidales.Prevotellaceae.Prevotella.Prevotella_denticola	0.87053			-
Bacteria.Firmicutes.Clostridia.Clostridiales.Lachnospiraceae.Dorea.Dorea_formicigenerans	2.89579			-
Bacteria.Bacteroidetes.Bacteroidia.Bacteroidales.Prevotellaceae.Prevotella.Prevotella_stercorea	3.48721			-
Bacteria.Bacteroidetes.Bacteroidia.Bacteroidales.Porphyromonadaceae.Porphyromonas	2.7783			-
Bacteria.Bacteroidetes.Bacteroidia.Bacteroidales.Porphyromonadaceae.Porphyromonas.Porphyromonas_asaccharolytica	2.69546			-
Bacteria.Bacteroidetes.Bacteroidia.Bacteroidales.Porphyromonadaceae.Dysgonomonas.Dysgonomonas_mossii	3.66628			-
Bacteria.Firmicutes.Bacilli.Lactobacillales.Enterococcaceae.Enterococcus.Enterococcus_faecalis	1.59368			-
Bacteria.Firmicutes.Clostridia.Clostridiales.Ruminococcaceae.Faecalibacterium	5.03397			-
Bacteria.Firmicutes.Negativicutes.Selenomonadales.Veillonellaceae.Veillonella.Veillonella_dispar	2.7608			-
Viruses.Viruses_noname.Viruses_noname.Caudovirales.Siphoviridae.Siphoviridae_noname.Enterobacteria_phage_JL1	2.11093			-
Bacteria.Firmicutes.Clostridia.Clostridiales.Lachnospiraceae.Coprococcus.Coprococcus_eutactus	2.83767			-
Bacteria.Bacteroidetes.Bacteroidia.Bacteroidales.Bacteroidaceae.Bacteroides.Bacteroides_faecis	3.76052			-
Bacteria.Proteobacteria.Alphaproteobacteria.Rhodobacterales.Rhodobacteraceae.Paracoccus.Paracoccus_unclassified	0			-
Viruses.Viruses_noname.Viruses_noname.Viruses_noname.Retroviridae.Alpharetrovirus.Avian_myelocytomatosis_virus	0			-
Bacteria.Firmicutes.Bacilli.Lactobacillales.Lactobacillaceae.Lactobacillus.Lactobacillus_amylovorus	0.246891			-
Bacteria.Firmicutes.Clostridia.Clostridiales.Lachnospiraceae.Blautia.Blautia_producta	2.04159			-
Bacteria.Firmicutes.Erysipelotrichia.Erysipelotrichales.Erysipelotrichaceae.Turicibacter.Turicibacter_unclassified	1.32109			-
Bacteria.Firmicutes.Erysipelotrichia.Erysipelotrichales.Erysipelotrichaceae.Erysipelotrichaceae_noname	2.97109			-
Bacteria.Fusobacteria.Fusobacteriia.Fusobacteriales	2.87414			-
Bacteria.Bacteroidetes.Bacteroidia.Bacteroidales	5.78968			-
Bacteria.Firmicutes.Bacilli.Lactobacillales.Streptococcaceae.Streptococcus.Streptococcus_dysgalactiae	0			-
Bacteria.Actinobacteria.Actinobacteria.Coriobacteriales.Coriobacteriaceae.Collinsella.Collinsella_stercoris	0.884936			-
Bacteria.Firmicutes.Clostridia.Clostridiales.Clostridiaceae.Clostridium.Clostridium_butyricum	1.86225			-
Bacteria.Proteobacteria.Alphaproteobacteria.Rhizobiales.Hyphomicrobiaceae.Hyphomicrobiaceae_unclassified	0			-
Bacteria.Proteobacteria.Gammaproteobacteria.Enterobacteriales.Enterobacteriaceae.Rahnella.Rahnella_aquatilis	0			-
Bacteria.Actinobacteria.Actinobacteria.Actinomycetales.Actinomycetaceae.Actinobaculum	0			-
Bacteria.Firmicutes.Clostridia.Clostridiales.Ruminococcaceae.Ruminococcaceae_noname	2.66304			-
Bacteria.Firmicutes.Bacilli.Lactobacillales.Lactobacillaceae.Lactobacillus.Lactobacillus_vaginalis	0.501508			-
Bacteria.Proteobacteria.Betaproteobacteria.Burkholderiales.Sutterellaceae.Sutterellaceae_unclassified	3.20582			-
Bacteria.Proteobacteria.Gammaproteobacteria.Enterobacteriales.Enterobacteriaceae.Proteus.Proteus_unclassified	0.66371			-
Viruses.Viruses_noname.Viruses_noname.Caudovirales.Myoviridae.Mulikevirus	0			-
Bacteria.Firmicutes.Bacilli.Lactobacillales.Aerococcaceae.Abiotrophia.Abiotrophia_defectiva	0			-
Viruses.Viruses_noname.Viruses_noname.Viruses_noname.Retroviridae.Betaretrovirus.Mouse_mammary_tumor_virus	0			-
Bacteria.Bacteroidetes.Bacteroidetes_noname	0			-
Bacteria.Bacteroidetes.Bacteroidia.Bacteroidales.Porphyromonadaceae.Dysgonomonas	3.81106			-
Bacteria.Proteobacteria.Gammaproteobacteria.Pseudomonadales.Pseudomonadaceae.Pseudomonas.Pseudomonas_aeruginosa	2.4813			-
Bacteria.Bacteroidetes.Bacteroidia.Bacteroidales.Prevotellaceae.Prevotella.Prevotella_melaninogenica	1.02202			-
Bacteria.Bacteroidetes.Bacteroidia.Bacteroidales.Porphyromonadaceae.Parabacteroides.Parabacteroides_merdae	4.32645			-
Bacteria.Firmicutes.Bacilli.Lactobacillales.Leuconostocaceae.Leuconostoc.Leuconostoc_gelidum	0			-
Bacteria.Firmicutes.Clostridia.Clostridiales.Lachnospiraceae.Dorea.Dorea_longicatena	3.36042			-
Eukaryota.Ascomycota.Saccharomycetes.Saccharomycetales	0.897042			-
Bacteria.Firmicutes.Bacilli.Lactobacillales.Enterococcaceae	2.627			-
Viruses.Viruses_noname.Viruses_noname.Caudovirales.Siphoviridae.Siphoviridae_noname.Staphylococcus_phage_3A	0.264087			-
Bacteria.Firmicutes.Bacilli.Lactobacillales.Streptococcaceae.Streptococcus.Streptococcus_thermophilus	2.38717			-
Viruses.Viruses_noname.Viruses_noname.Viruses_noname.Microviridae.Microvirus	0.262118			-
Bacteria.Actinobacteria.Actinobacteria.Actinomycetales.Propionibacteriaceae.Propionibacteriaceae_unclassified	2.10329			-
Bacteria.Proteobacteria.Gammaproteobacteria.Enterobacteriales.Enterobacteriaceae.Klebsiella.Klebsiella_pneumoniae	3.38465			-
Bacteria.Actinobacteria.Actinobacteria.Bifidobacteriales.Bifidobacteriaceae.Alloscardovia	0.945571			-
Bacteria.Firmicutes.Clostridia.Clostridiales.Clostridiaceae.Clostridium.Clostridium_sp_D5	1.0364			-
Bacteria.Actinobacteria.Actinobacteria.Actinomycetales.Micrococcaceae	1.25803			-
Bacteria.Bacteroidetes.Bacteroidia.Bacteroidales.Bacteroidaceae.Bacteroides.Bacteroides_nordii	2.3361			-
Bacteria.Bacteroidetes.Bacteroidia.Bacteroidales.Bacteroidaceae.Bacteroides.Bacteroides_finegoldii	3.79033			-
Bacteria.Proteobacteria.Betaproteobacteria.Burkholderiales.Comamonadaceae.Comamonas.Comamonas_unclassified	0			-
Bacteria.Firmicutes.Bacilli.Lactobacillales.Lactobacillaceae.Lactobacillus	3.26858			-
Bacteria.Bacteroidetes.Bacteroidia.Bacteroidales.Bacteroidaceae.Bacteroides.Bacteroides_coprocola	3.54032			-
Bacteria.Proteobacteria.Gammaproteobacteria.Enterobacteriales.Enterobacteriaceae.Hafnia	0			-
Bacteria.Firmicutes.Clostridia.Clostridiales.Lachnospiraceae.Blautia.Ruminococcus_obeum	3.22504			-
Bacteria.Proteobacteria.Epsilonproteobacteria.Campylobacterales	1.77546			-
Viruses.Viruses_noname.Viruses_noname.Herpesvirales.Herpesviridae.Roseolovirus	0.318265			-
Viruses.Viruses_noname.Viruses_noname.Viruses_noname.Viruses_noname	0			-
Eukaryota.Microsporidia.Microsporidia_noname.Microsporidia_noname.Enterocytozoonidae.Enterocytozoon.Enterocytozoon_bieneusi	0			-
Bacteria.Firmicutes.Clostridia.Clostridiales.Lachnospiraceae.Lachnospiraceae_noname.Lachnospiraceae_bacterium_1_1_57FAA	3.10403			-
Bacteria.Proteobacteria.Betaproteobacteria.Burkholderiales.Oxalobacteraceae.Oxalobacter.Oxalobacter_formigenes	2.64747			-
Bacteria.Firmicutes.Bacilli.Lactobacillales.Lactobacillaceae.Pediococcus	0.90789			-
Bacteria.Firmicutes.Erysipelotrichia.Erysipelotrichales.Erysipelotrichaceae.Erysipelotrichaceae_noname.Clostridium_ramosum	2.45252			-
Bacteria.Firmicutes.Bacilli	3.70813			-
Viruses.Viruses_noname.Viruses_noname.Caudovirales.Podoviridae.Podoviridae_noname	1.696			-
Bacteria.Actinobacteria.Actinobacteria.Bifidobacteriales.Bifidobacteriaceae.Scardovia.Scardovia_unclassified	0.238725			-
Bacteria.Proteobacteria.Betaproteobacteria.Neisseriales.Neisseriaceae.Neisseria.Neisseria_meningitidis	0			-
Bacteria.Firmicutes.Erysipelotrichia.Erysipelotrichales.Erysipelotrichaceae.Erysipelotrichaceae_noname.Erysipelotrichaceae_bacterium_5_2_54FAA	2.08823			-
Bacteria.Firmicutes.Clostridia.Clostridiales.Oscillospiraceae.Oscillibacter.Oscillibacter_sp_KLE_1745	2.97364			-
Bacteria.Firmicutes.Bacilli.Lactobacillales.Lactobacillaceae.Pediococcus.Pediococcus_acidilactici	0.329804			-
Bacteria.Firmicutes.Clostridia.Clostridiales.Ruminococcaceae.Ruminococcus.Ruminococcus_champanellensis	2.36156			-
Eukaryota.Ascomycota.Saccharomycetes.Saccharomycetales.Saccharomycetaceae.Saccharomyces	0.127955			-
Bacteria.Firmicutes.Clostridia.Clostridiales.Lachnospiraceae.Lachnospiraceae_noname.Lachnospiraceae_bacterium_2_1_58FAA	2.36183			-
Bacteria.Firmicutes.Clostridia.Clostridiales.Lachnospiraceae.Lachnospiraceae_noname.Lachnospiraceae_bacterium_6_1_63FAA	1.97772			-
Bacteria.Firmicutes.Negativicutes.Selenomonadales.Veillonellaceae.Veillonella.Veillonella_ratti	2.67351			-
Bacteria.Firmicutes.Bacilli.Lactobacillales.Streptococcaceae.Lactococcus.Lactococcus_garvieae	0			-
Bacteria.Firmicutes.Bacilli.Lactobacillales.Streptococcaceae.Streptococcus.Streptococcus_pasteurianus	1.22433			-
Bacteria.Bacteroidetes.Bacteroidia.Bacteroidales.Prevotellaceae	4.84015			-
Bacteria.Tenericutes	0			-
Bacteria.Bacteroidetes.Bacteroidia.Bacteroidales.Porphyromonadaceae.Odoribacter.Odoribacter_unclassified	2.19549			-
Bacteria.Firmicutes.Clostridia.Clostridiales.Peptostreptococcaceae.Peptostreptococcaceae_noname.Peptostreptococcaceae_noname_unclassified	2.45884			-
Bacteria.Actinobacteria.Actinobacteria.Coriobacteriales.Coriobacteriaceae.Gordonibacter.Gordonibacter_pamelaeae	0.170507			-
Bacteria.Actinobacteria.Actinobacteria.Coriobacteriales.Coriobacteriaceae.Adlercreutzia	1.68417			-
Viruses.Viruses_noname.Viruses_noname.Caudovirales.Siphoviridae.Siphoviridae_noname.Lactococcus_phage_936_sensu_lato	2.64238			-
Bacteria.Synergistetes.Synergistia	2.51769			-
Archaea.Euryarchaeota.Methanobacteria.Methanobacteriales.Methanobacteriaceae.Methanobrevibacter.Methanobrevibacter_smithii	2.57211			-
Bacteria.Proteobacteria.Betaproteobacteria.Burkholderiales.Comamonadaceae.Comamonas	0			-
Bacteria.Bacteroidetes.Bacteroidia.Bacteroidales.Prevotellaceae.Alloprevotella.Alloprevotella_rava	0			-
Viruses.Viruses_noname.Viruses_noname.Viruses_noname.Retroviridae	1.12876			-
Bacteria.Bacteroidetes.Bacteroidia.Bacteroidales.Bacteroidaceae.Bacteroides.Bacteroides_sp_4_3_47FAA	4.15109			-
Bacteria.Firmicutes.Clostridia.Clostridiales.Lachnospiraceae.Lachnospiraceae_noname.Lachnospiraceae_bacterium_9_1_43BFAA	1.18295			-
Bacteria.Firmicutes.Clostridia.Clostridiales	5.50088			-
Bacteria.Firmicutes.Clostridia.Clostridiales.Lachnospiraceae.Shuttleworthia.Shuttleworthia_satelles	0			-
Bacteria.Tenericutes.Mollicutes.Mycoplasmatales.Mycoplasmataceae.Ureaplasma.Ureaplasma_unclassified	0			-
Viruses.Viruses_noname.Viruses_noname.Viruses_noname.Retroviridae.Gammaretrovirus.Porcine_type_C_oncovirus	0.87489			-
Bacteria.Firmicutes.Negativicutes.Selenomonadales.Veillonellaceae.Veillonella.Veillonella_parvula	3.7191			-
Bacteria.Firmicutes.Bacilli.Lactobacillales.Enterococcaceae.Enterococcus.Enterococcus_faecium	2.26005			-
Bacteria.Firmicutes.Clostridia.Clostridiales.Clostridiales_Family_XI_Incertae_Sedis.Parvimonas	1.27393			-
Bacteria.Proteobacteria.Epsilonproteobacteria.Campylobacterales.Campylobacteraceae.Campylobacter.Campylobacter_ureolyticus	0			-
Bacteria.Actinobacteria.Actinobacteria.Coriobacteriales.Coriobacteriaceae.Atopobium.Atopobium_parvulum	0			-
Viruses.Viruses_noname.Viruses_noname.Caudovirales.Myoviridae.T4likevirus.Klebsiella_phage_KP27	2.0439			-
Bacteria.Proteobacteria.Gammaproteobacteria.Enterobacteriales.Enterobacteriaceae.Enterobacter.Enterobacter_hormaechei	0.413576			-
Bacteria.Proteobacteria.Gammaproteobacteria.Enterobacteriales.Enterobacteriaceae.Klebsiella.Klebsiella_oxytoca	2.84444			-
Eukaryota.Ascomycota.Saccharomycetes.Saccharomycetales.Saccharomycetaceae.Nakaseomyces.Candida_glabrata	0.771746			-
Bacteria.Firmicutes.Bacilli.Lactobacillales.Streptococcaceae.Lactococcus	1.19736			-
Bacteria.Proteobacteria.Gammaproteobacteria.Enterobacteriales.Enterobacteriaceae.Cronobacter.Cronobacter_sakazakii	0			-
Bacteria.Actinobacteria.Actinobacteria.Actinomycetales.Micrococcaceae.Rothia.Rothia_unclassified	0.184894			-
Bacteria.Proteobacteria.Betaproteobacteria.Burkholderiales.Burkholderiaceae.Lautropia	0			-
Bacteria.Firmicutes.Bacilli.Lactobacillales.Lactobacillaceae.Lactobacillus.Lactobacillus_casei_paracasei	1.0237			-
Viruses.Viruses_noname.Viruses_noname.Herpesvirales.Herpesviridae.Simplexvirus	0.86118			-
Bacteria.Firmicutes.Negativicutes.Selenomonadales.Veillonellaceae.Veillonella.Veillonella_sp_3_1_44	2.08514			-
Archaea.Euryarchaeota.Methanobacteria	2.70925			-
Bacteria.Firmicutes.Clostridia.Clostridiales.Clostridiales_Family_XI_Incertae_Sedis.Anaerococcus.Anaerococcus_obesiensis	1.07388			-
Bacteria.Firmicutes.Negativicutes.Selenomonadales.Acidaminococcaceae.Acidaminococcus.Acidaminococcus_intestini	2.87671			-
Bacteria.Firmicutes.Negativicutes.Selenomonadales	4.49805			-
Bacteria.Firmicutes.Erysipelotrichia.Erysipelotrichales.Erysipelotrichaceae.Erysipelotrichaceae_noname.Clostridium_innocuum	1.66903			-
Bacteria.Firmicutes.Clostridia.Clostridiales.Peptostreptococcaceae.Peptostreptococcus	1.73614			-
Bacteria.Bacteroidetes.Bacteroidia.Bacteroidales.Prevotellaceae.Prevotella.Prevotella_disiens	1.8805			-
Bacteria.Bacteroidetes.Bacteroidia.Bacteroidales.Porphyromonadaceae.Odoribacter.Odoribacter_splanchnicus	3.69352			-
Bacteria.Firmicutes.Clostridia.Clostridiales.Clostridiaceae.Clostridium.Clostridium_sp_KLE_1755	2.99359			-
Bacteria.Bacteroidetes.Bacteroidia.Bacteroidales.Prevotellaceae.Alloprevotella.Alloprevotella_tannerae	0.580029			-
Bacteria.Firmicutes.Negativicutes.Selenomonadales.Veillonellaceae.Megasphaera	2.97785			-
Bacteria.Firmicutes.Negativicutes.Selenomonadales.Veillonellaceae.Mitsuokella.Mitsuokella_unclassified	2.26144			-
Bacteria.Proteobacteria.Epsilonproteobacteria.Campylobacterales.Campylobacteraceae.Campylobacter.Campylobacter_concisus	0.678329			-
Bacteria.Proteobacteria.Alphaproteobacteria.Rhodobacterales.Rhodobacteraceae.Paracoccus	0			-
Bacteria.Acidobacteria.Acidobacteriia.Acidobacteriales.Acidobacteriaceae.Granulicella.Granulicella_unclassified	0			-
Bacteria.Firmicutes.Clostridia.Clostridiales.Clostridiales_Family_XI_Incertae_Sedis.Finegoldia.Finegoldia_magna	0			-
Bacteria.Proteobacteria.Gammaproteobacteria.Pseudomonadales.Pseudomonadaceae.Pseudomonas.Pseudomonas_unclassified	1.70533			-
Bacteria.Firmicutes.Bacilli.Lactobacillales.Lactobacillaceae.Lactobacillus.Lactobacillus_johnsonii	0			-
Viruses.Viruses_noname.Viruses_noname.Caudovirales.Myoviridae.Mulikevirus.Mulikevirus_unclassified	0			-
Bacteria.Firmicutes.Bacilli.Lactobacillales.Streptococcaceae.Streptococcus.Streptococcus_sanguinis	0.489756			-
Bacteria.Firmicutes.Bacilli.Lactobacillales.Lactobacillaceae.Lactobacillus.Lactobacillus_sanfranciscensis	0			-
Bacteria.Firmicutes.Clostridia.Clostridiales.Peptostreptococcaceae.Peptostreptococcus.Peptostreptococcus_stomatis	0.890225			-
Eukaryota.Microsporidia.Microsporidia_noname	0			-
Bacteria.Proteobacteria.Alphaproteobacteria.Rhizobiales.Bartonellaceae.Bartonella.Bartonella_unclassified	0			-
Bacteria.Firmicutes.Clostridia.Clostridiales.Lachnospiraceae.Blautia.Ruminococcus_torques	3.72455			-
Bacteria.Bacteroidetes.Sphingobacteriia.Sphingobacteriales	0			-
Bacteria.Actinobacteria.Actinobacteria.Coriobacteriales.Coriobacteriaceae.Eggerthella.Eggerthella_lenta	0.899382			-
Bacteria.Firmicutes.Erysipelotrichia.Erysipelotrichales.Erysipelotrichaceae.Erysipelotrichaceae_noname.Eubacterium_cylindroides	1.42362			-
Bacteria.Actinobacteria.Actinobacteria.Bifidobacteriales.Bifidobacteriaceae.Bifidobacterium.Bifidobacterium_pseudocatenulatum	2.6791			-
Bacteria.Firmicutes.Bacilli.Lactobacillales.Leuconostocaceae.Weissella.Weissella_cibaria	0.270189			-
Bacteria.Firmicutes.Bacilli.Lactobacillales.Streptococcaceae.Streptococcus.Streptococcus_parasanguinis	2.91189			-
Bacteria.Bacteroidetes.Bacteroidia.Bacteroidales.Prevotellaceae.Prevotella.Prevotella_amnii	0.0249836			-
Bacteria.Firmicutes.Bacilli.Lactobacillales.Lactobacillaceae.Pediococcus.Pediococcus_pentosaceus	0.640585			-
Bacteria.Actinobacteria.Actinobacteria.Actinomycetales.Nocardioidaceae.Nocardioides	0			-
Bacteria.Fusobacteria.Fusobacteriia.Fusobacteriales.Fusobacteriaceae.Fusobacterium.Fusobacterium_nucleatum	2.81196			-
Bacteria.Bacteroidetes.Bacteroidia.Bacteroidales.Bacteroidaceae.Bacteroides.Bacteroides_cellulosilyticus	4.22443			-
Bacteria.Firmicutes.Clostridia.Clostridiales.Lachnospiraceae.Shuttleworthia	0			-
Viruses.Viruses_noname.Viruses_noname.Viruses_noname.Viruses_noname.Viruses_noname	0			-
Bacteria.Actinobacteria.Actinobacteria.Coriobacteriales.Coriobacteriaceae.Eggerthella	1.99639			-
Bacteria.Firmicutes.Bacilli.Lactobacillales.Leuconostocaceae.Weissella	0.398025			-
Bacteria.Firmicutes.Clostridia.Clostridiales.Eubacteriaceae.Eubacterium.Eubacterium_brachy	0			-
Bacteria.Firmicutes.Clostridia.Clostridiales.Lachnospiraceae.Coprococcus.Coprococcus_comes	3.08869			-
Bacteria.Bacteroidetes.Flavobacteriia.Flavobacteriales	0.336079			-
Bacteria.Actinobacteria.Actinobacteria.Actinomycetales.Propionibacteriaceae.Propionibacterium	1.55175			-
Bacteria.Firmicutes.Clostridia.Clostridiales.Ruminococcaceae.Ruminococcus.Ruminococcus_flavefaciens	0			-
Viruses.Viruses_noname.Viruses_noname.Viruses_noname.Anelloviridae.Alphatorquevirus	0			-
Bacteria.Firmicutes.Bacilli.Bacillales	3.02283			-
Bacteria.Firmicutes.Bacilli.Lactobacillales.Lactobacillaceae.Lactobacillus.Lactobacillus_plantarum	0.164555			-
Bacteria.Firmicutes.Bacilli.Lactobacillales.Aerococcaceae.Aerococcus	0			-
Bacteria.Synergistetes.Synergistia.Synergistales.Synergistaceae.Fretibacterium.Fretibacterium_fastidiosum	0.26358			-
Bacteria.Bacteroidetes.Bacteroidetes_noname.Bacteroidetes_noname	0			-
Bacteria.Firmicutes.Bacilli.Lactobacillales.Carnobacteriaceae.Granulicatella.Granulicatella_adiacens	1.16587			-
Bacteria.Firmicutes.Bacilli.Lactobacillales.Enterococcaceae.Enterococcus.Enterococcus_avium	1.59718			-
Bacteria.Firmicutes.Clostridia.Clostridiales.Clostridiaceae.Clostridiaceae_noname	2.20482			-
Bacteria.Firmicutes.Clostridia.Clostridiales.Lachnospiraceae.Lachnospiraceae_noname.Lachnospiraceae_bacterium_2_1_46FAA	1.86861			-
Bacteria.Proteobacteria.Gammaproteobacteria.Enterobacteriales.Enterobacteriaceae.Shigella	1.16864			-
Bacteria.Firmicutes.Clostridia.Clostridiales.Oscillospiraceae.Oscillibacter.Oscillibacter_sp_KLE_1728	2.78692			-
Bacteria.Firmicutes.Clostridia.Clostridiales.Ruminococcaceae.Anaerotruncus.Anaerotruncus_colihominis	2.33406			-
Viruses.Viruses_noname.Viruses_noname.Caudovirales.Siphoviridae.Siphoviridae_noname.Klebsiella_phage_phiKO2	1.34195			-
Bacteria.Cyanobacteria.Cyanobacteria_noname.Oscillatoriales.Oscillatoriales_noname.Arthrospira	0			-
Bacteria.Actinobacteria.Actinobacteria.Actinomycetales.Propionibacteriaceae	2.21078			-
Bacteria.Firmicutes.Clostridia.Clostridiales.Ruminococcaceae.Subdoligranulum.Subdoligranulum_variabile	0.97632			-
Bacteria.Firmicutes.Clostridia.Clostridiales.Ruminococcaceae.Ruminococcus.Ruminococcus_sp_5_1_39BFAA	3.0196			-
Bacteria.Proteobacteria.Gammaproteobacteria.Enterobacteriales.Enterobacteriaceae.Yersinia.Yersinia_enterocolitica	0			-
Viruses.Viruses_noname.Viruses_noname.Herpesvirales.Herpesviridae.Roseolovirus.Human_herpesvirus_6B	0.313483			-
Bacteria.Bacteroidetes.Bacteroidia	5.78968			-
Bacteria.Actinobacteria.Actinobacteria.Actinomycetales.Actinomycetaceae.Actinomyces.Actinomyces_europaeus	0.810692			-
Viruses.Viruses_noname.Viruses_noname.Viruses_noname.Adenoviridae.Mastadenovirus.Human_adenovirus_B	0.418366			-
Bacteria.Actinobacteria.Actinobacteria.Coriobacteriales.Coriobacteriaceae.Collinsella.Collinsella_unclassified	1.59816			-
Bacteria.Firmicutes.Bacilli.Lactobacillales.Streptococcaceae.Streptococcus.Streptococcus_vestibularis	1.45463			-
Viruses.Viruses_noname.Viruses_noname.Viruses_noname.Adenoviridae	2.42519			-
Viruses.Viruses_noname.Viruses_noname.Viruses_noname.Circoviridae	0.218881			-
Bacteria.Actinobacteria.Actinobacteria.Actinomycetales.Nocardioidaceae.Nocardioides.Nocardioides_unclassified	0			-
Bacteria.Bacteroidetes.Bacteroidia.Bacteroidales.Prevotellaceae.Prevotella	4.8158			-
Bacteria.Firmicutes.Bacilli.Lactobacillales.Enterococcaceae.Enterococcus.Enterococcus_dispar	0			-
Viruses.Viruses_noname.Viruses_noname.Viruses_noname.Viruses_noname.Viruses_noname.Alternanthera_yellow_vein_betasatellite	0			-
Bacteria.Bacteroidetes.Bacteroidia.Bacteroidales.Porphyromonadaceae.Butyricimonas.Butyricimonas_synergistica	0			-
Bacteria.Firmicutes.Negativicutes.Selenomonadales.Veillonellaceae.Veillonella.Veillonella_atypica	2.72403			-
Bacteria.Firmicutes.Clostridia.Clostridiales.Ruminococcaceae.Subdoligranulum.Subdoligranulum_sp_4_3_54A2FAA	2.44747			-
Bacteria.Firmicutes.Bacilli.Lactobacillales.Streptococcaceae.Streptococcus.Streptococcus_infantis	0.731329			-
Bacteria.Proteobacteria.Deltaproteobacteria.Desulfovibrionales.Desulfovibrionaceae.Bilophila.Bilophila_wadsworthia	2.51783			-
Bacteria.Firmicutes.Clostridia.Clostridiales.Clostridiaceae.Clostridium.Clostridium_celatum	0.303642			-
Bacteria.Firmicutes.Bacilli.Bacillales.Bacillales_noname.Gemella.Gemella_unclassified	0			-
Bacteria.Actinobacteria.Actinobacteria.Actinomycetales.Corynebacteriaceae.Corynebacterium	0.232635			-
Bacteria.Bacteroidetes.Bacteroidia.Bacteroidales.Porphyromonadaceae.Parabacteroides.Parabacteroides_johnsonii	2.9334			-
Bacteria.Firmicutes.Clostridia.Clostridiales.Clostridiaceae.Clostridium.Clostridium_methylpentosum	0			-
Bacteria.Deinococcus_Thermus.Deinococci.Deinococcales	0.361863			-
Bacteria.Bacteroidetes.Bacteroidia.Bacteroidales.Porphyromonadaceae.Dysgonomonas.Dysgonomonas_gadei	3.26352			-
Bacteria.Firmicutes.Bacilli.Lactobacillales.Aerococcaceae.Aerococcus.Aerococcus_viridans	0			-
Bacteria.Proteobacteria.Epsilonproteobacteria.Campylobacterales.Campylobacteraceae.Campylobacter.Campylobacter_curvus	0			-
Bacteria.Proteobacteria.Betaproteobacteria.Burkholderiales.Burkholderiales_noname	3.11725			-
Bacteria.Synergistetes.Synergistia.Synergistales.Synergistaceae.Synergistes.Synergistes_sp_3_1_syn1	2.51527			-
Bacteria.Firmicutes.Bacilli.Lactobacillales	3.60773			-
Bacteria.Firmicutes.Clostridia.Clostridiales.Clostridiales_noname.Clostridiales_noname.Bacteroides_pectinophilus	2.4091			-
Bacteria.Firmicutes.Erysipelotrichia.Erysipelotrichales.Erysipelotrichaceae.Erysipelotrichaceae_noname.Erysipelotrichaceae_bacterium_2_2_44A	1.58475			-
Bacteria.Actinobacteria.Actinobacteria.Actinomycetales.Micrococcaceae.Rothia.Rothia_mucilaginosa	1.2169			-
Bacteria.Proteobacteria.Betaproteobacteria.Neisseriales.Neisseriaceae.Neisseria.Neisseria_flavescens	0.404289			-
Bacteria.Firmicutes.Bacilli.Lactobacillales.Streptococcaceae.Streptococcus.Streptococcus_gallolyticus	0.317331			-
Bacteria.Actinobacteria.Actinobacteria.Coriobacteriales.Coriobacteriaceae.Gordonibacter	0.170507			-
Archaea.Euryarchaeota.Methanobacteria.Methanobacteriales.Methanobacteriaceae	2.70925			-
Bacteria.Proteobacteria.Gammaproteobacteria.Pasteurellales.Pasteurellaceae.Haemophilus.Haemophilus_haemolyticus	0.25723			-
Bacteria.Actinobacteria.Actinobacteria.Bifidobacteriales.Bifidobacteriaceae.Gardnerella	0.220031			-
Bacteria.Actinobacteria.Actinobacteria.Actinomycetales.Propionibacteriaceae.Propionibacterium.Propionibacterium_acnes	1.55081			-
Bacteria.Firmicutes.Bacilli.Lactobacillales.Enterococcaceae.Enterococcus.Enterococcus_hirae	1.83311			-
Bacteria.Firmicutes.Erysipelotrichia.Erysipelotrichales.Erysipelotrichaceae.Holdemania.Holdemania_filiformis	2.44278			-
Bacteria.Firmicutes.Erysipelotrichia.Erysipelotrichales.Erysipelotrichaceae.Turicibacter.Turicibacter_sanguinis	0.966245			-
Bacteria.Actinobacteria.Actinobacteria.Actinomycetales.Actinomycetaceae.Actinobaculum.Actinobaculum_schaalii	0			-
Bacteria.Proteobacteria.Gammaproteobacteria.Pasteurellales.Pasteurellaceae	3.57719			-
Bacteria.Firmicutes.Clostridia.Clostridiales.Clostridiaceae.Clostridium.Clostridium_scindens	1.47703			-
Viruses	3.54336			-
Bacteria.Firmicutes.Clostridia.Clostridiales.Clostridiaceae.Butyricicoccus.Butyricicoccus_pullicaecorum	2.11946			-
Viruses.Viruses_noname.Viruses_noname.Caudovirales.Siphoviridae.Siphoviridae_noname.Propionibacterium_phage_P101A	1.34028			-
Bacteria.Firmicutes.Bacilli.Lactobacillales.Lactobacillaceae.Lactobacillus.Lactobacillus_fermentum	1.33809			-
Bacteria.Firmicutes.Bacilli.Lactobacillales.Lactobacillaceae	3.27047			-
Bacteria.Proteobacteria.Gammaproteobacteria.Pseudomonadales.Moraxellaceae.Acinetobacter.Acinetobacter_lwoffii	0			-
Bacteria.Firmicutes.Bacilli.Lactobacillales.Streptococcaceae.Streptococcus.Streptococcus_lutetiensis	1.31819			-
Bacteria.Bacteroidetes.Bacteroidia.Bacteroidales.Porphyromonadaceae.Parabacteroides.Parabacteroides_sp_20_3	1.97057			-
Bacteria.Proteobacteria.Epsilonproteobacteria.Campylobacterales.Campylobacteraceae.Campylobacter.Campylobacter_hominis	0.759918			-
Bacteria.Firmicutes.Negativicutes.Selenomonadales.Veillonellaceae.Anaeroglobus	0.520064			-
Bacteria.Bacteroidetes.Bacteroidia.Bacteroidales.Bacteroidaceae.Bacteroides.Bacteroides_vulgatus	4.90891			-
Bacteria.Proteobacteria.Gammaproteobacteria.Pasteurellales.Pasteurellaceae.Aggregatibacter	1.80217			-
Bacteria.Bacteroidetes.Bacteroidia.Bacteroidales.Porphyromonadaceae.Odoribacter.Odoribacter_laneus	2.79827			-
Bacteria.Fusobacteria	2.87414			-
Bacteria.Firmicutes.Clostridia.Clostridiales.Clostridiales_Family_XI_Incertae_Sedis.Peptoniphilus	1.56756			-
Bacteria.Firmicutes.Bacilli.Lactobacillales.Aerococcaceae.Facklamia.Facklamia_unclassified	0			-
Bacteria.Firmicutes.Negativicutes.Selenomonadales.Veillonellaceae.Dialister.Dialister_invisus	4.05654			-
Bacteria.Proteobacteria.Gammaproteobacteria.Enterobacteriales.Enterobacteriaceae.Citrobacter.Citrobacter_unclassified	2.12563			-
Bacteria.Firmicutes.Negativicutes.Selenomonadales.Veillonellaceae.Veillonella	4.06425			-
Bacteria.Firmicutes.Bacilli.Lactobacillales.Streptococcaceae.Streptococcus.Streptococcus_infantarius	0			-
Bacteria.Spirochaetes.Spirochaetia.Spirochaetales.Brachyspiraceae.Brachyspira.Brachyspira_pilosicoli	1.58914			-
Bacteria.Firmicutes.Clostridia.Clostridiales.Clostridiaceae.Clostridium.Clostridium_clostridioforme	3.45721			-
Bacteria.Proteobacteria.Gammaproteobacteria.Enterobacteriales.Enterobacteriaceae.Escherichia.Escherichia_sp_TW09276	1.67957			-
Bacteria.Proteobacteria.Gammaproteobacteria.Enterobacteriales.Enterobacteriaceae.Cronobacter	0.154094			-
Bacteria.Bacteroidetes.Bacteroidia.Bacteroidales.Bacteroidaceae.Bacteroides.Bacteroides_thetaiotaomicron	4.28549			-
Bacteria.Firmicutes.Clostridia.Clostridiales.Peptostreptococcaceae.Peptostreptococcus.Peptostreptococcus_unclassified	1.18342			-
Bacteria.Proteobacteria.Gammaproteobacteria.Enterobacteriales.Enterobacteriaceae.Hafnia.Hafnia_alvei	0			-
Viruses.Viruses_noname.Viruses_noname.Viruses_noname.Potyviridae.Potyvirus	0			-
Bacteria.Synergistetes	2.51769			-
Bacteria.Bacteroidetes.Bacteroidia.Bacteroidales.Prevotellaceae.Prevotella.Prevotella_nigrescens	0.598866			-
Bacteria.Firmicutes.Negativicutes.Selenomonadales.Acidaminococcaceae.Acidaminococcus.Acidaminococcus_fermentans	0.677661			-
Eukaryota.Microsporidia.Microsporidia_noname.Microsporidia_noname	0			-
Viruses.Viruses_noname.Viruses_noname.Caudovirales.Siphoviridae.Siphoviridae_noname.Propionibacterium_phage_PAD20	1.27915			-
Bacteria.Actinobacteria.Actinobacteria.Coriobacteriales.Coriobacteriaceae.Slackia.Slackia_unclassified	0			-
Bacteria.Tenericutes.Mollicutes.Mycoplasmatales	0			-
Bacteria.Firmicutes.Clostridia.Clostridiales.Clostridiales_Family_XIII_Incertae_Sedis	0.732537			-
Bacteria.Bacteroidetes.Bacteroidia.Bacteroidales.Prevotellaceae.Prevotella.Prevotella_buccae	2.91146			-
Bacteria.Acidobacteria	0			-
Bacteria.Firmicutes.Clostridia.Clostridiales.Lachnospiraceae.Butyrivibrio.Butyrivibrio_crossotus	3.70637			-
Bacteria.Actinobacteria.Actinobacteria.Coriobacteriales.Coriobacteriaceae.Collinsella.Collinsella_tanakaei	1.25406			-
Viruses.Viruses_noname.Viruses_noname.Viruses_noname.Anelloviridae.Alphatorquevirus.Torque_teno_virus_16	0			-
Bacteria.Acidobacteria.Acidobacteriia	0			-
Bacteria.Firmicutes.Bacilli.Lactobacillales.Leuconostocaceae.Leuconostoc.Leuconostoc_lactis	0			-
Bacteria.Firmicutes.Clostridia.Clostridiales.Lachnospiraceae.Blautia.Blautia_hansenii	0.771647			-
Viruses.Viruses_noname.Viruses_noname.Caudovirales.Podoviridae.Epsilon15likevirus.Epsilon15likevirus_unclassified	0.659157			-
Bacteria.Firmicutes.Clostridia.Clostridiales.Peptostreptococcaceae.Peptostreptococcaceae_noname	2.7702			-
Bacteria.Firmicutes.Clostridia.Clostridiales.Clostridiales_Family_XI_Incertae_Sedis.Peptoniphilus.Peptoniphilus_duerdenii	0.4713			-
Bacteria.Firmicutes.Bacilli.Lactobacillales.Enterococcaceae.Enterococcus	2.62697			-
Viruses.Viruses_noname.Viruses_noname.Viruses_noname.Retroviridae.Alpharetrovirus	0			-
Viruses.Viruses_noname.Viruses_noname.Viruses_noname.Retroviridae.Gammaretrovirus	0.927502			-
Bacteria.Proteobacteria.Epsilonproteobacteria.Campylobacterales.Campylobacteraceae.Campylobacter.Campylobacter_gracilis	0.431924			-
Bacteria.Actinobacteria.Actinobacteria.Coriobacteriales.Coriobacteriaceae.Collinsella.Collinsella_intestinalis	2.26325			-
Bacteria.Actinobacteria.Actinobacteria.Actinomycetales.Micrococcaceae.Rothia	1.25391			-
Bacteria.Firmicutes.Clostridia.Clostridiales.Lachnospiraceae.Anaerostipes.Anaerostipes_unclassified	2.40989			-
Bacteria.Actinobacteria.Actinobacteria.Actinomycetales.Nocardioidaceae	0			-
Viruses.Viruses_noname.Viruses_noname.Caudovirales.Myoviridae.PhiCD119likevirus	0.821386			-
Bacteria.Actinobacteria.Actinobacteria.Bifidobacteriales.Bifidobacteriaceae.Scardovia	0.681152			-
Archaea.Euryarchaeota	2.70925			-
Bacteria.Spirochaetes.Spirochaetia.Spirochaetales	1.62872			-
Bacteria.Proteobacteria.Betaproteobacteria.Neisseriales.Neisseriaceae.Neisseria.Neisseria_unclassified	0.873381			-
Bacteria.Firmicutes.Clostridia.Clostridiales.Clostridiales_Family_XI_Incertae_Sedis.Parvimonas.Parvimonas_unclassified	1.22584			-
Bacteria.Firmicutes.Negativicutes.Selenomonadales.Acidaminococcaceae.Acidaminococcus	3.81528			-
Bacteria.Proteobacteria.Gammaproteobacteria.Enterobacteriales.Enterobacteriaceae.Enterobacter.Enterobacter_mori	0			-
Bacteria.Actinobacteria.Actinobacteria.Actinomycetales.Corynebacteriaceae.Corynebacterium.Corynebacterium_kroppenstedtii	0			-
Viruses.Viruses_noname.Viruses_noname.Caudovirales.Siphoviridae.C2likevirus.C2likevirus_unclassified	3.42194			-
Bacteria.Proteobacteria.Gammaproteobacteria.Enterobacteriales.Enterobacteriaceae.Providencia.Providencia_unclassified	0			-
Bacteria.Bacteroidetes.Bacteroidia.Bacteroidales.Prevotellaceae.Paraprevotella.Paraprevotella_unclassified	3.44925			-
Bacteria.Bacteroidetes.Bacteroidia.Bacteroidales.Porphyromonadaceae.Porphyromonas.Porphyromonas_uenonis	1.86622			-
Bacteria.Firmicutes.Negativicutes.Selenomonadales.Veillonellaceae.Megasphaera.Megasphaera_unclassified	2.86929			-
Bacteria.Firmicutes.Bacilli.Lactobacillales.Leuconostocaceae.Leuconostoc	0.183217			-
Eukaryota.Ascomycota.Saccharomycetes.Saccharomycetales.Saccharomycetaceae.Eremothecium	0			-
Viruses.Viruses_noname.Viruses_noname.Caudovirales.Siphoviridae.Lambdalikevirus.Enterobacteria_phage_HK97	1.50995			-
Viruses.Viruses_noname.Viruses_noname.Caudovirales.Siphoviridae.Siphoviridae_noname.Propionibacterium_phage_PHL060L00	0			-
Bacteria.Proteobacteria.Gammaproteobacteria.Enterobacteriales.Enterobacteriaceae.Raoultella.Raoultella_ornithinolytica	0.28771			-
Viruses.Viruses_noname.Viruses_noname.Caudovirales.Siphoviridae.Siphoviridae_noname	2.88823			-
Bacteria.Firmicutes.Bacilli.Lactobacillales.Lactobacillaceae.Pediococcus.Pediococcus_unclassified	0.425635			-
Bacteria.Firmicutes.Clostridia.Clostridiales.Eubacteriaceae.Eubacterium.Eubacterium_eligens	3.79965			-
Bacteria.Firmicutes.Erysipelotrichia.Erysipelotrichales.Erysipelotrichaceae.Solobacterium	1.16781			-
Archaea.Euryarchaeota.Methanobacteria.Methanobacteriales.Methanobacteriaceae.Methanobrevibacter	2.70925			-
Viruses.Viruses_noname.Viruses_noname.Caudovirales.Siphoviridae.Lambdalikevirus.Enterobacteria_phage_mEpX2	0.398778			-
Bacteria.Spirochaetes.Spirochaetia.Spirochaetales.Brachyspiraceae	1.6142			-
Bacteria.Proteobacteria.Alphaproteobacteria.Rhizobiales.Bartonellaceae	0			-
Viruses.Viruses_noname.Viruses_noname.Caudovirales.Podoviridae.P22likevirus.P22likevirus_unclassified	0			-
Bacteria.Acidobacteria.Acidobacteriia.Acidobacteriales.Acidobacteriaceae	0			-
Bacteria.Firmicutes.Clostridia.Clostridiales.Lachnospiraceae.Lachnospiraceae_noname.Lachnospiraceae_bacterium_3_1_57FAA_CT1	2.5161			-
Bacteria.Firmicutes.Bacilli.Bacillales.Bacillales_noname.Gemella.Gemella_haemolysans	0.477626			-
Bacteria.Firmicutes.Erysipelotrichia.Erysipelotrichales.Erysipelotrichaceae.Catenibacterium	2.24969			-
Bacteria.Proteobacteria.Gammaproteobacteria.Pseudomonadales.Moraxellaceae.Enhydrobacter	0.785934			-
Bacteria.Firmicutes.Erysipelotrichia.Erysipelotrichales.Erysipelotrichaceae.Solobacterium.Solobacterium_moorei	1.16781			-
Bacteria.Proteobacteria.Epsilonproteobacteria.Campylobacterales.Campylobacteraceae.Campylobacter.Campylobacter_upsaliensis	1.66918			-
Bacteria.Proteobacteria.Gammaproteobacteria.Pasteurellales.Pasteurellaceae.Haemophilus.Haemophilus_paraphrohaemolyticus	0.776771			-
Bacteria.Firmicutes.Clostridia.Clostridiales.Lachnospiraceae.Blautia.Blautia_hydrogenotrophica	1.35819			-
Bacteria.Firmicutes.Clostridia.Clostridiales.Ruminococcaceae.Anaerotruncus	2.54899			-
Bacteria.Proteobacteria.Betaproteobacteria.Neisseriales	1.59641			-
Bacteria.Bacteroidetes.Bacteroidia.Bacteroidales.Prevotellaceae.Prevotella.Prevotella_dentalis	2.04952			-
Bacteria.Firmicutes.Negativicutes.Selenomonadales.Veillonellaceae.Megamonas.Megamonas_unclassified	2.8425			-
Bacteria.Bacteroidetes.Bacteroidia.Bacteroidales.Prevotellaceae.Prevotella.Prevotella_histicola	0.669705			-
Bacteria.Proteobacteria.Gammaproteobacteria.Enterobacteriales.Enterobacteriaceae.Yersinia	0			-
Bacteria.Bacteroidetes.Bacteroidia.Bacteroidales.Bacteroidaceae.Bacteroides.Bacteroides_plebeius	3.60952			-
Viruses.Viruses_noname.Viruses_noname.Caudovirales.Myoviridae	2.62511			-
Bacteria.Firmicutes.Clostridia.Clostridiales.Lachnospiraceae.Marvinbryantia	0.415261			-
Bacteria.Bacteroidetes.Bacteroidia.Bacteroidales.Prevotellaceae.Paraprevotella	3.58736			-
Bacteria.Fusobacteria.Fusobacteriia.Fusobacteriales.Fusobacteriaceae.Fusobacterium	2.87389			-
Bacteria.Firmicutes.Bacilli.Lactobacillales.Enterococcaceae.Enterococcus.Enterococcus_durans	0.533358			-
Bacteria.Firmicutes.Clostridia.Clostridiales.Clostridiales_noname.Clostridiales_noname	2.63361			-
Viruses.Viruses_noname.Viruses_noname.Caudovirales.Myoviridae.Myoviridae_noname.Pseudomonas_phage_JG024	1.55136			-
Bacteria.Firmicutes.Clostridia.Clostridiales.Clostridiales_Family_XIII_Incertae_Sedis.Clostridiales_Family_XIII_Incertae_Sedis_noname	0.668865			-
Bacteria.Bacteroidetes.Sphingobacteriia	0			-
Bacteria.Proteobacteria.Gammaproteobacteria.Enterobacteriales.Enterobacteriaceae.Shigella.Shigella_flexneri	1.03965			-
Bacteria	5.99869			-
Bacteria.Fusobacteria.Fusobacteriia.Fusobacteriales.Fusobacteriaceae.Fusobacterium.Fusobacterium_periodonticum	0.447657			-
Bacteria.Actinobacteria	4.03578			-
Bacteria.Firmicutes.Erysipelotrichia.Erysipelotrichales.Erysipelotrichaceae.Erysipelotrichaceae_noname.Eubacterium_dolichum	1.83701			-
Bacteria.Proteobacteria.Gammaproteobacteria.Enterobacteriales.Enterobacteriaceae.Proteus.Proteus_mirabilis	3.09001			-
Bacteria.Bacteroidetes.Bacteroidia.Bacteroidales.Bacteroidaceae.Bacteroides.Bacteroides_sp_2_1_22	3.81732			-
Bacteria.Cyanobacteria.Cyanobacteria_noname.Oscillatoriales.Oscillatoriales_noname.Arthrospira.Arthrospira_unclassified	0			-

## Sheet: 02.markers
Microbes	Primary.LDA	Class	Final.LDA	p.value
Bacteria.Bacteroidetes.Bacteroidia.Bacteroidales.Rikenellaceae.Alistipes.Alistipes_shahii	3.8085	nonIBD	3.32562	3.2649e-35
Bacteria.Proteobacteria.Deltaproteobacteria.Desulfovibrionales	3.66373	nonIBD	3.14244	5.19478e-19
Bacteria.Bacteroidetes.Bacteroidia.Bacteroidales.Bacteroidaceae.Bacteroides.Bacteroides_dorei	4.45458	nonIBD	3.46864	0.000254979
Bacteria.Bacteroidetes.Bacteroidia.Bacteroidales.Rikenellaceae	4.84406	nonIBD	4.121	5.79025e-24
Bacteria.Firmicutes.Clostridia.Clostridiales.Lachnospiraceae.Lachnospiraceae_noname.Lachnospiraceae_bacterium_3_1_46FAA	3.35912	nonIBD	3.09829	0.00774818
Bacteria.Firmicutes.Clostridia.Clostridiales.Ruminococcaceae	5.23329	nonIBD	4.36182	2.22892e-11
Bacteria.Bacteroidetes.Bacteroidia.Bacteroidales.Rikenellaceae.Alistipes.Alistipes_putredinis	4.61996	nonIBD	3.92263	1.71353e-27
Bacteria.Proteobacteria.Deltaproteobacteria.Desulfovibrionales.Desulfovibrionaceae.Bilophila.Bilophila_unclassified	3.4759	nonIBD	3.13251	3.24896e-10
Bacteria.Proteobacteria.Deltaproteobacteria	3.66373	nonIBD	3.14244	5.19478e-19
Bacteria.Verrucomicrobia.Verrucomicrobiae.Verrucomicrobiales.Verrucomicrobiaceae.Akkermansia	4.29222	nonIBD	3.77236	9.35162e-19
Bacteria.Firmicutes.Clostridia.Clostridiales.Clostridiaceae.Clostridium.Clostridium_leptum	3.33782	nonIBD	2.85982	5.66185e-12
Bacteria.Firmicutes.Clostridia.Clostridiales.Lachnospiraceae.Roseburia.Roseburia_inulinivorans	3.80402	nonIBD	2.91229	1.16616e-10
Bacteria.Verrucomicrobia	4.29222	nonIBD	3.7818	9.35162e-19
Bacteria.Firmicutes.Clostridia.Clostridiales.Eubacteriaceae.Eubacterium.Eubacterium_siraeum	4.23052	nonIBD	3.69434	8.34459e-14
Bacteria.Bacteroidetes.Bacteroidia.Bacteroidales.Porphyromonadaceae.Odoribacter	3.75762	nonIBD	2.86663	6.10438e-10
Bacteria.Bacteroidetes.Bacteroidia.Bacteroidales.Rikenellaceae.Alistipes.Alistipes_onderdonkii	4.07578	nonIBD	3.21557	1.76555e-21
Bacteria.Verrucomicrobia.Verrucomicrobiae.Verrucomicrobiales.Verrucomicrobiaceae	4.29222	nonIBD	3.78259	9.35162e-19
Bacteria.Verrucomicrobia.Verrucomicrobiae.Verrucomicrobiales.Verrucomicrobiaceae.Akkermansia.Akkermansia_muciniphila	4.29222	nonIBD	3.79296	9.35162e-19
Bacteria.Firmicutes.Clostridia.Clostridiales.Eubacteriaceae.Eubacterium.Eubacterium_ventriosum	3.31798	nonIBD	2.54311	6.18799e-17
Bacteria.Firmicutes.Clostridia.Clostridiales.Ruminococcaceae.Subdoligranulum.Subdoligranulum_unclassified	4.66674	nonIBD	4.0166	5.38265e-24
Bacteria.Proteobacteria.Deltaproteobacteria.Desulfovibrionales.Desulfovibrionaceae.Bilophila	3.52128	nonIBD	3.15922	5.03518e-10
Bacteria.Firmicutes.Clostridia.Clostridiales.Ruminococcaceae.Subdoligranulum	4.66935	nonIBD	4.01567	4.50943e-24
Bacteria.Firmicutes.Clostridia.Clostridiales.Ruminococcaceae.Ruminococcus	4.19	nonIBD	3.74872	3.76733e-25
Bacteria.Proteobacteria.Deltaproteobacteria.Desulfovibrionales.Desulfovibrionaceae	3.66373	nonIBD	3.14244	5.19478e-19
Bacteria.Bacteroidetes.Bacteroidia.Bacteroidales.Rikenellaceae.Alistipes	4.84406	nonIBD	4.121	5.79025e-24
Bacteria.Verrucomicrobia.Verrucomicrobiae	4.29222	nonIBD	3.79652	9.35162e-19
Bacteria.Firmicutes.Clostridia.Clostridiales.Lachnospiraceae.Coprococcus	3.7056	nonIBD	2.87407	2.86903e-06
Bacteria.Firmicutes.Clostridia.Clostridiales.Lachnospiraceae.Roseburia.Roseburia_hominis	3.64422	nonIBD	3.1525	8.02619e-19
Bacteria.Verrucomicrobia.Verrucomicrobiae.Verrucomicrobiales	4.29222	nonIBD	3.792	9.35162e-19
Bacteria.Bacteroidetes.Bacteroidia.Bacteroidales.Rikenellaceae.Alistipes.Alistipes_finegoldii	3.63733	nonIBD	2.88129	4.05415e-19
Bacteria.Bacteroidetes.Bacteroidia.Bacteroidales.Porphyromonadaceae	4.80347	nonIBD	3.55512	8.25405e-06
Bacteria.Firmicutes.Clostridia.Clostridiales.Lachnospiraceae.Blautia.Ruminococcus_gnavus	3.65408	IBD	3.01471	2.77464e-06
Bacteria.Bacteroidetes.Bacteroidia.Bacteroidales.Bacteroidaceae.Bacteroides	5.66722	IBD	4.56018	1.23856e-07
Bacteria.Bacteroidetes.Bacteroidia.Bacteroidales.Bacteroidaceae.Bacteroides.Bacteroides_fragilis	4.45958	IBD	4.05835	2.5503e-11
Bacteria.Proteobacteria.Gammaproteobacteria.Enterobacteriales	4.40796	IBD	3.91038	0.000439948
Bacteria.Bacteroidetes.Bacteroidia.Bacteroidales.Bacteroidaceae.Bacteroides.Bacteroides_ovatus	4.64584	IBD	4.09972	2.69056e-09
Bacteria.Firmicutes.Erysipelotrichia.Erysipelotrichales.Erysipelotrichaceae	3.32129	IBD	2.65243	0.00355391
Bacteria.Firmicutes.Clostridia.Clostridiales.Clostridiales_noname	3.18937	IBD	2.92993	7.12715e-05
Bacteria.Firmicutes.Clostridia.Clostridiales.Oscillospiraceae.Oscillibacter.Oscillibacter_unclassified	3.91143	IBD	3.38821	7.10618e-05
Bacteria.Bacteroidetes.Bacteroidia.Bacteroidales.Bacteroidaceae	5.66722	IBD	4.56018	1.23856e-07
Bacteria.Proteobacteria.Betaproteobacteria	4.0248	IBD	3.11511	0.000222888
Bacteria.Firmicutes.Clostridia.Clostridiales.Clostridiales_noname.Flavonifractor.Flavonifractor_plautii	3.07473	IBD	2.69646	5.34298e-05
Bacteria.Firmicutes.Clostridia.Clostridiales.Oscillospiraceae	3.98715	IBD	3.41031	5.53524e-05
Bacteria.Firmicutes.Clostridia.Clostridiales.Lachnospiraceae.Blautia	4.06558	IBD	3.17662	0.0153874
Bacteria.Firmicutes.Clostridia.Clostridiales.Clostridiaceae.Clostridium.Clostridium_bolteae	3.68533	IBD	3.24349	8.71458e-19
Bacteria.Firmicutes.Erysipelotrichia.Erysipelotrichales	3.32129	IBD	2.65243	0.00355391
Bacteria.Bacteroidetes.Bacteroidia.Bacteroidales.Bacteroidaceae.Bacteroides.Bacteroides_uniformis	4.9497	IBD	4.17777	0.00313934
Bacteria.Firmicutes.Clostridia.Clostridiales.Clostridiaceae	4.22002	IBD	3.78748	1.15706e-07
Bacteria.Proteobacteria.Gammaproteobacteria	4.4734	IBD	3.93802	0.00077237
Bacteria.Firmicutes.Clostridia.Clostridiales.Clostridiaceae.Clostridium.Clostridium_symbiosum	3.26314	IBD	2.84723	1.71547e-16
Bacteria.Proteobacteria.Gammaproteobacteria.Enterobacteriales.Enterobacteriaceae	4.40796	IBD	3.91038	0.000439948
Bacteria.Firmicutes.Clostridia.Clostridiales.Clostridiaceae.Clostridium.Clostridium_hathewayi	3.31064	IBD	2.95513	0.000688236
Bacteria.Firmicutes.Clostridia.Clostridiales.Lachnospiraceae.Lachnospiraceae_noname.Lachnospiraceae_bacterium_7_1_58FAA	2.94581	IBD	3.50884	0.0104184
Bacteria.Firmicutes.Erysipelotrichia	3.32129	IBD	2.65243	0.00355391
Bacteria.Proteobacteria.Gammaproteobacteria.Enterobacteriales.Enterobacteriaceae.Escherichia	4.28913	IBD	3.79128	0.00102302
Bacteria.Proteobacteria.Betaproteobacteria.Burkholderiales.Sutterellaceae	3.96351	IBD	3.16027	6.1551e-05
Bacteria.Firmicutes.Clostridia.Clostridiales.Clostridiales_noname.Flavonifractor	3.07473	IBD	2.69646	5.34298e-05
Bacteria.Bacteroidetes.Bacteroidia.Bacteroidales.Porphyromonadaceae.Parabacteroides.Parabacteroides_distasonis	4.11555	IBD	3.45706	4.12666e-07
Bacteria.Firmicutes.Clostridia.Clostridiales.Clostridiaceae.Clostridium	4.21231	IBD	3.77072	8.52746e-07
Bacteria.Proteobacteria.Betaproteobacteria.Burkholderiales	4.02317	IBD	3.15435	0.000123799
Bacteria.Firmicutes.Clostridia.Clostridiales.Oscillospiraceae.Oscillibacter	3.98715	IBD	3.41031	5.53524e-05
Bacteria.Proteobacteria.Gammaproteobacteria.Enterobacteriales.Enterobacteriaceae.Escherichia.Escherichia_coli	4.25876	IBD	3.75269	0.0019171

## Sheet: 03.marker.species-level
Microbes	Primary.LDA	Class	Final.LDA	p.value
Bacteroides_uniformis	4.9497	IBD	4.17777	0.00313934
Bacteroides_ovatus	4.64584	IBD	4.09972	2.69056e-09
Bacteroides_fragilis	4.45958	IBD	4.05835	2.5503e-11
Escherichia_coli	4.25876	IBD	3.75269	0.0019171
Lachnospiraceae_bacterium_7_1_58FAA	2.94581	IBD	3.50884	0.0104184
Parabacteroides_distasonis	4.11555	IBD	3.45706	4.12666e-07
Oscillibacter_unclassified	3.91143	IBD	3.38821	7.10618e-05
Clostridium_bolteae	3.68533	IBD	3.24349	8.71458e-19
Ruminococcus_gnavus	3.65408	IBD	3.01471	2.77464e-06
Clostridium_hathewayi	3.31064	IBD	2.95513	0.000688236
Clostridium_symbiosum	3.26314	IBD	2.84723	1.71547e-16
Flavonifractor_plautii	3.07473	IBD	2.69646	5.34298e-05
Subdoligranulum_unclassified	4.66674	nonIBD	4.0166	5.38265e-24
Alistipes_putredinis	4.61996	nonIBD	3.92263	1.71353e-27
Akkermansia_muciniphila	4.29222	nonIBD	3.79296	9.35162e-19
Eubacterium_siraeum	4.23052	nonIBD	3.69434	8.34459e-14
Bacteroides_dorei	4.45458	nonIBD	3.46864	0.000254979
Alistipes_shahii	3.8085	nonIBD	3.32562	3.2649e-35
Alistipes_onderdonkii	4.07578	nonIBD	3.21557	1.76555e-21
Roseburia_hominis	3.64422	nonIBD	3.1525	8.02619e-19
Bilophila_unclassified	3.4759	nonIBD	3.13251	3.24896e-10
Lachnospiraceae_bacterium_3_1_46FAA	3.35912	nonIBD	3.09829	0.00774818
Roseburia_inulinivorans	3.80402	nonIBD	2.91229	1.16616e-10
Alistipes_finegoldii	3.63733	nonIBD	2.88129	4.05415e-19
Clostridium_leptum	3.33782	nonIBD	2.85982	5.66185e-12
Eubacterium_ventriosum	3.31798	nonIBD	2.54311	6.18799e-17
