# Supplementary material for: Opportunistic detection of Fusobacterium nucleatum as a marker for the early gut microbial dysbiosis
Source: BMC Microbiol. 2020 Jul 13;20:208. doi: 10.1186/s12866-020-01887-4 (PMC7359021; doi:10.1186/s12866-020-01887-4)
Supplement: Supplementary file 16 — Additional file 16. Table S7 Summary of microbial correlation with F. nucleatum and enrichment tests. [file 12866_2020_1887_MOESM16_ESM.xlsx]

## Sheet: 1.Spearman_correlation_Fn
microbe	Spearman	Cor.Pvalue	NOD (out of 1526)
Abiotrophia_defectiva	-0.00601863	0.81427	2
Acidaminococcus_fermentans	-0.0154	0.547753	13
Acidaminococcus_intestini	-0.0478247	0.061795	117
Acidaminococcus_sp_BV3L6	-0.0127968	0.617424	9
Acidaminococcus_sp_HPA0509	-0.00425442	0.86811	1
Acidaminococcus_unclassified	-0.0353035	0.16808	175
Acinetobacter_lwoffii	-0.00425442	0.86811	1
Actinobacillus_unclassified	0.0682283	0.00767149	85
Actinobaculum_schaalii	-0.00425442	0.86811	1
Actinobaculum_unclassified	-0.00425442	0.86811	1
Actinomyces_europaeus	-0.0073737	0.773489	3
Actinomyces_graevenitzii	-0.0073737	0.773489	3
Actinomyces_odontolyticus	-0.0104383	0.683687	6
Actinomyces_turicensis	0.166895	5.36906e-11	7
Actinomyces_urogenitalis	-0.00425442	0.86811	1
Adlercreutzia_equolifaciens	-0.0232825	0.36341	135
Aerococcus_viridans	-0.00425442	0.86811	1
Aggregatibacter_aphrophilus	-0.00425442	0.86811	1
Aggregatibacter_segnis	0.133655	1.60252e-07	18
Aggregatibacter_unclassified	0.170177	2.21307e-11	25
Akkermansia_muciniphila	-0.0169335	0.508614	527
Alistipes_finegoldii	-0.0449346	0.0792977	745
Alistipes_indistinctus	-0.0515587	0.0440324	332
Alistipes_onderdonkii	-0.0548707	0.0320867	842
Alistipes_putredinis	-0.0872244	0.000647135	891
Alistipes_senegalensis	-0.0907384	0.000386654	357
Alistipes_shahii	-0.0768806	0.00265358	713
Alistipes_sp_AP11	-0.0385424	0.132337	78
Alistipes_sp_HGB5	-0.0308873	0.227862	51
Alistipes_unclassified	-0.0285073	0.265742	185
Alloprevotella_rava	-0.00425442	0.86811	1
Alloprevotella_tannerae	0.133219	1.75956e-07	5
Alloprevotella_unclassified	0.129862	3.57376e-07	11
Alloscardovia_omnicolens	-0.0104383	0.683687	6
Alternanthera_yellow_vein_betasatellite	-0.00425442	0.86811	1
Anaerococcus_lactolyticus	-0.00425442	0.86811	1
Anaerococcus_obesiensis	0.0821423	0.00131994	11
Anaerococcus_vaginalis	0.12209	1.72428e-06	12
Anaerofustis_stercorihominis	0.0264842	0.301177	14
Anaeroglobus_geminatus	0.180269	1.29852e-12	3
Anaerostipes_caccae	0.123563	1.28883e-06	41
Anaerostipes_hadrus	-0.0310082	0.226047	725
Anaerostipes_unclassified	0.142065	2.49821e-08	152
Anaerotruncus_colihominis	0.0179548	0.483385	371
Anaerotruncus_unclassified	-0.0441764	0.0845025	316
Arthrospira_unclassified	-0.00425442	0.86811	1
Atopobium_parvulum	0.155961	9.06947e-10	1
Atopobium_rimae	0.155961	9.06947e-10	1
Avian_endogenous_retrovirus_EAV_HP	0.0721356	0.00481323	4
Avian_myelocytomatosis_virus	-0.00425442	0.86811	1
Bacillus_sp_AP8	-0.00425442	0.86811	1
Bacteroidales_bacterium_ph8	-0.0709841	0.00553457	450
Bacteroides_barnesiae	-0.0127968	0.617424	9
Bacteroides_caccae	0.0220847	0.388624	1005
Bacteroides_cellulosilyticus	-0.0521797	0.0415431	501
Bacteroides_clarus	-0.0122061	0.633756	102
Bacteroides_coprocola	0.013902	0.587371	115
Bacteroides_dorei	-0.0887401	0.000519382	853
Bacteroides_eggerthii	-0.0364203	0.155018	278
Bacteroides_faecis	-0.0406087	0.112808	549
Bacteroides_finegoldii	-0.0347616	0.17471	346
Bacteroides_fluxus	-0.0196247	0.443638	21
Bacteroides_fragilis	0.00567166	0.824798	827
Bacteroides_gallinarum	0.0215246	0.40077	17
Bacteroides_intestinalis	0.00336939	0.895368	183
Bacteroides_massiliensis	-0.04624	0.0709485	442
Bacteroides_nordii	-0.0146556	0.567276	189
Bacteroides_oleiciplenus	-0.0299354	0.242524	48
Bacteroides_ovatus	-0.0731877	0.00422972	1237
Bacteroides_pectinophilus	-0.0127968	0.617424	9
Bacteroides_plebeius	0.0148459	0.562254	142
Bacteroides_salyersiae	0.0214088	0.403309	161
Bacteroides_sp_1_1_30	-0.0154	0.547753	13
Bacteroides_sp_1_1_6	-0.00493893	0.847133	44
Bacteroides_sp_2_1_22	-0.00234706	0.927007	113
Bacteroides_sp_3_1_19	-0.0141567	0.580543	11
Bacteroides_sp_3_2_5	-0.0112783	0.659771	7
Bacteroides_sp_4_3_47FAA	-0.0410754	0.108729	88
Bacteroides_sp_9_1_42FAA	-0.0141567	0.580543	11
Bacteroides_stercoris	-0.0365403	0.153661	904
Bacteroides_thetaiotaomicron	-0.081472	0.00144597	1037
Bacteroides_uniformis	-0.129581	3.78921e-07	1257
Bacteroides_vulgatus	-0.123012	1.43748e-06	1250
Bacteroides_xylanisolvens	-0.0396667	0.12141	1014
Bacteroidetes_bacterium_oral_taxon_272	-0.00425442	0.86811	1
Bacteroidetes_oral_taxon_274	-0.00601863	0.81427	2
Barnesiella_intestinihominis	-0.0809826	0.00154489	461
Bartonella_unclassified	-0.00425442	0.86811	1
Bifidobacterium_adolescentis	-0.00169358	0.947295	508
Bifidobacterium_angulatum	-0.0112783	0.659771	7
Bifidobacterium_animalis	0.136307	9.02659e-08	76
Bifidobacterium_asteroides	-0.00851721	0.739549	4
Bifidobacterium_bifidum	0.122704	1.52769e-06	394
Bifidobacterium_breve	0.134025	1.48038e-07	76
Bifidobacterium_catenulatum	0.0977905	0.000130171	86
Bifidobacterium_dentium	0.0599915	0.0190933	72
Bifidobacterium_longum	0.0624771	0.0146469	927
Bifidobacterium_pseudocatenulatum	0.0261884	0.306609	199
Bifidobacterium_pseudolongum	-0.00851721	0.739549	4
Bilophila_unclassified	-0.0750473	0.00335288	835
Bilophila_wadsworthia	-0.0557114	0.0295388	487
Blautia_hansenii	0.222708	0	28
Blautia_hydrogenotrophica	-0.0330405	0.197054	118
Blautia_producta	0.0637004	0.0128145	112
Bordetella_unclassified	-0.00425442	0.86811	1
Brachyspira_pilosicoli	-0.00851721	0.739549	4
Brachyspira_unclassified	-0.0073737	0.773489	3
Burkholderia_unclassified	-0.014791	0.563699	12
Burkholderiales_bacterium_1_1_47	-0.0452294	0.0773453	678
Butyricicoccus_pullicaecorum	0.0910451	0.000369343	59
Butyricimonas_synergistica	-0.0159866	0.532607	14
Butyrivibrio_crossotus	-0.0330155	0.197394	58
Butyrivibrio_unclassified	-0.014791	0.563699	12
C2likevirus_unclassified	0.0280135	0.274113	339
Campylobacter_concisus	0.0985016	0.000116159	28
Campylobacter_curvus	-0.00601863	0.81427	2
Campylobacter_gracilis	0.11991	2.63615e-06	6
Campylobacter_hominis	0.110652	1.47563e-05	14
Campylobacter_showae	-0.0073737	0.773489	3
Campylobacter_upsaliensis	-0.00425442	0.86811	1
Campylobacter_ureolyticus	0.183179	5.55556e-13	6
Candida_glabrata	-0.00952565	0.710031	5
Catenibacterium_mitsuokai	-0.0144547	0.572601	62
Cellulophaga_unclassified	-0.0104383	0.683687	6
Cellulosilyticum_lentocellum	0.0700596	0.00618263	4
Chicken_anemia_virus	-0.0104383	0.683687	6
Chromobacterium_unclassified	-0.00425442	0.86811	1
Citrobacter_freundii	0.0843954	0.000966807	93
Citrobacter_unclassified	0.122653	1.54314e-06	99
Clostridiaceae_bacterium_JC118	0.00553417	0.828979	343
Clostridiales_bacterium_1_7_47FAA	0.062675	0.0143357	574
Clostridiales_bacterium_BV3C26	0.106941	2.8373e-05	2
Clostridium_asparagiforme	-0.0424928	0.0970495	571
Clostridium_bartlettii	0.181536	8.98837e-13	417
Clostridium_bolteae	0.110011	1.65453e-05	1030
Clostridium_butyricum	0.0486094	0.0576372	7
Clostridium_celatum	-0.0073737	0.773489	3
Clostridium_citroniae	0.144382	1.46833e-08	380
Clostridium_clostridioforme	0.0939999	0.000235854	459
Clostridium_difficile	0.1576	6.01043e-10	21
Clostridium_glycolicum	0.208409	2.22045e-16	5
Clostridium_hathewayi	0.158784	4.45311e-10	659
Clostridium_hylemonae	-0.0134934	0.598402	10
Clostridium_innocuum	0.0760804	0.00294057	74
Clostridium_leptum	-0.0762898	0.00286286	736
Clostridium_methylpentosum	-0.00425442	0.86811	1
Clostridium_nexile	0.0840305	0.00101731	254
Clostridium_perfringens	0.0632107	0.0135222	31
Clostridium_phytofermentans	-0.00601863	0.81427	2
Clostridium_ramosum	0.171527	1.52918e-11	153
Clostridium_scindens	0.0178717	0.485412	106
Clostridium_sp_ATCC_BAA_442	-0.0222963	0.384093	27
Clostridium_sp_D5	-0.0073737	0.773489	3
Clostridium_sp_KLE_1755	-0.00958918	0.708186	54
Clostridium_sp_L2_50	-0.00952565	0.710031	5
Clostridium_spiroforme	-0.00851721	0.739549	4
Clostridium_sporogenes	-0.00425442	0.86811	1
Clostridium_symbiosum	0.0733108	0.0041658	731
Collinsella_aerofaciens	-0.00860226	0.737044	754
Collinsella_intestinalis	-0.0213448	0.404717	81
Collinsella_stercoris	-0.0196247	0.443638	21
Collinsella_tanakaei	-0.0279464	0.275264	42
Collinsella_unclassified	-0.00938998	0.713978	95
Comamonas_unclassified	-0.00425442	0.86811	1
Coprobacillus_sp_29_1	-0.0112783	0.659771	7
Coprobacillus_sp_D6	0.0690236	0.00698939	4
Coprobacillus_unclassified	0.136351	8.94073e-08	367
Coprobacter_fastidiosus	-0.057722	0.0241404	165
Coprococcus_catus	-0.0613572	0.0165229	457
Coprococcus_comes	-0.0986703	0.000113051	793
Coprococcus_eutactus	-0.0318144	0.214201	54
Coprococcus_sp_ART55_1	-0.0261554	0.30722	97
Coriobacteriaceae_bacterium_phI	-0.0171017	0.504413	16
Corynebacterium_accolens	-0.00601863	0.81427	2
Corynebacterium_kroppenstedtii	-0.00425442	0.86811	1
Corynebacterium_matruchotii	-0.0112783	0.659771	7
Corynebacterium_tuberculostearicum	-0.00601863	0.81427	2
Cronobacter_malonaticus	-0.00425442	0.86811	1
Cronobacter_sakazakii	-0.00601863	0.81427	2
Dasheen_mosaic_virus	-0.0200931	0.432832	22
Deinococcus_unclassified	-0.0165532	0.518183	15
Desulfovibrio_desulfuricans	-0.0607856	0.0175593	181
Desulfovibrio_piger	0.000218021	0.99321	74
Dialister_invisus	0.035384	0.167112	737
Dialister_micraerophilus	0.251745	0	9
Dorea_formicigenerans	-0.0389547	0.128245	920
Dorea_longicatena	-0.0652381	0.0108004	999
Dorea_unclassified	-0.0251767	0.325678	457
Dysgonomonas_gadei	0.000577805	0.982007	36
Dysgonomonas_mossii	-0.0239224	0.350369	31
Dysgonomonas_unclassified	0.00859623	0.737222	27
Eggerthella_lenta	0.108224	2.26868e-05	49
Eggerthella_unclassified	0.0683385	0.00757349	300
Eikenella_corrodens	0.0629283	0.0139458	16
Enhydrobacter_aerosaccus	-0.00425442	0.86811	1
Enterobacter_aerogenes	-0.014791	0.563699	12
Enterobacter_cancerogenus	-0.00425442	0.86811	1
Enterobacter_cloacae	-0.0415673	0.104556	90
Enterobacter_hormaechei	-0.00425442	0.86811	1
Enterobacter_mori	-0.00601863	0.81427	2
Enterobacter_sp_MGH_8	-0.00425442	0.86811	1
Enterobacteria_phage_HK97	-0.00851721	0.739549	4
Enterobacteria_phage_JL1	-0.00425442	0.86811	1
Enterobacteria_phage_mEpX2	-0.00425442	0.86811	1
Enterobacteria_phage_RB14	-0.00601863	0.81427	2
Enterobacteria_phage_WA13_sensu_lato	-0.00425442	0.86811	1
Enterobacteriaceae_bacterium_9_2_54FAA	-0.00952565	0.710031	5
Enterococcus_asini	-0.0073737	0.773489	3
Enterococcus_avium	-0.0165532	0.518183	15
Enterococcus_casseliflavus	-0.0196247	0.443638	21
Enterococcus_dispar	-0.00425442	0.86811	1
Enterococcus_durans	-0.0073737	0.773489	3
Enterococcus_faecalis	-0.018151	0.478617	18
Enterococcus_faecium	0.159511	3.69948e-10	38
Enterococcus_gallinarum	-0.0141567	0.580543	11
Enterococcus_hirae	-0.0112783	0.659771	7
Enterococcus_phage_phiEf11	-0.00425442	0.86811	1
Enterococcus_raffinosus	-0.00601863	0.81427	2
Enterocytozoon_bieneusi	-0.00425442	0.86811	1
Epsilon15likevirus_unclassified	-0.018151	0.478617	18
Eremothecium_unclassified	-0.00425442	0.86811	1
Erysipelotrichaceae_bacterium_2_2_44A	0.0631327	0.013638	165
Erysipelotrichaceae_bacterium_21_3	0.0139718	0.585495	149
Erysipelotrichaceae_bacterium_3_1_53	0.0454033	0.0762128	23
Erysipelotrichaceae_bacterium_5_2_54FAA	-0.0138906	0.587677	64
Erysipelotrichaceae_bacterium_6_1_45	0.0381777	0.136042	224
Escherichia_albertii	-0.0073737	0.773489	3
Escherichia_coli	0.165008	8.86669e-11	896
Escherichia_sp_TW09276	0.0851856	0.000865266	3
Escherichia_unclassified	-0.0344366	0.178777	620
Eubacterium_biforme	-0.0535417	0.0364976	144
Eubacterium_brachy	0.151338	2.82779e-09	4
Eubacterium_cylindroides	-0.0200931	0.432832	22
Eubacterium_dolichum	-0.0258221	0.313427	36
Eubacterium_eligens	-0.0894412	0.000468613	954
Eubacterium_hallii	-0.0290343	0.257002	841
Eubacterium_infirmum	-0.0073737	0.773489	3
Eubacterium_limosum	-0.00851721	0.739549	4
Eubacterium_ramulus	0.028121	0.272276	500
Eubacterium_rectale	0.0205761	0.421852	1244
Eubacterium_siraeum	-0.0278504	0.276919	621
Eubacterium_sp_3_1_31	-0.0305372	0.233181	196
Eubacterium_ventriosum	-0.0837823	0.00105305	573
Facklamia_hominis	-0.00425442	0.86811	1
Facklamia_unclassified	-0.00425442	0.86811	1
Faecalibacterium_prausnitzii	-0.0881501	0.000566027	1421
Finegoldia_magna	0.100975	7.77075e-05	8
Flavonifractor_plautii	0.0583059	0.0227422	981
Fretibacterium_fastidiosum	0.156168	8.61113e-10	1
Fusobacterium_mortiferum	-0.0154	0.547753	13
Fusobacterium_nucleatum	NA	NA	41
Fusobacterium_periodonticum	0.0990581	0.000106199	8
Fusobacterium_ulcerans	-0.0191454	0.45485	20
Gardnerella_vaginalis	-0.00952565	0.710031	5
Gemella_haemolysans	-0.0073737	0.773489	3
Gemella_morbillorum	0.20515	4.44089e-16	5
Gemella_sanguinis	-0.00425442	0.86811	1
Gemella_unclassified	0.105473	3.65378e-05	2
Gordonibacter_pamelaeae	0.0215109	0.401071	16
Granulicatella_adiacens	0.0121445	0.635469	24
Granulicatella_elegans	-0.00425442	0.86811	1
Granulicatella_unclassified	0.109633	1.76958e-05	77
Granulicella_unclassified	-0.0073737	0.773489	3
Haemophilus_haemolyticus	0.13216	2.20433e-07	18
Haemophilus_influenzae	0.17511	5.65037e-12	3
Haemophilus_parahaemolyticus	0.0531627	0.037846	6
Haemophilus_parainfluenzae	0.0422253	0.0991732	823
Haemophilus_paraphrohaemolyticus	0.226072	0	4
Haemophilus_phage_HP1	-0.00425442	0.86811	1
Haemophilus_pittmaniae	-0.0222963	0.384093	27
Haemophilus_sputorum	0.0838949	0.0010367	34
Hafnia_alvei	-0.00851721	0.739549	4
Holdemania_filiformis	-0.0398002	0.120161	600
Holdemania_unclassified	0.0341653	0.182227	314
Hollyhock_leaf_crumple_virus_satellite_DNA	-0.00425442	0.86811	1
Human_adenovirus_B	-0.00425442	0.86811	1
Human_adenovirus_D	-0.012061	0.637797	8
Human_adenovirus_E	-0.00425442	0.86811	1
Human_adenovirus_F	-0.00425442	0.86811	1
Human_herpesvirus_1	-0.00425442	0.86811	1
Human_herpesvirus_6B	-0.00425442	0.86811	1
Jaagsiekte_sheep_retrovirus	0.156998	6.99314e-10	1
Jonquetella_anthropi	-0.00601863	0.81427	2
Kingella_unclassified	-0.00425442	0.86811	1
Klebsiella_oxytoca	0.176321	4.01679e-12	62
Klebsiella_phage_KP15	-0.00601863	0.81427	2
Klebsiella_phage_KP27	-0.00601863	0.81427	2
Klebsiella_phage_KP36	0.108263	2.25318e-05	2
Klebsiella_phage_phiKO2	-0.00425442	0.86811	1
Klebsiella_pneumoniae	0.0822249	0.00130512	167
Klebsiella_sp_MS_92_3	-0.00601863	0.81427	2
Klebsiella_unclassified	-0.00100071	0.968843	78
Kocuria_unclassified	-0.00425442	0.86811	1
Lachnospiraceae_bacterium_1_1_57FAA	-0.013741	0.591705	407
Lachnospiraceae_bacterium_1_4_56FAA	0.0243935	0.34096	180
Lachnospiraceae_bacterium_2_1_46FAA	-0.0196247	0.443638	21
Lachnospiraceae_bacterium_2_1_58FAA	0.00376804	0.883073	336
Lachnospiraceae_bacterium_3_1_46FAA	-0.0609229	0.0173053	916
Lachnospiraceae_bacterium_3_1_57FAA_CT1	0.0394536	0.123425	390
Lachnospiraceae_bacterium_4_1_37FAA	0.21429	0	23
Lachnospiraceae_bacterium_5_1_57FAA	0.00406959	0.873791	174
Lachnospiraceae_bacterium_5_1_63FAA	-0.0560219	0.0286427	881
Lachnospiraceae_bacterium_6_1_63FAA	0.181811	8.29559e-13	72
Lachnospiraceae_bacterium_7_1_58FAA	-0.0602803	0.0185226	1156
Lachnospiraceae_bacterium_8_1_57FAA	-0.0628785	0.0140218	572
Lachnospiraceae_bacterium_9_1_43BFAA	0.241531	0	70
Lactobacillus_acidophilus	0.192806	3.01981e-14	28
Lactobacillus_amylovorus	-0.00601863	0.81427	2
Lactobacillus_animalis	-0.0073737	0.773489	3
Lactobacillus_casei_paracasei	0.00757493	0.767483	28
Lactobacillus_crispatus	-0.012061	0.637797	8
Lactobacillus_curvatus	-0.00425442	0.86811	1
Lactobacillus_delbrueckii	-0.0073737	0.773489	3
Lactobacillus_fermentum	0.0091672	0.720476	27
Lactobacillus_gasseri	-0.00861182	0.736763	51
Lactobacillus_jensenii	-0.00425442	0.86811	1
Lactobacillus_johnsonii	-0.00425442	0.86811	1
Lactobacillus_mucosae	-0.00425442	0.86811	1
Lactobacillus_oris	0.040055	0.117805	9
Lactobacillus_phage_Lc_Nu	0.107316	2.6587e-05	15
Lactobacillus_phage_PL_1	-0.0073737	0.773489	3
Lactobacillus_plantarum	-0.0104383	0.683687	6
Lactobacillus_reuteri	-0.0073737	0.773489	3
Lactobacillus_rhamnosus	-0.0186545	0.466499	19
Lactobacillus_ruminis	0.0203136	0.4278	17
Lactobacillus_sakei	-0.00601863	0.81427	2
Lactobacillus_salivarius	0.0454149	0.0761371	8
Lactobacillus_sanfranciscensis	-0.00601863	0.81427	2
Lactobacillus_vaginalis	-0.012061	0.637797	8
Lactococcus_garvieae	-0.00601863	0.81427	2
Lactococcus_lactis	0.06577	0.0101722	45
Lactococcus_phage_936_sensu_lato	-0.0205515	0.422408	23
Lactococcus_phage_BM13	-0.0104383	0.683687	6
Lactococcus_phage_P680	0.0243052	0.342711	15
Lautropia_mirabilis	-0.00601863	0.81427	2
Leuconostoc_gelidum	-0.00425442	0.86811	1
Leuconostoc_lactis	-0.00851721	0.739549	4
Leuconostoc_phage_P793	-0.00425442	0.86811	1
Leuconostoc_unclassified	-0.00952565	0.710031	5
Marvinbryantia_formatexigens	-0.00952565	0.710031	5
Megamonas_funiformis	0.0781097	0.00226229	38
Megamonas_hypermegale	0.0489608	0.0558523	61
Megamonas_rupellensis	0.055394	0.0304795	55
Megamonas_unclassified	0.0687934	0.00718096	82
Megasphaera_micronuciformis	0.0926926	0.00028808	44
Megasphaera_unclassified	0.0150471	0.556967	109
Methanobrevibacter_smithii	-0.0413219	0.106621	89
Methanobrevibacter_unclassified	-0.0393159	0.124741	81
Micrococcus_luteus	-0.00425442	0.86811	1
Mitsuokella_multacida	-0.018151	0.478617	18
Mitsuokella_unclassified	-0.028623	0.263805	44
Morganella_morganii	0.238157	0	38
Mouse_mammary_tumor_virus	-0.00425442	0.86811	1
Mulikevirus_unclassified	-0.00425442	0.86811	1
Murine_osteosarcoma_virus	-0.00851721	0.739549	4
Naumovozyma_unclassified	-0.0073737	0.773489	3
Neisseria_flavescens	0.150772	3.24261e-09	1
Neisseria_meningitidis	0.150772	3.24261e-09	1
Neisseria_subflava	0.10371	4.92939e-05	2
Neisseria_unclassified	0.127641	5.65745e-07	19
Nocardioides_unclassified	-0.00425442	0.86811	1
Odoribacter_laneus	-0.0321183	0.209854	55
Odoribacter_splanchnicus	-0.0764756	0.00279548	611
Odoribacter_unclassified	-0.0111912	0.662234	134
Olsenella_unclassified	-0.00425442	0.86811	1
Oscillibacter_sp_KLE_1728	-0.00366965	0.886105	82
Oscillibacter_sp_KLE_1745	-0.0320472	0.210866	115
Oscillibacter_unclassified	-0.0366335	0.152613	1252
Oxalobacter_formigenes	-0.0462631	0.0708073	110
P22likevirus_unclassified	-0.00952565	0.710031	5
Pantoea_agglomerans	-0.00425442	0.86811	1
Pantoea_unclassified	0.128004	5.25083e-07	29
Parabacteroides_distasonis	-0.0279046	0.275984	843
Parabacteroides_goldsteinii	-0.0594568	0.0201912	174
Parabacteroides_johnsonii	0.00142776	0.955558	145
Parabacteroides_merdae	-0.023097	0.367247	861
Parabacteroides_sp_20_3	0.0529117	0.0387626	6
Parabacteroides_sp_D13	0.00579541	0.821039	30
Parabacteroides_unclassified	-0.0666725	0.00918043	586
Paracoccus_unclassified	-0.00425442	0.86811	1
Paraprevotella_clara	-0.0359494	0.160429	176
Paraprevotella_unclassified	-0.00455066	0.859019	229
Paraprevotella_xylaniphila	0.0113206	0.658576	165
Parasutterella_excrementihominis	-0.0703289	0.00598716	694
Parvimonas_micra	0.16988	2.39955e-11	7
Parvimonas_unclassified	0.176314	4.02545e-12	17
Pediococcus_acidilactici	-0.00952565	0.710031	5
Pediococcus_lolii	-0.00601863	0.81427	2
Pediococcus_pentosaceus	-0.00601863	0.81427	2
Pediococcus_unclassified	-0.00601863	0.81427	2
Pedobacter_unclassified	-0.012061	0.637797	8
Peptoniphilus_duerdenii	0.061847	0.0156779	5
Peptoniphilus_harei	0.0733028	0.00416992	13
Peptoniphilus_lacrimalis	0.122331	1.64436e-06	12
Peptostreptococcaceae_noname_unclassified	0.0164761	0.520133	360
Peptostreptococcus_anaerobius	0.185072	3.17524e-13	37
Peptostreptococcus_stomatis	0.320995	0	18
Peptostreptococcus_unclassified	0.0947173	0.000211106	18
Phascolarctobacterium_succinatutens	-0.0351271	0.170217	130
PhiCD119likevirus_unclassified	-0.014791	0.563699	12
Porcine_type_C_oncovirus	0.0509014	0.0468034	21
Porphyromonas_asaccharolytica	0.0916174	0.000338952	115
Porphyromonas_bennonis	0.0151231	0.554976	50
Porphyromonas_endodontalis	0.0719309	0.00493491	4
Porphyromonas_somerae	0.140826	3.30859e-08	24
Porphyromonas_uenonis	0.088551	0.000533929	46
Prevotella_amnii	-0.00425442	0.86811	1
Prevotella_bergensis	0.177195	3.13571e-12	11
Prevotella_bivia	0.117783	3.96161e-06	57
Prevotella_buccae	0.0637097	0.0128013	30
Prevotella_buccalis	0.107897	2.4026e-05	64
Prevotella_copri	-0.00238219	0.925918	310
Prevotella_dentalis	-0.00851721	0.739549	4
Prevotella_denticola	0.0605477	0.0180072	5
Prevotella_disiens	0.0899406	0.00043531	79
Prevotella_histicola	-0.00425442	0.86811	1
Prevotella_intermedia	-0.00425442	0.86811	1
Prevotella_melaninogenica	-0.0104383	0.683687	6
Prevotella_nigrescens	-0.0073737	0.773489	3
Prevotella_oralis	0.0861586	0.000753834	10
Prevotella_oris	0.0863638	0.000732103	10
Prevotella_oulorum	0.155961	9.06947e-10	1
Prevotella_pallens	-0.00425442	0.86811	1
Prevotella_salivae	0.157621	5.97814e-10	1
Prevotella_stercorea	-0.0318144	0.214201	54
Prevotella_timonensis	0.124666	1.03419e-06	66
Propionibacterium_acnes	0.0557689	0.0293712	168
Propionibacterium_granulosum	-0.00601863	0.81427	2
Propionibacterium_phage_P100_A	-0.012061	0.637797	8
Propionibacterium_phage_P100D	-0.00601863	0.81427	2
Propionibacterium_phage_P101A	-0.00425442	0.86811	1
Propionibacterium_phage_P14_4	-0.00425442	0.86811	1
Propionibacterium_phage_PAD20	-0.014791	0.563699	12
Propionibacterium_phage_PAS50	-0.00851721	0.739549	4
Propionibacterium_phage_PHL060L00	-0.00425442	0.86811	1
Propionibacterium_phage_PHL112N00	-0.00425442	0.86811	1
Proteus_mirabilis	0.132317	2.13204e-07	91
Proteus_penneri	0.091311	0.000354919	19
Proteus_unclassified	0.0543843	0.0336449	19
Providencia_alcalifaciens	-0.00601863	0.81427	2
Providencia_rettgeri	-0.00425442	0.86811	1
Providencia_unclassified	-0.00601863	0.81427	2
Pseudoflavonifractor_capillosus	-0.0620455	0.0153465	241
Pseudomonas_aeruginosa	-0.0214405	0.402613	25
Pseudomonas_fragi	-0.0073737	0.773489	3
Pseudomonas_mendocina	-0.0171017	0.504413	16
Pseudomonas_phage_JG024	-0.00425442	0.86811	1
Pseudomonas_unclassified	0.0132325	0.605496	84
Rahnella_aquatilis	-0.00425442	0.86811	1
Raoultella_ornithinolytica	-0.00851721	0.739549	4
Roseburia_hominis	-0.0815733	0.00142623	987
Roseburia_intestinalis	-0.00281494	0.91251	925
Roseburia_inulinivorans	-0.0692105	0.00683721	1003
Roseburia_unclassified	-0.0101244	0.692706	497
Roseolovirus_unclassified	-0.00425442	0.86811	1
Rothia_dentocariosa	-0.00601863	0.81427	2
Rothia_mucilaginosa	0.0181372	0.478951	75
Rothia_unclassified	0.013583	0.595977	23
Ruminococcaceae_bacterium_D16	-0.00263884	0.917963	434
Ruminococcus_albus	-0.0133022	0.603598	105
Ruminococcus_bromii	-0.0227027	0.375485	472
Ruminococcus_callidus	-0.047449	0.0638714	294
Ruminococcus_champanellensis	-0.0205515	0.422408	23
Ruminococcus_flavefaciens	-0.0171017	0.504413	16
Ruminococcus_gnavus	0.161926	1.98722e-10	885
Ruminococcus_lactaris	-0.0738878	0.00387775	427
Ruminococcus_obeum	-0.0757962	0.00304911	1262
Ruminococcus_sp_5_1_39BFAA	0.0317991	0.214422	80
Ruminococcus_torques	0.0539578	0.035064	1402
Saccharomyces_cerevisiae	-0.014791	0.563699	12
Scardovia_unclassified	-0.0159866	0.532607	14
Scardovia_wiggsiae	-0.014791	0.563699	12
Shigella_flexneri	-0.00851721	0.739549	4
Shigella_sonnei	-0.00851721	0.739549	4
Shuttleworthia_satelles	-0.00425442	0.86811	1
Slackia_piriformis	0.0437946	0.0872268	8
Slackia_unclassified	0.155961	9.06947e-10	1
Solobacterium_moorei	0.170342	2.11569e-11	12
Staphylococcus_aureus	-0.0104383	0.683687	6
Staphylococcus_epidermidis	-0.00851721	0.739549	4
Staphylococcus_phage_3A	-0.00425442	0.86811	1
Streptococcus_agalactiae	0.200781	2.44249e-15	5
Streptococcus_anginosus	0.11629	5.25153e-06	13
Streptococcus_australis	-0.0103814	0.685316	56
Streptococcus_constellatus	0.155961	9.06947e-10	1
Streptococcus_cristatus	-0.0073737	0.773489	3
Streptococcus_dysgalactiae	-0.00425442	0.86811	1
Streptococcus_gallolyticus	-0.0073737	0.773489	3
Streptococcus_gordonii	0.0558657	0.0290905	19
Streptococcus_infantarius	-0.0112783	0.659771	7
Streptococcus_infantis	0.0211967	0.407985	43
Streptococcus_intermedius	0.154079	1.44675e-09	14
Streptococcus_lutetiensis	-0.0191454	0.45485	20
Streptococcus_macedonicus	-0.0073737	0.773489	3
Streptococcus_mitis_oralis_pneumoniae	0.0732936	0.00417465	77
Streptococcus_mutans	-0.0159866	0.532607	14
Streptococcus_parasanguinis	0.0425424	0.0966592	463
Streptococcus_pasteurianus	-0.0112783	0.659771	7
Streptococcus_peroris	-0.00601863	0.81427	2
Streptococcus_phage_ALQ13_2	-0.00425442	0.86811	1
Streptococcus_pseudopneumoniae	0.157413	6.29939e-10	1
Streptococcus_salivarius	0.044107	0.0849926	484
Streptococcus_sanguinis	-0.0214405	0.402613	25
Streptococcus_thermophilus	0.00863891	0.735966	253
Streptococcus_tigurinus	-0.00425442	0.86811	1
Streptococcus_vestibularis	0.0368897	0.149763	54
Subdoligranulum_sp_4_3_54A2FAA	-0.025078	0.32758	34
Subdoligranulum_unclassified	-0.104132	4.58998e-05	1464
Subdoligranulum_variabile	-0.0154	0.547753	13
Sutterella_wadsworthensis	-0.0254201	0.321023	383
Synergistes_sp_3_1_syn1	-0.0154	0.547753	13
Tetragenococcus_halophilus	-0.00425442	0.86811	1
Torque_teno_virus	-0.00425442	0.86811	1
Torque_teno_virus_16	-0.00425442	0.86811	1
Treponema_lecithinolyticum	0.156168	8.61113e-10	1
Turicibacter_sanguinis	0.033583	0.189797	31
Turicibacter_unclassified	0.010913	0.670129	57
Ureaplasma_unclassified	-0.00425442	0.86811	1
Varibaculum_cambriense	-0.0104383	0.683687	6
Veillonella_atypica	0.085466	0.000831689	444
Veillonella_dispar	0.032392	0.205995	437
Veillonella_parvula	0.104001	4.69311e-05	759
Veillonella_ratti	0.00344914	0.892906	33
Veillonella_sp_3_1_44	-0.00425442	0.86811	1
Veillonella_unclassified	0.055018	0.0316272	901
Vicia_cryptic_virus	-0.00425442	0.86811	1
Weissella_cibaria	0.0626816	0.0143254	5
Weissella_confusa	-0.0112783	0.659771	7
Weissella_phage_phiYS61	-0.00425442	0.86811	1
Weissella_unclassified	0.0723454	0.00469142	4
Wohlfahrtiimonas_chitiniclastica	-0.0112783	0.659771	7
Yersinia_enterocolitica	-0.00425442	0.86811	1
Yersinia_unclassified	-0.00425442	0.86811	1

## Sheet: 2.IBD_nonIBD_enrichment
microbe	IBD.Pvalue	nonIBD.Pvalue	Diff.Pvalue	logP.IBD	logP.nonIBD	logP.Diff	fdr.IBD	fdr.nonIBD	fdr.Diff
Abiotrophia_defectiva	0.197071	0.80351	0.394142	0.705377	0.0950087	0.404347	1	1	1
Acidaminococcus_fermentans	0.0145312	0.985499	0.0290624	1.8377	0.00634373	1.53667	1	1	1
Acidaminococcus_intestini	0.00395003	0.996053	0.00790006	2.4034	0.00171742	2.10237	1	1	1
Acidaminococcus_sp_BV3L6	0.0348751	0.965201	0.0697503	1.45748	0.0153822	1.15645	1	1	1
Acidaminococcus_sp_HPA0509	0.273717	0.727268	0.547435	0.562697	0.138305	0.261667	1	1	1
Acidaminococcus_unclassified	0.0452856	0.954737	0.0905711	1.34404	0.0201162	1.04301	1	1	1
Acinetobacter_lwoffii	0.273717	0.727268	0.547435	0.562697	0.138305	0.261667	1	1	1
Actinobacillus_unclassified	0.154195	0.845883	0.30839	0.81193	0.0726895	0.5109	1	1	1
Actinobaculum_schaalii	0.273717	0.727268	0.547435	0.562697	0.138305	0.261667	1	1	1
Actinobaculum_unclassified	0.273717	0.727268	0.547435	0.562697	0.138305	0.261667	1	1	1
Actinomyces_europaeus	0.148148	0.852248	0.296295	0.829306	0.069434	0.528276	1	1	1
Actinomyces_graevenitzii	0.941797	0.0584021	0.116804	0.0260426	1.23357	0.932541	1	1	1
Actinomyces_odontolyticus	0.0695593	0.930602	0.139119	1.15764	0.0312358	0.856615	1	1	1
Actinomyces_turicensis	0.833061	0.16722	0.33444	0.0793232	0.776712	0.475682	1	1	1
Actinomyces_urogenitalis	0.273717	0.727268	0.547435	0.562697	0.138305	0.261667	1	1	1
Adlercreutzia_equolifaciens	1	1.40431e-07	2.80862e-07	6.0902e-08	6.85254	6.55151	1	7.48498e-05	7.48498e-05
Aerococcus_viridans	0.273717	0.727268	0.547435	0.562697	0.138305	0.261667	1	1	1
Aggregatibacter_aphrophilus	0.951503	0.0487956	0.0975912	0.0215896	1.31162	1.01059	1	1	1
Aggregatibacter_segnis	0.020577	0.979458	0.0411539	1.68662	0.00901425	1.38559	1	1	1
Aggregatibacter_unclassified	0.111362	0.888751	0.222725	0.953261	0.05122	0.652231	1	1	1
Akkermansia_muciniphila	1	4.67905e-19	9.35811e-19	0	18.3298	18.0288	1	2.49394e-16	2.49394e-16
Alistipes_finegoldii	1	2.02837e-19	4.05674e-19	0	18.6929	18.3918	1	1.08112e-16	1.08112e-16
Alistipes_indistinctus	0.992419	0.00758519	0.0151704	0.0033051	2.12003	1.819	1	1	1
Alistipes_onderdonkii	1	8.83361e-22	1.76672e-21	0	21.0539	20.7528	1	4.70831e-19	4.70831e-19
Alistipes_putredinis	1	8.57406e-28	1.71481e-27	0	27.0668	26.7658	1	4.56997e-25	4.56997e-25
Alistipes_senegalensis	1	1.20443e-21	2.40887e-21	0	20.9192	20.6182	1	6.41963e-19	6.41963e-19
Alistipes_shahii	1	1.6339e-35	3.2678e-35	0	34.7868	34.4857	1	8.70869e-33	8.70869e-33
Alistipes_sp_AP11	0.99997	3.03774e-05	6.07548e-05	1.31737e-05	4.51745	4.21642	1	0.0161911	0.0161911
Alistipes_sp_HGB5	0.999998	1.51072e-06	3.02143e-06	6.5475e-07	5.82082	5.51979	1	0.000805212	0.000805212
Alistipes_unclassified	0.0022049	0.997797	0.0044098	2.65661	0.000957934	2.35558	1	1	1
Alloprevotella_rava	0.273717	0.727268	0.547435	0.562697	0.138305	0.261667	1	1	1
Alloprevotella_tannerae	0.0885631	0.91165	0.177126	1.05275	0.040172	0.751717	1	1	1
Alloprevotella_unclassified	0.517876	0.482481	0.964962	0.285774	0.31652	0.0154899	1	1	1
Alloscardovia_omnicolens	0.0695593	0.930602	0.139119	1.15764	0.0312358	0.856615	1	1	1
Alternanthera_yellow_vein_betasatellite	0.273717	0.727268	0.547435	0.562697	0.138305	0.261667	1	1	1
Anaerococcus_lactolyticus	0.273717	0.727268	0.547435	0.562697	0.138305	0.261667	1	1	1
Anaerococcus_obesiensis	0.0224095	0.977638	0.0448191	1.64957	0.00982184	1.34854	1	1	1
Anaerococcus_vaginalis	0.444688	0.555651	0.889376	0.351945	0.255198	0.0509148	1	1	1
Anaerofustis_stercorihominis	0.0480505	0.952029	0.0961009	1.3183	0.0213498	1.01727	1	1	1
Anaeroglobus_geminatus	0.148148	0.852248	0.296295	0.829306	0.069434	0.528276	1	1	1
Anaerostipes_caccae	0.929248	0.070815	0.14163	0.0318681	1.14987	0.848845	1	1	1
Anaerostipes_hadrus	0.820414	0.179623	0.359246	0.0859668	0.745638	0.444608	1	1	1
Anaerostipes_unclassified	0.00789928	0.992106	0.0157986	2.10241	0.00344184	1.80138	1	1	1
Anaerotruncus_colihominis	0.997858	0.00214334	0.00428668	0.000931327	2.66891	2.36788	1	1	1
Anaerotruncus_unclassified	0.999999	5.9211e-07	1.18422e-06	2.56909e-07	6.2276	5.92657	1	0.000315595	0.000315595
Arthrospira_unclassified	0.273717	0.727268	0.547435	0.562697	0.138305	0.261667	1	1	1
Atopobium_parvulum	0.273717	0.727268	0.547435	0.562697	0.138305	0.261667	1	1	1
Atopobium_rimae	0.273717	0.727268	0.547435	0.562697	0.138305	0.261667	1	1	1
Avian_endogenous_retrovirus_EAV_HP	0.470441	0.53015	0.940881	0.327495	0.275602	0.0264653	1	1	1
Avian_myelocytomatosis_virus	0.273717	0.727268	0.547435	0.562697	0.138305	0.261667	1	1	1
Bacillus_sp_AP8	0.951503	0.0487956	0.0975912	0.0215896	1.31162	1.01059	1	1	1
Bacteroidales_bacterium_ph8	1	3.09834e-10	6.19667e-10	1.3442e-10	9.50887	9.20784	1	1.65141e-07	1.65141e-07
Bacteroides_barnesiae	1	3.06689e-07	6.13378e-07	1.32512e-07	6.5133	6.21227	1	0.000163465	0.000163465
Bacteroides_caccae	0.968613	0.0313962	0.0627924	0.0138496	1.50312	1.20209	1	1	1
Bacteroides_cellulosilyticus	0.999999	7.88328e-07	1.57666e-06	3.42098e-07	6.10329	5.80226	1	0.000420179	0.000420179
Bacteroides_clarus	0.689981	0.310126	0.620252	0.161163	0.508462	0.207432	1	1	1
Bacteroides_coprocola	0.000590368	0.99941	0.00118074	3.22888	0.000256211	2.92785	0.314666	1	1
Bacteroides_dorei	0.999873	0.000127524	0.000255047	5.53567e-05	3.89441	3.59338	1	0.0679701	0.0679701
Bacteroides_eggerthii	1	4.78487e-13	9.56973e-13	2.07523e-13	12.3201	12.0191	1	2.55033e-10	2.55033e-10
Bacteroides_faecis	0.914178	0.0858457	0.171691	0.0389691	1.06628	0.765251	1	1	1
Bacteroides_finegoldii	1	4.92627e-12	9.85254e-12	2.13681e-12	11.3075	11.0065	1	2.6257e-09	2.6257e-09
Bacteroides_fluxus	0.00270463	0.997301	0.00540926	2.56789	0.00117384	2.26686	1	1	1
Bacteroides_fragilis	1.27575e-11	1	2.5515e-11	10.8942	5.53529e-12	10.5932	6.79975e-09	1	1
Bacteroides_gallinarum	0.0257493	0.974294	0.0514985	1.58924	0.01131	1.28821	1	1	1
Bacteroides_intestinalis	0.331312	0.668773	0.662623	0.479763	0.174721	0.178733	1	1	1
Bacteroides_massiliensis	1	4.14467e-07	8.28935e-07	1.7985e-07	6.38251	6.08148	1	0.000220911	0.000220911
Bacteroides_nordii	1	2.38832e-14	4.77663e-14	1.03665e-14	13.6219	13.3209	1	1.27297e-11	1.27297e-11
Bacteroides_oleiciplenus	0.0575746	0.942475	0.115149	1.23977	0.02573	0.938739	1	1	1
Bacteroides_ovatus	1.34582e-09	1	2.69164e-09	8.87101	5.84012e-10	8.56998	7.17322e-07	1	1
Bacteroides_pectinophilus	0.999989	1.14175e-05	2.28349e-05	4.93676e-06	4.94243	4.6414	1	0.00608551	0.00608551
Bacteroides_plebeius	0.680989	0.319104	0.638209	0.16686	0.496067	0.195037	1	1	1
Bacteroides_salyersiae	0.834266	0.165795	0.331591	0.0786955	0.780427	0.479397	1	1	1
Bacteroides_sp_1_1_30	0.0145312	0.985499	0.0290624	1.8377	0.00634373	1.53667	1	1	1
Bacteroides_sp_1_1_6	0.0012781	0.998724	0.0025562	2.89343	0.000554597	2.5924	0.681228	1	1
Bacteroides_sp_2_1_22	0.989069	0.0109392	0.0218785	0.00477337	1.96101	1.65998	1	1	1
Bacteroides_sp_3_1_19	0.0224095	0.977638	0.0448191	1.64957	0.00982184	1.34854	1	1	1
Bacteroides_sp_3_2_5	0.996369	0.00364272	0.00728543	0.00157958	2.43857	2.13754	1	1	1
Bacteroides_sp_4_3_47FAA	0.988771	0.0112391	0.0224781	0.00490448	1.94927	1.64824	1	1	1
Bacteroides_sp_9_1_42FAA	0.0224095	0.977638	0.0448191	1.64957	0.00982184	1.34854	1	1	1
Bacteroides_stercoris	0.996945	0.00305644	0.00611288	0.00132888	2.51478	2.21375	1	1	1
Bacteroides_thetaiotaomicron	0.995518	0.00448421	0.00896841	0.00195108	2.34831	2.04728	1	1	1
Bacteroides_uniformis	0.00157001	0.998431	0.00314001	2.8041	0.000682089	2.50307	0.836813	1	1
Bacteroides_vulgatus	0.872175	0.127853	0.255706	0.0593966	0.893289	0.592259	1	1	1
Bacteroides_xylanisolvens	0.0661918	0.933825	0.132384	1.1792	0.0297343	0.878166	1	1	1
Bacteroidetes_bacterium_oral_taxon_272	0.273717	0.727268	0.547435	0.562697	0.138305	0.261667	1	1	1
Bacteroidetes_oral_taxon_274	0.197071	0.80351	0.394142	0.705377	0.0950087	0.404347	1	1	1
Barnesiella_intestinihominis	1	2.49577e-18	4.99153e-18	0	17.6028	17.3018	1	1.33024e-15	1.33024e-15
Bartonella_unclassified	0.951503	0.0487956	0.0975912	0.0215896	1.31162	1.01059	1	1	1
Bifidobacterium_adolescentis	1	3.37699e-14	6.75398e-14	1.46578e-14	13.4715	13.1704	1	1.79994e-11	1.79994e-11
Bifidobacterium_angulatum	0.0549984	0.945126	0.109997	1.25965	0.0245101	0.95862	1	1	1
Bifidobacterium_animalis	7.14364e-06	0.999993	1.42873e-05	5.14608	3.09754e-06	4.84505	0.00380756	1	1
Bifidobacterium_asteroides	0.113788	0.886497	0.227576	0.943903	0.0523226	0.642873	1	1	1
Bifidobacterium_bifidum	0.685839	0.314222	0.628444	0.163778	0.502764	0.201734	1	1	1
Bifidobacterium_breve	0.497845	0.502294	0.99569	0.302906	0.299042	0.0018757	1	1	1
Bifidobacterium_catenulatum	0.0338012	0.966223	0.0676024	1.47107	0.0149224	1.17004	1	1	1
Bifidobacterium_dentium	0.0755386	0.924512	0.151077	1.12183	0.0340873	0.820801	1	1	1
Bifidobacterium_longum	0.379774	0.620277	0.759548	0.420474	0.207414	0.119444	1	1	1
Bifidobacterium_pseudocatenulatum	0.943549	0.0564762	0.112952	0.0252354	1.24813	0.947104	1	1	1
Bifidobacterium_pseudolongum	0.113788	0.886497	0.227576	0.943903	0.0523226	0.642873	1	1	1
Bilophila_unclassified	1	1.6252e-10	3.2504e-10	7.0519e-11	9.78909	9.48806	1	8.66233e-08	8.66233e-08
Bilophila_wadsworthia	0.998947	0.00105312	0.00210624	0.000457363	2.97752	2.67649	1	0.561314	0.561314
Blautia_hansenii	0.00918019	0.990834	0.0183604	2.03715	0.0039992	1.73612	1	1	1
Blautia_hydrogenotrophica	0.0183017	0.981711	0.0366033	1.73751	0.00801631	1.43648	1	1	1
Blautia_producta	0.0132743	0.986736	0.0265487	1.87699	0.00579922	1.57596	1	1	1
Bordetella_unclassified	0.273717	0.727268	0.547435	0.562697	0.138305	0.261667	1	1	1
Brachyspira_pilosicoli	0.113788	0.886497	0.227576	0.943903	0.0523226	0.642873	1	1	1
Brachyspira_unclassified	0.148148	0.852248	0.296295	0.829306	0.069434	0.528276	1	1	1
Burkholderia_unclassified	0.216169	0.784082	0.432338	0.665206	0.105638	0.364176	1	1	1
Burkholderiales_bacterium_1_1_47	0.141058	0.858974	0.282117	0.850601	0.06602	0.549571	1	1	1
Butyricicoccus_pullicaecorum	4.81857e-06	0.999995	9.63715e-06	5.31708	2.08888e-06	5.01605	0.0025683	1	1
Butyricimonas_synergistica	1	9.38591e-09	1.87718e-08	4.05751e-09	8.02752	7.72649	1	5.00269e-06	5.00269e-06
Butyrivibrio_crossotus	1	1.38406e-10	2.76811e-10	5.9955e-11	9.85885	9.55782	1	7.37703e-08	7.37703e-08
Butyrivibrio_unclassified	0.448422	0.551918	0.896844	0.348313	0.258126	0.0472833	1	1	1
C2likevirus_unclassified	0.930637	0.0693872	0.138774	0.0312197	1.15872	0.857691	1	1	1
Campylobacter_concisus	0.97453	0.0255031	0.0510062	0.0112046	1.59341	1.29238	1	1	1
Campylobacter_curvus	0.197071	0.80351	0.394142	0.705377	0.0950087	0.404347	1	1	1
Campylobacter_gracilis	0.0695593	0.930602	0.139119	1.15764	0.0312358	0.856615	1	1	1
Campylobacter_hominis	0.976095	0.0239499	0.0478999	0.010508	1.6207	1.31967	1	1	1
Campylobacter_showae	0.603323	0.397337	0.794673	0.21945	0.400841	0.0998113	1	1	1
Campylobacter_upsaliensis	0.273717	0.727268	0.547435	0.562697	0.138305	0.261667	1	1	1
Campylobacter_ureolyticus	0.644392	0.356059	0.712118	0.19085	0.448478	0.147448	1	1	1
Candida_glabrata	0.0885631	0.91165	0.177126	1.05275	0.040172	0.751717	1	1	1
Catenibacterium_mitsuokai	0.942071	0.0579736	0.115947	0.0259164	1.23677	0.93574	1	1	1
Cellulophaga_unclassified	0.643489	0.356963	0.713926	0.191459	0.447377	0.146347	1	1	1
Cellulosilyticum_lentocellum	0.855378	0.144959	0.289919	0.0678417	0.838754	0.537724	1	1	1
Chicken_anemia_virus	0.642585	0.357867	0.715735	0.192069	0.446278	0.145248	1	1	1
Chromobacterium_unclassified	0.273717	0.727268	0.547435	0.562697	0.138305	0.261667	1	1	1
Citrobacter_freundii	0.0998413	0.900214	0.199683	1.00069	0.0456541	0.69966	1	1	1
Citrobacter_unclassified	0.0343622	0.965661	0.0687243	1.46392	0.0151752	1.16289	1	1	1
Clostridiaceae_bacterium_JC118	1.68311e-06	0.999998	3.36621e-06	5.77389	7.30328e-07	5.47286	0.000897095	1	1
Clostridiales_bacterium_1_7_47FAA	8.324e-06	0.999992	1.6648e-05	5.07967	3.61262e-06	4.77864	0.00443669	1	1
Clostridiales_bacterium_BV3C26	0.197071	0.80351	0.394142	0.705377	0.0950087	0.404347	1	1	1
Clostridium_asparagiforme	2.45437e-12	1	4.90875e-12	11.6101	1.06476e-12	11.309	1.30818e-09	1	1
Clostridium_bartlettii	0.94576	0.0542582	0.108516	0.0242189	1.26553	0.964505	1	1	1
Clostridium_bolteae	4.35729e-19	1	8.71458e-19	18.3608	0	18.0598	2.32244e-16	1	1
Clostridium_butyricum	0.0549984	0.945126	0.109997	1.25965	0.0245101	0.95862	1	1	1
Clostridium_celatum	0.148148	0.852248	0.296295	0.829306	0.069434	0.528276	1	1	1
Clostridium_citroniae	0.060208	0.939813	0.120416	1.22035	0.0269587	0.919316	1	1	1
Clostridium_clostridioforme	6.06783e-09	1	1.21357e-08	8.21697	2.63272e-09	7.91594	3.23415e-06	1	1
Clostridium_difficile	0.0368707	0.963182	0.0737414	1.43332	0.0162918	1.13229	1	1	1
Clostridium_glycolicum	0.0885631	0.91165	0.177126	1.05275	0.040172	0.751717	1	1	1
Clostridium_hathewayi	0.000344209	0.999656	0.000688419	3.46318	0.000149435	3.16215	0.183464	1	1
Clostridium_hylemonae	0.317009	0.683326	0.634018	0.498929	0.165372	0.197899	1	1	1
Clostridium_innocuum	0.0333968	0.966629	0.0667937	1.47629	0.01474	1.17526	1	1	1
Clostridium_leptum	1	2.83233e-12	5.66467e-12	1.22884e-12	11.5479	11.2468	1	1.50963e-09	1.50963e-09
Clostridium_methylpentosum	0.273717	0.727268	0.547435	0.562697	0.138305	0.261667	1	1	1
Clostridium_nexile	0.960176	0.0398409	0.0796818	0.0176489	1.39967	1.09864	1	1	1
Clostridium_perfringens	0.00144795	0.998555	0.0028959	2.83925	0.000628188	2.53822	0.771757	1	1
Clostridium_phytofermentans	0.990531	0.00952205	0.0190441	0.00413178	2.02127	1.72024	1	1	1
Clostridium_ramosum	0.000405787	0.999595	0.000811573	3.3917	0.000176106	3.09067	0.216284	1	1
Clostridium_scindens	0.999525	0.000475873	0.000951747	0.000206499	3.32251	3.02148	1	0.25364	0.25364
Clostridium_sp_ATCC_BAA_442	0.0112457	0.988771	0.0224914	1.94901	0.00490415	1.64798	1	1	1
Clostridium_sp_D5	0.148148	0.852248	0.296295	0.829306	0.069434	0.528276	1	1	1
Clostridium_sp_KLE_1755	4.96196e-05	0.99995	9.92393e-05	4.30435	2.15136e-05	4.00332	0.0264473	1	1
Clostridium_sp_L2_50	0.75074	0.249682	0.499363	0.124511	0.602613	0.301583	1	1	1
Clostridium_spiroforme	0.985658	0.0143964	0.0287927	0.00627385	1.84175	1.54072	1	1	1
Clostridium_sporogenes	0.273717	0.727268	0.547435	0.562697	0.138305	0.261667	1	1	1
Clostridium_symbiosum	8.58245e-17	1	1.71649e-16	16.0664	4.82164e-17	15.7654	4.57445e-14	1	1
Collinsella_aerofaciens	0.984449	0.0155567	0.0311135	0.00680688	1.80808	1.50705	1	1	1
Collinsella_intestinalis	0.000461236	0.999539	0.000922473	3.33608	0.000200117	3.03505	0.245839	1	1
Collinsella_stercoris	0.21109	0.789098	0.422179	0.675533	0.102869	0.374503	1	1	1
Collinsella_tanakaei	0.336166	0.664003	0.672333	0.473446	0.17783	0.172416	1	1	1
Collinsella_unclassified	0.0199165	0.980099	0.0398331	1.70079	0.00873024	1.39976	1	1	1
Comamonas_unclassified	0.273717	0.727268	0.547435	0.562697	0.138305	0.261667	1	1	1
Coprobacillus_sp_29_1	0.543791	0.456654	0.913308	0.264568	0.340413	0.0393826	1	1	1
Coprobacillus_sp_D6	0.854702	0.145636	0.291273	0.0681851	0.83673	0.5357	1	1	1
Coprobacillus_unclassified	7.54672e-11	1	1.50934e-10	10.1222	3.27374e-11	9.82121	4.0224e-08	1	1
Coprobacter_fastidiosus	0.99978	0.00022011	0.000440221	9.55156e-05	3.65736	3.35633	1	0.117319	0.117319
Coprococcus_catus	0.999571	0.000429291	0.000858583	0.00018637	3.36725	3.06622	1	0.228812	0.228812
Coprococcus_comes	0.940505	0.0595113	0.119023	0.0266388	1.2254	0.924371	1	1	1
Coprococcus_eutactus	1	9.64211e-21	1.92842e-20	0	20.0158	19.7148	1	5.13925e-18	5.13925e-18
Coprococcus_sp_ART55_1	1	1.39456e-10	2.78912e-10	6.04435e-11	9.85556	9.55453	1	7.433e-08	7.433e-08
Coriobacteriaceae_bacterium_phI	0.838885	0.161297	0.322595	0.0762977	0.792373	0.491343	1	1	1
Corynebacterium_accolens	0.990531	0.00952205	0.0190441	0.00413178	2.02127	1.72024	1	1	1
Corynebacterium_kroppenstedtii	0.273717	0.727268	0.547435	0.562697	0.138305	0.261667	1	1	1
Corynebacterium_matruchotii	0.833622	0.166658	0.333317	0.0790309	0.778173	0.477143	1	1	1
Corynebacterium_tuberculostearicum	0.772247	0.228386	0.456772	0.112244	0.64133	0.3403	1	1	1
Cronobacter_malonaticus	0.273717	0.727268	0.547435	0.562697	0.138305	0.261667	1	1	1
Cronobacter_sakazakii	0.197071	0.80351	0.394142	0.705377	0.0950087	0.404347	1	1	1
Dasheen_mosaic_virus	0.0090509	0.990965	0.0181018	2.04331	0.00394185	1.74228	1	1	1
Deinococcus_unclassified	0.039434	0.960631	0.078868	1.40413	0.0174432	1.1031	1	1	1
Desulfovibrio_desulfuricans	1	4.36352e-18	8.72703e-18	0	17.3602	17.0591	1	2.32575e-15	2.32575e-15
Desulfovibrio_piger	0.989837	0.0101728	0.0203457	0.00443644	1.99256	1.69153	1	1	1
Dialister_invisus	0.00437962	0.995622	0.00875923	2.35856	0.00190543	2.05753	1	1	1
Dialister_micraerophilus	0.379406	0.620971	0.758811	0.420896	0.206929	0.119866	1	1	1
Dorea_formicigenerans	1	1.34525e-08	2.69051e-08	5.83782e-09	7.8712	7.57017	1	7.1702e-06	7.1702e-06
Dorea_longicatena	0.999836	0.000164448	0.000328896	7.1388e-05	3.78397	3.48294	1	0.0876508	0.0876508
Dorea_unclassified	0.112875	0.887156	0.225749	0.947404	0.0519998	0.646374	1	1	1
Dysgonomonas_gadei	1	1.9107e-08	3.8214e-08	8.27458e-09	7.71881	7.41778	1	1.0184e-05	1.0184e-05
Dysgonomonas_mossii	1	4.23466e-11	8.46931e-11	1.83254e-11	10.3732	10.0722	1	2.25707e-08	2.25707e-08
Dysgonomonas_unclassified	0.161936	0.838205	0.323872	0.790656	0.0766498	0.489626	1	1	1
Eggerthella_lenta	0.021902	0.97812	0.043804	1.65952	0.00960764	1.35849	1	1	1
Eggerthella_unclassified	1.02471e-07	1	2.04942e-07	6.9894	4.44574e-08	6.68837	5.46171e-05	1	1
Eikenella_corrodens	0.00767751	0.992338	0.015355	2.11478	0.00334028	1.81375	1	1	1
Enhydrobacter_aerosaccus	0.273717	0.727268	0.547435	0.562697	0.138305	0.261667	1	1	1
Enterobacter_aerogenes	0.0742239	0.925897	0.148448	1.12946	0.0334375	0.828427	1	1	1
Enterobacter_cancerogenus	0.273717	0.727268	0.547435	0.562697	0.138305	0.261667	1	1	1
Enterobacter_cloacae	0.0253883	0.974631	0.0507767	1.59537	0.0111599	1.29434	1	1	1
Enterobacter_hormaechei	0.951503	0.0487956	0.0975912	0.0215896	1.31162	1.01059	1	1	1
Enterobacter_mori	0.197071	0.80351	0.394142	0.705377	0.0950087	0.404347	1	1	1
Enterobacter_sp_MGH_8	0.273717	0.727268	0.547435	0.562697	0.138305	0.261667	1	1	1
Enterobacteria_phage_HK97	0.113788	0.886497	0.227576	0.943903	0.0523226	0.642873	1	1	1
Enterobacteria_phage_JL1	0.273717	0.727268	0.547435	0.562697	0.138305	0.261667	1	1	1
Enterobacteria_phage_mEpX2	0.273717	0.727268	0.547435	0.562697	0.138305	0.261667	1	1	1
Enterobacteria_phage_RB14	0.197071	0.80351	0.394142	0.705377	0.0950087	0.404347	1	1	1
Enterobacteria_phage_WA13_sensu_lato	0.273717	0.727268	0.547435	0.562697	0.138305	0.261667	1	1	1
Enterobacteriaceae_bacterium_9_2_54FAA	0.0885631	0.91165	0.177126	1.05275	0.040172	0.751717	1	1	1
Enterococcus_asini	0.148148	0.852248	0.296295	0.829306	0.069434	0.528276	1	1	1
Enterococcus_avium	0.00948471	0.990535	0.0189694	2.02298	0.00413025	1.72195	1	1	1
Enterococcus_casseliflavus	0.209026	0.791161	0.418051	0.6798	0.101735	0.37877	1	1	1
Enterococcus_dispar	0.273717	0.727268	0.547435	0.562697	0.138305	0.261667	1	1	1
Enterococcus_durans	0.148148	0.852248	0.296295	0.829306	0.069434	0.528276	1	1	1
Enterococcus_faecalis	0.00504594	0.994964	0.0100919	2.29706	0.00219251	1.99603	1	1	1
Enterococcus_faecium	0.00121059	0.998791	0.00242117	2.917	0.000525221	2.61597	0.645242	1	1
Enterococcus_gallinarum	0.259891	0.740399	0.519782	0.585209	0.130534	0.284179	1	1	1
Enterococcus_hirae	0.0549984	0.945126	0.109997	1.25965	0.0245101	0.95862	1	1	1
Enterococcus_phage_phiEf11	0.273717	0.727268	0.547435	0.562697	0.138305	0.261667	1	1	1
Enterococcus_raffinosus	0.197071	0.80351	0.394142	0.705377	0.0950087	0.404347	1	1	1
Enterocytozoon_bieneusi	0.951503	0.0487956	0.0975912	0.0215896	1.31162	1.01059	1	1	1
Epsilon15likevirus_unclassified	0.332999	0.667256	0.665999	0.477556	0.175708	0.176526	1	1	1
Eremothecium_unclassified	0.273717	0.727268	0.547435	0.562697	0.138305	0.261667	1	1	1
Erysipelotrichaceae_bacterium_2_2_44A	0.84971	0.150347	0.300695	0.0707295	0.822904	0.521874	1	1	1
Erysipelotrichaceae_bacterium_21_3	0.990981	0.00902503	0.0180501	0.00393459	2.04455	1.74352	1	1	1
Erysipelotrichaceae_bacterium_3_1_53	0.0243124	0.975723	0.0486247	1.61417	0.0106734	1.31314	1	1	1
Erysipelotrichaceae_bacterium_5_2_54FAA	2.30769e-05	0.999977	4.61538e-05	4.63682	1.0006e-05	4.33579	0.0123	1	1
Erysipelotrichaceae_bacterium_6_1_45	0.783932	0.216131	0.432262	0.105722	0.665283	0.364253	1	1	1
Escherichia_albertii	0.602663	0.397997	0.795994	0.219925	0.40012	0.09909	1	1	1
Escherichia_coli	0.000958769	0.999042	0.00191754	3.01829	0.000416396	2.71726	0.511024	1	1
Escherichia_sp_TW09276	0.148148	0.852248	0.296295	0.829306	0.069434	0.528276	1	1	1
Escherichia_unclassified	0.115899	0.88413	0.231798	0.93592	0.053484	0.63489	1	1	1
Eubacterium_biforme	0.999522	0.000478364	0.000956728	0.000207609	3.32024	3.01921	1	0.254968	0.254968
Eubacterium_brachy	0.113788	0.886497	0.227576	0.943903	0.0523226	0.642873	1	1	1
Eubacterium_cylindroides	0.844965	0.155186	0.310372	0.0731611	0.809147	0.508117	1	1	1
Eubacterium_dolichum	0.999971	2.87988e-05	5.75975e-05	1.24808e-05	4.54063	4.2396	1	0.0153497	0.0153497
Eubacterium_eligens	0.983264	0.0167418	0.0334835	0.00732992	1.7762	1.47517	1	1	1
Eubacterium_hallii	0.999839	0.000161107	0.000322214	6.99366e-05	3.79289	3.49186	1	0.0858701	0.0858701
Eubacterium_infirmum	0.148148	0.852248	0.296295	0.829306	0.069434	0.528276	1	1	1
Eubacterium_limosum	0.985658	0.0143964	0.0287927	0.00627385	1.84175	1.54072	1	1	1
Eubacterium_ramulus	0.99998	2.00624e-05	4.01248e-05	8.70715e-06	4.69762	4.39659	1	0.0106933	0.0106933
Eubacterium_rectale	0.999667	0.000332736	0.000665472	0.00014446	3.4779	3.17687	1	0.177348	0.177348
Eubacterium_siraeum	1	4.17464e-14	8.34927e-14	1.81294e-14	13.3794	13.0784	1	2.22508e-11	2.22508e-11
Eubacterium_sp_3_1_31	0.00171944	0.998282	0.00343887	2.76461	0.000746841	2.46358	0.916459	1	1
Eubacterium_ventriosum	1	3.09598e-17	6.19196e-17	0	16.5092	16.2082	1	1.65016e-14	1.65016e-14
Facklamia_hominis	0.273717	0.727268	0.547435	0.562697	0.138305	0.261667	1	1	1
Facklamia_unclassified	0.273717	0.727268	0.547435	0.562697	0.138305	0.261667	1	1	1
Faecalibacterium_prausnitzii	0.997132	0.00286892	0.00573785	0.00124725	2.54228	2.24125	1	1	1
Finegoldia_magna	0.932399	0.067738	0.135476	0.030398	1.16917	0.868138	1	1	1
Flavonifractor_plautii	2.67225e-05	0.999973	5.34451e-05	4.57312	1.1599e-05	4.27209	0.0142431	1	1
Fretibacterium_fastidiosum	0.273717	0.727268	0.547435	0.562697	0.138305	0.261667	1	1	1
Fusobacterium_mortiferum	0.987143	0.0128845	0.025769	0.00561998	1.88993	1.5889	1	1	1
Fusobacterium_nucleatum	0.0758379	0.924229	0.151676	1.12011	0.0342204	0.819084	1	1	1
Fusobacterium_periodonticum	0.182106	0.818171	0.364212	0.739676	0.0871557	0.438646	1	1	1
Fusobacterium_ulcerans	0.00332733	0.996679	0.00665466	2.4779	0.00144454	2.17687	1	1	1
Gardnerella_vaginalis	0.954555	0.0455721	0.0911441	0.0201991	1.3413	1.04027	1	1	1
Gemella_haemolysans	0.148148	0.852248	0.296295	0.829306	0.069434	0.528276	1	1	1
Gemella_morbillorum	0.0885631	0.91165	0.177126	1.05275	0.040172	0.751717	1	1	1
Gemella_sanguinis	0.273717	0.727268	0.547435	0.562697	0.138305	0.261667	1	1	1
Gemella_unclassified	0.197071	0.80351	0.394142	0.705377	0.0950087	0.404347	1	1	1
Gordonibacter_pamelaeae	0.93909	0.0609993	0.121999	0.0272926	1.21467	0.913645	1	1	1
Granulicatella_adiacens	0.00598402	0.994026	0.011968	2.22301	0.00260212	1.92198	1	1	1
Granulicatella_elegans	0.273717	0.727268	0.547435	0.562697	0.138305	0.261667	1	1	1
Granulicatella_unclassified	1.90713e-05	0.999981	3.81425e-05	4.71962	8.27019e-06	4.41859	0.010165	1	1
Granulicella_unclassified	0.603323	0.397337	0.794673	0.21945	0.400841	0.0998113	1	1	1
Haemophilus_haemolyticus	0.0207518	0.979283	0.0415036	1.68294	0.00909166	1.38191	1	1	1
Haemophilus_influenzae	0.148148	0.852248	0.296295	0.829306	0.069434	0.528276	1	1	1
Haemophilus_parahaemolyticus	0.288607	0.711806	0.577215	0.539693	0.147638	0.238663	1	1	1
Haemophilus_parainfluenzae	0.763328	0.236715	0.473429	0.117289	0.625775	0.324745	1	1	1
Haemophilus_paraphrohaemolyticus	0.113788	0.886497	0.227576	0.943903	0.0523226	0.642873	1	1	1
Haemophilus_phage_HP1	0.273717	0.727268	0.547435	0.562697	0.138305	0.261667	1	1	1
Haemophilus_pittmaniae	0.0769323	0.923151	0.153865	1.11389	0.0347274	0.812861	1	1	1
Haemophilus_sputorum	0.0525054	0.94755	0.105011	1.2798	0.023398	0.978766	1	1	1
Hafnia_alvei	0.113788	0.886497	0.227576	0.943903	0.0523226	0.642873	1	1	1
Holdemania_filiformis	0.33605	0.664004	0.6721	0.473596	0.177829	0.172566	1	1	1
Holdemania_unclassified	0.413267	0.586806	0.826533	0.38377	0.231506	0.0827397	1	1	1
Hollyhock_leaf_crumple_virus_satellite_DNA	0.273717	0.727268	0.547435	0.562697	0.138305	0.261667	1	1	1
Human_adenovirus_B	0.951503	0.0487956	0.0975912	0.0215896	1.31162	1.01059	1	1	1
Human_adenovirus_D	0.182106	0.818171	0.364212	0.739676	0.0871557	0.438646	1	1	1
Human_adenovirus_E	0.951503	0.0487956	0.0975912	0.0215896	1.31162	1.01059	1	1	1
Human_adenovirus_F	0.273717	0.727268	0.547435	0.562697	0.138305	0.261667	1	1	1
Human_herpesvirus_1	0.273717	0.727268	0.547435	0.562697	0.138305	0.261667	1	1	1
Human_herpesvirus_6B	0.273717	0.727268	0.547435	0.562697	0.138305	0.261667	1	1	1
Jaagsiekte_sheep_retrovirus	0.273717	0.727268	0.547435	0.562697	0.138305	0.261667	1	1	1
Jonquetella_anthropi	0.990531	0.00952205	0.0190441	0.00413178	2.02127	1.72024	1	1	1
Kingella_unclassified	0.273717	0.727268	0.547435	0.562697	0.138305	0.261667	1	1	1
Klebsiella_oxytoca	0.316148	0.683989	0.632296	0.50011	0.164951	0.19908	1	1	1
Klebsiella_phage_KP15	0.197071	0.80351	0.394142	0.705377	0.0950087	0.404347	1	1	1
Klebsiella_phage_KP27	0.197071	0.80351	0.394142	0.705377	0.0950087	0.404347	1	1	1
Klebsiella_phage_KP36	0.772247	0.228386	0.456772	0.112244	0.64133	0.3403	1	1	1
Klebsiella_phage_phiKO2	0.951503	0.0487956	0.0975912	0.0215896	1.31162	1.01059	1	1	1
Klebsiella_pneumoniae	0.00453932	0.995464	0.00907863	2.34301	0.00197449	2.04198	1	1	1
Klebsiella_sp_MS_92_3	0.772247	0.228386	0.456772	0.112244	0.64133	0.3403	1	1	1
Klebsiella_unclassified	0.606564	0.393568	0.787136	0.217123	0.40498	0.10395	1	1	1
Kocuria_unclassified	0.273717	0.727268	0.547435	0.562697	0.138305	0.261667	1	1	1
Lachnospiraceae_bacterium_1_1_57FAA	0.968227	0.031785	0.06357	0.0140228	1.49778	1.19675	1	1	1
Lachnospiraceae_bacterium_1_4_56FAA	0.000759885	0.999241	0.00151977	3.11925	0.000329873	2.81822	0.405019	1	1
Lachnospiraceae_bacterium_2_1_46FAA	1	3.89713e-10	7.79427e-10	1.68557e-10	9.40925	9.10822	1	2.07717e-07	2.07717e-07
Lachnospiraceae_bacterium_2_1_58FAA	0.725744	0.274316	0.548632	0.139216	0.561749	0.260719	1	1	1
Lachnospiraceae_bacterium_3_1_46FAA	0.996127	0.00387487	0.00774974	0.00168542	2.41174	2.11071	1	1	1
Lachnospiraceae_bacterium_3_1_57FAA_CT1	0.91441	0.0856172	0.171234	0.0388592	1.06744	0.766409	1	1	1
Lachnospiraceae_bacterium_4_1_37FAA	0.00749816	0.992515	0.0149963	2.12505	0.00326304	1.82402	1	1	1
Lachnospiraceae_bacterium_5_1_57FAA	0.0358571	0.964162	0.0717141	1.44543	0.0158501	1.1444	1	1	1
Lachnospiraceae_bacterium_5_1_63FAA	0.694638	0.30541	0.610821	0.158242	0.515116	0.214086	1	1	1
Lachnospiraceae_bacterium_6_1_63FAA	0.00037017	0.99963	0.00074034	3.4316	0.000160584	3.13057	0.197301	1	1
Lachnospiraceae_bacterium_7_1_58FAA	0.00521019	0.994792	0.0104204	2.28315	0.00226781	1.98212	1	1	1
Lachnospiraceae_bacterium_8_1_57FAA	0.836258	0.16378	0.327559	0.0776598	0.78574	0.48471	1	1	1
Lachnospiraceae_bacterium_9_1_43BFAA	0.0157993	0.984215	0.0315985	1.80136	0.00690998	1.50033	1	1	1
Lactobacillus_acidophilus	0.000642257	0.999359	0.00128451	3.19229	0.000278469	2.89126	0.342323	1	1
Lactobacillus_amylovorus	0.197071	0.80351	0.394142	0.705377	0.0950087	0.404347	1	1	1
Lactobacillus_animalis	0.148148	0.852248	0.296295	0.829306	0.069434	0.528276	1	1	1
Lactobacillus_casei_paracasei	0.412351	0.587869	0.824701	0.384733	0.230719	0.0837035	1	1	1
Lactobacillus_crispatus	0.455473	0.544943	0.910946	0.341537	0.263649	0.0405075	1	1	1
Lactobacillus_curvatus	0.273717	0.727268	0.547435	0.562697	0.138305	0.261667	1	1	1
Lactobacillus_delbrueckii	0.148148	0.852248	0.296295	0.829306	0.069434	0.528276	1	1	1
Lactobacillus_fermentum	0.00320487	0.996801	0.00640975	2.49419	0.00139166	2.19316	1	1	1
Lactobacillus_gasseri	0.669657	0.330496	0.660992	0.174148	0.480833	0.179803	1	1	1
Lactobacillus_jensenii	0.273717	0.727268	0.547435	0.562697	0.138305	0.261667	1	1	1
Lactobacillus_johnsonii	0.273717	0.727268	0.547435	0.562697	0.138305	0.261667	1	1	1
Lactobacillus_mucosae	0.273717	0.727268	0.547435	0.562697	0.138305	0.261667	1	1	1
Lactobacillus_oris	1	3.06689e-07	6.13378e-07	1.32512e-07	6.5133	6.21227	1	0.000163465	0.000163465
Lactobacillus_phage_Lc_Nu	0.719431	0.280828	0.561656	0.143011	0.551559	0.250529	1	1	1
Lactobacillus_phage_PL_1	0.148148	0.852248	0.296295	0.829306	0.069434	0.528276	1	1	1
Lactobacillus_plantarum	0.0695593	0.930602	0.139119	1.15764	0.0312358	0.856615	1	1	1
Lactobacillus_reuteri	0.148148	0.852248	0.296295	0.829306	0.069434	0.528276	1	1	1
Lactobacillus_rhamnosus	0.935187	0.0648999	0.1298	0.0291017	1.18776	0.886726	1	1	1
Lactobacillus_ruminis	0.00622127	0.993791	0.0124425	2.20612	0.00270476	1.90509	1	1	1
Lactobacillus_sakei	0.197071	0.80351	0.394142	0.705377	0.0950087	0.404347	1	1	1
Lactobacillus_salivarius	0.0437077	0.956389	0.0874154	1.35944	0.0193652	1.05841	1	1	1
Lactobacillus_sanfranciscensis	0.197071	0.80351	0.394142	0.705377	0.0950087	0.404347	1	1	1
Lactobacillus_vaginalis	0.0437077	0.956389	0.0874154	1.35944	0.0193652	1.05841	1	1	1
Lactococcus_garvieae	0.197071	0.80351	0.394142	0.705377	0.0950087	0.404347	1	1	1
Lactococcus_lactis	0.0869955	0.913075	0.173991	1.0605	0.0394933	0.759473	1	1	1
Lactococcus_phage_936_sensu_lato	0.966742	0.033304	0.066608	0.0146893	1.4775	1.17647	1	1	1
Lactococcus_phage_BM13	0.289021	0.711393	0.578043	0.53907	0.147891	0.23804	1	1	1
Lactococcus_phage_P680	0.71969	0.280569	0.561138	0.142855	0.55196	0.25093	1	1	1
Lautropia_mirabilis	0.197071	0.80351	0.394142	0.705377	0.0950087	0.404347	1	1	1
Leuconostoc_gelidum	0.951503	0.0487956	0.0975912	0.0215896	1.31162	1.01059	1	1	1
Leuconostoc_lactis	0.46985	0.53074	0.939701	0.32804	0.275119	0.0270104	1	1	1
Leuconostoc_phage_P793	0.273717	0.727268	0.547435	0.562697	0.138305	0.261667	1	1	1
Leuconostoc_unclassified	0.751581	0.24884	0.497679	0.124024	0.604081	0.303051	1	1	1
Marvinbryantia_formatexigens	0.999898	0.00010286	0.00020572	4.444e-05	3.98775	3.68672	1	0.0548243	0.0548243
Megamonas_funiformis	0.0037845	0.996221	0.00756899	2.42199	0.00164431	2.12096	1	1	1
Megamonas_hypermegale	0.994942	0.00506368	0.0101274	0.00220224	2.29553	1.9945	1	1	1
Megamonas_rupellensis	0.968889	0.0311393	0.0622786	0.0137259	1.50669	1.20566	1	1	1
Megamonas_unclassified	0.963059	0.0369681	0.0739363	0.0163471	1.43217	1.13114	1	1	1
Megasphaera_micronuciformis	0.39809	0.602085	0.79618	0.400019	0.220342	0.0989889	1	1	1
Megasphaera_unclassified	1	5.13526e-10	1.02705e-09	2.22611e-10	9.28944	8.98841	1	2.7371e-07	2.7371e-07
Methanobrevibacter_smithii	0.999734	0.000266585	0.000533169	0.000115652	3.57417	3.27314	1	0.14209	0.14209
Methanobrevibacter_unclassified	0.999985	1.5234e-05	3.04681e-05	6.6063e-06	4.81719	4.51616	1	0.00811974	0.00811974
Micrococcus_luteus	0.273717	0.727268	0.547435	0.562697	0.138305	0.261667	1	1	1
Mitsuokella_multacida	0.00504594	0.994964	0.0100919	2.29706	0.00219251	1.99603	1	1	1
Mitsuokella_unclassified	0.046408	0.953636	0.092816	1.33341	0.0206174	1.03238	1	1	1
Morganella_morganii	0.00391824	0.996087	0.00783648	2.40691	0.00170255	2.10588	1	1	1
Mouse_mammary_tumor_virus	0.273717	0.727268	0.547435	0.562697	0.138305	0.261667	1	1	1
Mulikevirus_unclassified	0.273717	0.727268	0.547435	0.562697	0.138305	0.261667	1	1	1
Murine_osteosarcoma_virus	0.46985	0.53074	0.939701	0.32804	0.275119	0.0270104	1	1	1
Naumovozyma_unclassified	0.148148	0.852248	0.296295	0.829306	0.069434	0.528276	1	1	1
Neisseria_flavescens	0.273717	0.727268	0.547435	0.562697	0.138305	0.261667	1	1	1
Neisseria_meningitidis	0.273717	0.727268	0.547435	0.562697	0.138305	0.261667	1	1	1
Neisseria_subflava	0.197071	0.80351	0.394142	0.705377	0.0950087	0.404347	1	1	1
Neisseria_unclassified	0.0544543	0.945621	0.108909	1.26397	0.0242828	0.962938	1	1	1
Nocardioides_unclassified	0.273717	0.727268	0.547435	0.562697	0.138305	0.261667	1	1	1
Odoribacter_laneus	1	6.82704e-10	1.36541e-09	2.95746e-10	9.16577	8.86474	1	3.63881e-07	3.63881e-07
Odoribacter_splanchnicus	0.999998	2.30902e-06	4.61804e-06	1.00209e-06	5.63657	5.33554	1	0.00123071	0.00123071
Odoribacter_unclassified	0.999309	0.000691359	0.00138272	0.000300079	3.1603	2.85927	1	0.368495	0.368495
Olsenella_unclassified	0.273717	0.727268	0.547435	0.562697	0.138305	0.261667	1	1	1
Oscillibacter_sp_KLE_1728	0.109286	0.890777	0.218573	0.961434	0.0502312	0.660404	1	1	1
Oscillibacter_sp_KLE_1745	0.34592	0.654186	0.691839	0.461025	0.184299	0.159995	1	1	1
Oscillibacter_unclassified	3.55407e-05	0.999964	7.10814e-05	4.44927	1.54269e-05	4.14824	0.0189432	1	1
Oxalobacter_formigenes	0.999994	6.4225e-06	1.2845e-05	2.78553e-06	5.1923	4.89127	1	0.00342319	0.00342319
P22likevirus_unclassified	0.368528	0.631973	0.737055	0.43353	0.199302	0.1325	1	1	1
Pantoea_agglomerans	0.273717	0.727268	0.547435	0.562697	0.138305	0.261667	1	1	1
Pantoea_unclassified	0.0566557	0.943408	0.113311	1.24676	0.0253007	0.945726	1	1	1
Parabacteroides_distasonis	2.06407e-07	1	4.12815e-07	6.68527	8.95768e-08	6.38424	0.000110015	1	1
Parabacteroides_goldsteinii	1	3.0514e-23	6.10279e-23	0	22.5155	22.2145	1	1.62639e-20	1.62639e-20
Parabacteroides_johnsonii	0.999903	9.71568e-05	0.000194314	4.21535e-05	4.01253	3.7115	1	0.0517846	0.0517846
Parabacteroides_merdae	0.998406	0.00159472	0.00318943	0.000692821	2.79732	2.49629	1	0.849983	0.849983
Parabacteroides_sp_20_3	0.0695593	0.930602	0.139119	1.15764	0.0312358	0.856615	1	1	1
Parabacteroides_sp_D13	0.999987	1.35134e-05	2.70268e-05	5.8547e-06	4.86924	4.56821	1	0.00720264	0.00720264
Parabacteroides_unclassified	2.95397e-08	1	5.90795e-08	7.52959	1.28182e-08	7.22856	1.57447e-05	1	1
Paracoccus_unclassified	0.273717	0.727268	0.547435	0.562697	0.138305	0.261667	1	1	1
Paraprevotella_clara	0.999965	3.50294e-05	7.00589e-05	1.51982e-05	4.45557	4.15454	1	0.0186707	0.0186707
Paraprevotella_unclassified	0.981574	0.0184358	0.0368715	0.00807705	1.73434	1.43331	1	1	1
Paraprevotella_xylaniphila	0.999347	0.000653928	0.00130786	0.000283849	3.18447	2.88344	1	0.348544	0.348544
Parasutterella_excrementihominis	0.21452	0.785522	0.42904	0.668532	0.104842	0.367502	1	1	1
Parvimonas_micra	0.0549984	0.945126	0.109997	1.25965	0.0245101	0.95862	1	1	1
Parvimonas_unclassified	0.00622127	0.993791	0.0124425	2.20612	0.00270476	1.90509	1	1	1
Pediococcus_acidilactici	0.750318	0.250103	0.500207	0.124754	0.601881	0.300851	1	1	1
Pediococcus_lolii	0.197071	0.80351	0.394142	0.705377	0.0950087	0.404347	1	1	1
Pediococcus_pentosaceus	0.197071	0.80351	0.394142	0.705377	0.0950087	0.404347	1	1	1
Pediococcus_unclassified	0.772247	0.228386	0.456772	0.112244	0.64133	0.3403	1	1	1
Pedobacter_unclassified	0.182384	0.817894	0.364768	0.739014	0.087303	0.437984	1	1	1
Peptoniphilus_duerdenii	0.0885631	0.91165	0.177126	1.05275	0.040172	0.751717	1	1	1
Peptoniphilus_harei	0.0598164	0.940282	0.119633	1.22318	0.0267421	0.92215	1	1	1
Peptoniphilus_lacrimalis	0.213411	0.786839	0.426822	0.670783	0.104114	0.369753	1	1	1
Peptostreptococcaceae_noname_unclassified	0.998122	0.00187915	0.00375831	0.000816414	2.72604	2.42501	1	1	1
Peptostreptococcus_anaerobius	0.663315	0.336865	0.673729	0.17828	0.472545	0.171515	1	1	1
Peptostreptococcus_stomatis	0.00504594	0.994964	0.0100919	2.29706	0.00219251	1.99603	1	1	1
Peptostreptococcus_unclassified	0.0656264	0.934463	0.131253	1.18292	0.0294378	0.881891	1	1	1
Phascolarctobacterium_succinatutens	0.999996	3.54699e-06	7.09398e-06	1.53848e-06	5.45014	5.14911	1	0.00189055	0.00189055
PhiCD119likevirus_unclassified	0.216421	0.783831	0.432842	0.664701	0.105778	0.363671	1	1	1
Porcine_type_C_oncovirus	0.878958	0.121173	0.242346	0.056032	0.916593	0.615563	1	1	1
Porphyromonas_asaccharolytica	0.904984	0.0950644	0.190129	0.0433591	1.02198	0.720952	1	1	1
Porphyromonas_bennonis	0.132176	0.867915	0.264352	0.878848	0.0615226	0.577818	1	1	1
Porphyromonas_endodontalis	0.113788	0.886497	0.227576	0.943903	0.0523226	0.642873	1	1	1
Porphyromonas_somerae	0.9998	0.000200188	0.000400376	8.67486e-05	3.69856	3.39753	1	0.1067	0.1067
Porphyromonas_uenonis	0.721976	0.278173	0.556346	0.141477	0.555685	0.254655	1	1	1
Prevotella_amnii	0.951503	0.0487956	0.0975912	0.0215896	1.31162	1.01059	1	1	1
Prevotella_bergensis	0.765854	0.234421	0.468842	0.115854	0.630004	0.328974	1	1	1
Prevotella_bivia	0.248965	0.751161	0.497931	0.603861	0.124267	0.302831	1	1	1
Prevotella_buccae	0.00172111	0.998282	0.00344223	2.76419	0.0007468	2.46316	0.917353	1	1
Prevotella_buccalis	0.99921	0.000791102	0.0015822	0.000343261	3.10177	2.80074	1	0.421658	0.421658
Prevotella_copri	0.999998	1.86127e-06	3.72255e-06	8.07613e-07	5.73019	5.42916	1	0.000992059	0.000992059
Prevotella_dentalis	0.113788	0.886497	0.227576	0.943903	0.0523226	0.642873	1	1	1
Prevotella_denticola	0.0885631	0.91165	0.177126	1.05275	0.040172	0.751717	1	1	1
Prevotella_disiens	0.58246	0.417674	0.835347	0.234734	0.379163	0.0781329	1	1	1
Prevotella_histicola	0.273717	0.727268	0.547435	0.562697	0.138305	0.261667	1	1	1
Prevotella_intermedia	0.273717	0.727268	0.547435	0.562697	0.138305	0.261667	1	1	1
Prevotella_melaninogenica	0.0695593	0.930602	0.139119	1.15764	0.0312358	0.856615	1	1	1
Prevotella_nigrescens	0.148148	0.852248	0.296295	0.829306	0.069434	0.528276	1	1	1
Prevotella_oralis	0.0279184	0.972142	0.0558368	1.55411	0.0122704	1.25308	1	1	1
Prevotella_oris	0.0279184	0.972142	0.0558368	1.55411	0.0122704	1.25308	1	1	1
Prevotella_oulorum	0.273717	0.727268	0.547435	0.562697	0.138305	0.261667	1	1	1
Prevotella_pallens	0.273717	0.727268	0.547435	0.562697	0.138305	0.261667	1	1	1
Prevotella_salivae	0.273717	0.727268	0.547435	0.562697	0.138305	0.261667	1	1	1
Prevotella_stercorea	1.39613e-05	0.999986	2.79226e-05	4.85507	6.05239e-06	4.55404	0.00744136	1	1
Prevotella_timonensis	0.996673	0.00333106	0.00666213	0.00144745	2.47742	2.17639	1	1	1
Propionibacterium_acnes	0.806541	0.193526	0.387051	0.0933736	0.713262	0.412232	1	1	1
Propionibacterium_granulosum	0.197071	0.80351	0.394142	0.705377	0.0950087	0.404347	1	1	1
Propionibacterium_phage_P100_A	0.18294	0.817338	0.36588	0.737691	0.0875982	0.436661	1	1	1
Propionibacterium_phage_P100D	0.772247	0.228386	0.456772	0.112244	0.64133	0.3403	1	1	1
Propionibacterium_phage_P101A	0.273717	0.727268	0.547435	0.562697	0.138305	0.261667	1	1	1
Propionibacterium_phage_P14_4	0.273717	0.727268	0.547435	0.562697	0.138305	0.261667	1	1	1
Propionibacterium_phage_PAD20	0.993581	0.00643429	0.0128686	0.00279662	2.1915	1.89047	1	1	1
Propionibacterium_phage_PAS50	0.470441	0.53015	0.940881	0.327495	0.275602	0.0264653	1	1	1
Propionibacterium_phage_PHL060L00	0.273717	0.727268	0.547435	0.562697	0.138305	0.261667	1	1	1
Propionibacterium_phage_PHL112N00	0.273717	0.727268	0.547435	0.562697	0.138305	0.261667	1	1	1
Proteus_mirabilis	0.771023	0.229074	0.458147	0.112933	0.640025	0.338995	1	1	1
Proteus_penneri	0.00409602	0.995912	0.00819204	2.38764	0.00177893	2.08661	1	1	1
Proteus_unclassified	0.139785	0.860367	0.279571	0.854538	0.0653165	0.553508	1	1	1
Providencia_alcalifaciens	0.197071	0.80351	0.394142	0.705377	0.0950087	0.404347	1	1	1
Providencia_rettgeri	0.273717	0.727268	0.547435	0.562697	0.138305	0.261667	1	1	1
Providencia_unclassified	0.197071	0.80351	0.394142	0.705377	0.0950087	0.404347	1	1	1
Pseudoflavonifractor_capillosus	0.982044	0.017965	0.03593	0.00786899	1.74557	1.44454	1	1	1
Pseudomonas_aeruginosa	0.0164724	0.983552	0.0329449	1.78324	0.00720265	1.48221	1	1	1
Pseudomonas_fragi	0.603983	0.396677	0.793353	0.218975	0.401563	0.100533	1	1	1
Pseudomonas_mendocina	0.233938	0.76629	0.467875	0.6309	0.115607	0.32987	1	1	1
Pseudomonas_phage_JG024	0.273717	0.727268	0.547435	0.562697	0.138305	0.261667	1	1	1
Pseudomonas_unclassified	0.0827353	0.917315	0.165471	1.08231	0.0374813	0.781279	1	1	1
Rahnella_aquatilis	0.273717	0.727268	0.547435	0.562697	0.138305	0.261667	1	1	1
Raoultella_ornithinolytica	0.113788	0.886497	0.227576	0.943903	0.0523226	0.642873	1	1	1
Roseburia_hominis	1	4.01551e-19	8.03103e-19	0	18.3963	18.0952	1	2.14027e-16	2.14027e-16
Roseburia_intestinalis	0.998756	0.0012446	0.0024892	0.000540617	2.90497	2.60394	1	0.663372	0.663372
Roseburia_inulinivorans	1	5.83339e-11	1.16668e-10	2.53117e-11	10.2341	9.93305	1	3.1092e-08	3.1092e-08
Roseburia_unclassified	0.614523	0.385537	0.771074	0.211462	0.413934	0.112904	1	1	1
Roseolovirus_unclassified	0.273717	0.727268	0.547435	0.562697	0.138305	0.261667	1	1	1
Rothia_dentocariosa	0.990531	0.00952205	0.0190441	0.00413178	2.02127	1.72024	1	1	1
Rothia_mucilaginosa	0.0851386	0.914916	0.170277	1.06987	0.0386188	0.768844	1	1	1
Rothia_unclassified	0.913186	0.0869124	0.173825	0.0394407	1.06092	0.759888	1	1	1
Ruminococcaceae_bacterium_D16	0.929288	0.0707344	0.141469	0.0318497	1.15037	0.849339	1	1	1
Ruminococcus_albus	0.999991	8.95278e-06	1.79056e-05	3.88292e-06	5.04804	4.74701	1	0.00477183	0.00477183
Ruminococcus_bromii	1	6.1739e-17	1.23478e-16	4.82164e-17	16.2094	15.9084	1	3.29069e-14	3.29069e-14
Ruminococcus_callidus	1	1.11481e-12	2.22961e-12	4.83514e-13	11.9528	11.6518	1	5.94192e-10	5.94192e-10
Ruminococcus_champanellensis	1	5.7603e-16	1.15206e-15	2.41082e-16	15.2396	14.9385	1	3.07024e-13	3.07024e-13
Ruminococcus_flavefaciens	0.940865	0.059223	0.118446	0.0264728	1.22751	0.92648	1	1	1
Ruminococcus_gnavus	1.38778e-06	0.999999	2.77556e-06	5.85768	6.02304e-07	5.55665	0.000739687	1	1
Ruminococcus_lactaris	1	5.84523e-10	1.16905e-09	2.53592e-10	9.2332	8.93217	1	3.11551e-07	3.11551e-07
Ruminococcus_obeum	0.138478	0.861551	0.276955	0.85862	0.0647188	0.55759	1	1	1
Ruminococcus_sp_5_1_39BFAA	0.985531	0.0144816	0.0289631	0.00632975	1.83918	1.53815	1	1	1
Ruminococcus_torques	0.669712	0.330335	0.660671	0.174112	0.481045	0.180015	1	1	1
Saccharomyces_cerevisiae	0.449101	0.551239	0.898202	0.347656	0.25866	0.0466258	1	1	1
Scardovia_unclassified	0.777216	0.223021	0.446042	0.109458	0.651654	0.350624	1	1	1
Scardovia_wiggsiae	0.700222	0.300077	0.600153	0.154764	0.522768	0.221738	1	1	1
Shigella_flexneri	0.470441	0.53015	0.940881	0.327495	0.275602	0.0264653	1	1	1
Shigella_sonnei	0.113788	0.886497	0.227576	0.943903	0.0523226	0.642873	1	1	1
Shuttleworthia_satelles	0.273717	0.727268	0.547435	0.562697	0.138305	0.261667	1	1	1
Slackia_piriformis	0.93171	0.0684281	0.136856	0.0307191	1.16477	0.863736	1	1	1
Slackia_unclassified	0.273717	0.727268	0.547435	0.562697	0.138305	0.261667	1	1	1
Solobacterium_moorei	0.0180282	0.98201	0.0360565	1.74405	0.00788418	1.44302	1	1	1
Staphylococcus_aureus	0.0695593	0.930602	0.139119	1.15764	0.0312358	0.856615	1	1	1
Staphylococcus_epidermidis	0.113788	0.886497	0.227576	0.943903	0.0523226	0.642873	1	1	1
Staphylococcus_phage_3A	0.273717	0.727268	0.547435	0.562697	0.138305	0.261667	1	1	1
Streptococcus_agalactiae	0.954173	0.0459546	0.0919091	0.0203728	1.33767	1.03664	1	1	1
Streptococcus_anginosus	0.987061	0.012967	0.0259339	0.0056562	1.88716	1.58613	1	1	1
Streptococcus_australis	0.265697	0.734435	0.531394	0.575613	0.134047	0.274583	1	1	1
Streptococcus_constellatus	0.273717	0.727268	0.547435	0.562697	0.138305	0.261667	1	1	1
Streptococcus_cristatus	0.148148	0.852248	0.296295	0.829306	0.069434	0.528276	1	1	1
Streptococcus_dysgalactiae	0.951503	0.0487956	0.0975912	0.0215896	1.31162	1.01059	1	1	1
Streptococcus_gallolyticus	0.148148	0.852248	0.296295	0.829306	0.069434	0.528276	1	1	1
Streptococcus_gordonii	0.687097	0.313145	0.626291	0.162982	0.504254	0.203224	1	1	1
Streptococcus_infantarius	0.966331	0.0337533	0.0675065	0.0148742	1.47168	1.17065	1	1	1
Streptococcus_infantis	0.10497	0.895114	0.209939	0.978936	0.0481218	0.677906	1	1	1
Streptococcus_intermedius	0.0117316	0.988293	0.0234632	1.93064	0.0051144	1.62961	1	1	1
Streptococcus_lutetiensis	0.630715	0.369537	0.739074	0.200167	0.432342	0.131312	1	1	1
Streptococcus_macedonicus	0.148148	0.852248	0.296295	0.829306	0.069434	0.528276	1	1	1
Streptococcus_mitis_oralis_pneumoniae	0.00015637	0.999844	0.00031274	3.80585	6.78255e-05	3.50482	0.0833453	1	1
Streptococcus_mutans	0.328861	0.671426	0.657723	0.482987	0.173002	0.181957	1	1	1
Streptococcus_parasanguinis	0.00626446	0.993738	0.0125289	2.20312	0.00272793	1.90209	1	1	1
Streptococcus_pasteurianus	0.0549984	0.945126	0.109997	1.25965	0.0245101	0.95862	1	1	1
Streptococcus_peroris	0.197071	0.80351	0.394142	0.705377	0.0950087	0.404347	1	1	1
Streptococcus_phage_ALQ13_2	0.273717	0.727268	0.547435	0.562697	0.138305	0.261667	1	1	1
Streptococcus_pseudopneumoniae	0.273717	0.727268	0.547435	0.562697	0.138305	0.261667	1	1	1
Streptococcus_salivarius	0.0810709	0.918953	0.162142	1.09113	0.0367067	0.790105	1	1	1
Streptococcus_sanguinis	0.11176	0.888354	0.223519	0.951715	0.051414	0.650685	1	1	1
Streptococcus_thermophilus	0.998113	0.00188832	0.00377664	0.000820332	2.72392	2.42289	1	1	1
Streptococcus_tigurinus	0.273717	0.727268	0.547435	0.562697	0.138305	0.261667	1	1	1
Streptococcus_vestibularis	0.0208239	0.979197	0.0416477	1.68144	0.00913006	1.38041	1	1	1
Subdoligranulum_sp_4_3_54A2FAA	0.98999	0.010024	0.020048	0.00436932	1.99896	1.69793	1	1	1
Subdoligranulum_unclassified	1	2.69313e-24	5.38626e-24	0	23.5697	23.2687	1	1.43544e-21	1.43544e-21
Subdoligranulum_variabile	0.0145312	0.985499	0.0290624	1.8377	0.00634373	1.53667	1	1	1
Sutterella_wadsworthensis	1	3.24777e-12	6.49553e-12	1.40879e-12	11.4884	11.1874	1	1.73106e-09	1.73106e-09
Synergistes_sp_3_1_syn1	0.0145312	0.985499	0.0290624	1.8377	0.00634373	1.53667	1	1	1
Tetragenococcus_halophilus	0.273717	0.727268	0.547435	0.562697	0.138305	0.261667	1	1	1
Torque_teno_virus	0.273717	0.727268	0.547435	0.562697	0.138305	0.261667	1	1	1
Torque_teno_virus_16	0.273717	0.727268	0.547435	0.562697	0.138305	0.261667	1	1	1
Treponema_lecithinolyticum	0.273717	0.727268	0.547435	0.562697	0.138305	0.261667	1	1	1
Turicibacter_sanguinis	0.450376	0.549837	0.900751	0.346425	0.259766	0.045395	1	1	1
Turicibacter_unclassified	0.871011	0.129073	0.258147	0.0599765	0.889163	0.588133	1	1	1
Ureaplasma_unclassified	0.273717	0.727268	0.547435	0.562697	0.138305	0.261667	1	1	1
Varibaculum_cambriense	0.0695593	0.930602	0.139119	1.15764	0.0312358	0.856615	1	1	1
Veillonella_atypica	0.019372	0.980636	0.038744	1.71283	0.0084923	1.4118	1	1	1
Veillonella_dispar	0.945789	0.0542295	0.108459	0.0242059	1.26576	0.964734	1	1	1
Veillonella_parvula	0.789307	0.210734	0.421468	0.102754	0.676266	0.375236	1	1	1
Veillonella_ratti	0.000231862	0.999769	0.000463724	3.63477	0.000100511	3.33374	0.123583	1	1
Veillonella_sp_3_1_44	0.273717	0.727268	0.547435	0.562697	0.138305	0.261667	1	1	1
Veillonella_unclassified	0.918718	0.0813025	0.162605	0.0368178	1.0899	0.788866	1	1	1
Vicia_cryptic_virus	0.273717	0.727268	0.547435	0.562697	0.138305	0.261667	1	1	1
Weissella_cibaria	0.75074	0.249682	0.499363	0.124511	0.602613	0.301583	1	1	1
Weissella_confusa	0.230106	0.770235	0.460212	0.638072	0.113377	0.337042	1	1	1
Weissella_phage_phiYS61	0.951503	0.0487956	0.0975912	0.0215896	1.31162	1.01059	1	1	1
Weissella_unclassified	0.113788	0.886497	0.227576	0.943903	0.0523226	0.642873	1	1	1
Wohlfahrtiimonas_chitiniclastica	0.0549984	0.945126	0.109997	1.25965	0.0245101	0.95862	1	1	1
Yersinia_enterocolitica	0.273717	0.727268	0.547435	0.562697	0.138305	0.261667	1	1	1
Yersinia_unclassified	0.951503	0.0487956	0.0975912	0.0215896	1.31162	1.01059	1	1	1

## Sheet: 3.Fn_experience_enrichment
microbe	Exp.Pvalue	Non.Pvalue	Diff.Pvalue	Exp.fdr	Non.fdr	Diff.fdr
Abiotrophia_defectiva	0.765938	0.234763	0.469526	1	1	1
Acidaminococcus_fermentans	0.968129	0.0319358	0.0638716	1	1	1
Acidaminococcus_intestini	0.998998	0.00100297	0.00200594	1	0.534582	1
Acidaminococcus_sp_BV3L6	0.93831	0.0618215	0.123643	1	1	1
Acidaminococcus_sp_HPA0509	0.696259	0.304872	0.609744	1	1	1
Acidaminococcus_unclassified	0.511769	0.488334	0.976668	1	1	1
Acinetobacter_lwoffii	0.696259	0.304872	0.609744	1	1	1
Actinobacillus_unclassified	0.00186098	0.998141	0.00372195	0.9919	1	1
Actinobaculum_schaalii	0.696259	0.304872	0.609744	1	1	1
Actinobaculum_unclassified	0.696259	0.304872	0.609744	1	1	1
Actinomyces_europaeus	0.296095	0.70455	0.59219	1	1	1
Actinomyces_graevenitzii	0.29674	0.703905	0.593481	1	1	1
Actinomyces_odontolyticus	0.598072	0.402439	0.804878	1	1	1
Actinomyces_turicensis	0.0752773	0.924896	0.150555	1	1	1
Actinomyces_urogenitalis	0.696259	0.304872	0.609744	1	1	1
Adlercreutzia_equolifaciens	0.946522	0.0535095	0.107019	1	1	1
Aerococcus_viridans	0.696259	0.304872	0.609744	1	1	1
Aggregatibacter_aphrophilus	0.696259	0.304872	0.609744	1	1	1
Aggregatibacter_segnis	0.0273042	0.972744	0.0546083	1	1	1
Aggregatibacter_unclassified	0.000344058	0.999657	0.000688116	0.183383	1	0.366766
Akkermansia_muciniphila	0.423394	0.576672	0.846788	1	1	1
Alistipes_finegoldii	0.415495	0.584565	0.83099	1	1	1
Alistipes_indistinctus	1	2.82837e-12	5.65673e-12	1	1.50752e-09	3.01504e-09
Alistipes_onderdonkii	1	1.33912e-12	2.67823e-12	1	7.1375e-10	1.4275e-09
Alistipes_putredinis	1	5.01329e-12	1.00266e-11	1	2.67209e-09	5.34417e-09
Alistipes_senegalensis	1	6.17774e-16	1.23555e-15	1	3.29274e-13	6.58547e-13
Alistipes_shahii	0.689522	0.310533	0.621066	1	1	1
Alistipes_sp_AP11	0.999912	8.78912e-05	0.000175782	1	0.046846	0.093692
Alistipes_sp_HGB5	0.308895	0.691267	0.61779	1	1	1
Alistipes_unclassified	0.944145	0.0558835	0.111767	1	1	1
Alloprevotella_rava	0.0255107	0.974681	0.0510213	1	1	1
Alloprevotella_tannerae	0.0151127	0.984942	0.0302255	1	1	1
Alloprevotella_unclassified	0.00021487	0.999786	0.000429739	0.114525	1	0.229051
Alloscardovia_omnicolens	0.00277223	0.997239	0.00554445	1	1	1
Alternanthera_yellow_vein_betasatellite	0.696259	0.304872	0.609744	1	1	1
Anaerococcus_lactolyticus	0.696259	0.304872	0.609744	1	1	1
Anaerococcus_obesiensis	0.58664	0.413741	0.827482	1	1	1
Anaerococcus_vaginalis	0.361044	0.639307	0.722087	1	1	1
Anaerofustis_stercorihominis	1.31625e-06	0.999999	2.6325e-06	0.000701562	1	0.00140312
Anaeroglobus_geminatus	0.000357405	0.999645	0.000714811	0.190497	1	0.380994
Anaerostipes_caccae	0.285548	0.714626	0.571095	1	1	1
Anaerostipes_hadrus	0.00621363	0.993789	0.0124273	1	1	1
Anaerostipes_unclassified	0.0192399	0.980773	0.0384799	1	1	1
Anaerotruncus_colihominis	0.133086	0.866955	0.266172	1	1	1
Anaerotruncus_unclassified	0.999734	0.000266415	0.00053283	1	0.141999	0.283998
Arthrospira_unclassified	0.696259	0.304872	0.609744	1	1	1
Atopobium_parvulum	0.0255107	0.974681	0.0510213	1	1	1
Atopobium_rimae	0.0255107	0.974681	0.0510213	1	1	1
Avian_endogenous_retrovirus_EAV_HP	0.418019	0.582612	0.836038	1	1	1
Avian_myelocytomatosis_virus	0.0255107	0.974681	0.0510213	1	1	1
Bacillus_sp_AP8	0.696259	0.304872	0.609744	1	1	1
Bacteroidales_bacterium_ph8	1	8.29707e-08	1.65941e-07	1	4.42234e-05	8.84468e-05
Bacteroides_barnesiae	0.93831	0.0618215	0.123643	1	1	1
Bacteroides_caccae	0.235135	0.76491	0.47027	1	1	1
Bacteroides_cellulosilyticus	1	2.60097e-09	5.20194e-09	1	1.38632e-06	2.77264e-06
Bacteroides_clarus	0.122554	0.877513	0.245109	1	1	1
Bacteroides_coprocola	0.675752	0.32436	0.64872	1	1	1
Bacteroides_dorei	0.999947	5.29633e-05	0.000105927	1	0.0282295	0.0564589
Bacteroides_eggerthii	0.0159308	0.984078	0.0318617	1	1	1
Bacteroides_faecis	0.642998	0.357064	0.714128	1	1	1
Bacteroides_finegoldii	0.858918	0.141126	0.282252	1	1	1
Bacteroides_fluxus	0.99092	0.00909715	0.0181943	1	1	1
Bacteroides_fragilis	0.0250485	0.97496	0.050097	1	1	1
Bacteroides_gallinarum	0.93646	0.0636385	0.127277	1	1	1
Bacteroides_intestinalis	0.99995	5.01994e-05	0.000100399	1	0.0267563	0.0535125
Bacteroides_massiliensis	0.854197	0.145844	0.291687	1	1	1
Bacteroides_nordii	0.993692	0.00631256	0.0126251	1	1	1
Bacteroides_oleiciplenus	0.999843	0.000157443	0.000314886	1	0.0839171	0.167834
Bacteroides_ovatus	0.988196	0.0118083	0.0236166	1	1	1
Bacteroides_pectinophilus	0.93831	0.0618215	0.123643	1	1	1
Bacteroides_plebeius	0.919804	0.0802384	0.160477	1	1	1
Bacteroides_salyersiae	0.934425	0.0656089	0.131218	1	1	1
Bacteroides_sp_1_1_30	0.968129	0.0319358	0.0638716	1	1	1
Bacteroides_sp_1_1_6	0.5368	0.463397	0.926793	1	1	1
Bacteroides_sp_2_1_22	0.459176	0.540949	0.918352	1	1	1
Bacteroides_sp_3_1_19	0.955843	0.0442479	0.0884958	1	1	1
Bacteroides_sp_3_2_5	1.10885e-05	0.999989	2.21769e-05	0.00591015	1	0.0118203
Bacteroides_sp_4_3_47FAA	0.1753	0.824791	0.350601	1	1	1
Bacteroides_sp_9_1_42FAA	0.955843	0.0442479	0.0884958	1	1	1
Bacteroides_stercoris	0.00660015	0.993403	0.0132003	1	1	1
Bacteroides_thetaiotaomicron	1	1.11556e-18	2.23112e-18	1	5.94595e-16	1.18919e-15
Bacteroides_uniformis	1	1.3537e-11	2.70741e-11	1	7.21525e-09	1.44305e-08
Bacteroides_vulgatus	0.999973	2.71404e-05	5.42808e-05	1	0.0144658	0.0289317
Bacteroides_xylanisolvens	0.354448	0.645607	0.708895	1	1	1
Bacteroidetes_bacterium_oral_taxon_272	0.696259	0.304872	0.609744	1	1	1
Bacteroidetes_oral_taxon_274	0.765938	0.234763	0.469526	1	1	1
Barnesiella_intestinihominis	1	3.8636e-15	7.7272e-15	1	2.0593e-12	4.1186e-12
Bartonella_unclassified	0.696259	0.304872	0.609744	1	1	1
Bifidobacterium_adolescentis	0.0433719	0.956644	0.0867438	1	1	1
Bifidobacterium_angulatum	0.912776	0.0874182	0.174836	1	1	1
Bifidobacterium_animalis	4.27049e-08	1	8.54099e-08	2.27617e-05	1	4.55235e-05
Bifidobacterium_asteroides	0.847537	0.152845	0.305689	1	1	1
Bifidobacterium_bifidum	2.11557e-36	1	4.23113e-36	1.1276e-33	1	2.25519e-33
Bifidobacterium_breve	8.2907e-13	1	1.65814e-12	4.41894e-10	1	8.83789e-10
Bifidobacterium_catenulatum	7.37522e-24	1	1.47504e-23	3.93099e-21	1	7.86198e-21
Bifidobacterium_dentium	0.00153099	0.998471	0.00306197	0.816016	1	1
Bifidobacterium_longum	1.15579e-18	1	2.31157e-18	6.16034e-16	1	1.23207e-15
Bifidobacterium_pseudocatenulatum	5.68036e-09	1	1.13607e-08	3.02763e-06	1	6.05527e-06
Bifidobacterium_pseudolongum	0.847537	0.152845	0.305689	1	1	1
Bilophila_unclassified	0.99951	0.000490216	0.000980433	1	0.261285	0.522571
Bilophila_wadsworthia	0.998061	0.00193957	0.00387914	1	1	1
Blautia_hansenii	6.36839e-08	1	1.27368e-07	3.39435e-05	1	6.7887e-05
Blautia_hydrogenotrophica	0.999982	1.80631e-05	3.61263e-05	1	0.00962765	0.0192553
Blautia_producta	0.000137244	0.999863	0.000274487	0.0731509	1	0.146302
Bordetella_unclassified	0.696259	0.304872	0.609744	1	1	1
Brachyspira_pilosicoli	0.847537	0.152845	0.305689	1	1	1
Brachyspira_unclassified	0.812843	0.18766	0.375319	1	1	1
Burkholderia_unclassified	0.63808	0.362271	0.724542	1	1	1
Burkholderiales_bacterium_1_1_47	0.00210977	0.997891	0.00421954	1	1	1
Butyricicoccus_pullicaecorum	1.0958e-07	1	2.1916e-07	5.8406e-05	1	0.000116812
Butyricimonas_synergistica	0.972858	0.0271966	0.0543932	1	1	1
Butyrivibrio_crossotus	0.999574	0.000427105	0.00085421	1	0.227647	0.455294
Butyrivibrio_unclassified	0.637729	0.362622	0.725244	1	1	1
C2likevirus_unclassified	0.0876845	0.912347	0.175369	1	1	1
Campylobacter_concisus	0.464782	0.535462	0.929565	1	1	1
Campylobacter_curvus	0.765938	0.234763	0.469526	1	1	1
Campylobacter_gracilis	0.038455	0.961655	0.0769099	1	1	1
Campylobacter_hominis	0.0208108	0.979233	0.0416216	1	1	1
Campylobacter_showae	0.0250125	0.975096	0.0500251	1	1	1
Campylobacter_upsaliensis	0.696259	0.304872	0.609744	1	1	1
Campylobacter_ureolyticus	0.00277223	0.997239	0.00554445	1	1	1
Candida_glabrata	0.874354	0.125945	0.251891	1	1	1
Catenibacterium_mitsuokai	0.906992	0.093078	0.186156	1	1	1
Cellulophaga_unclassified	0.598583	0.401928	0.803856	1	1	1
Cellulosilyticum_lentocellum	0.418019	0.582612	0.836038	1	1	1
Chicken_anemia_virus	0.224336	0.776059	0.448673	1	1	1
Chromobacterium_unclassified	0.696259	0.304872	0.609744	1	1	1
Citrobacter_freundii	0.0551008	0.944938	0.110202	1	1	1
Citrobacter_unclassified	0.00725431	0.992752	0.0145086	1	1	1
Clostridiaceae_bacterium_JC118	0.00392709	0.996075	0.00785418	1	1	1
Clostridiales_bacterium_1_7_47FAA	0.0191304	0.980877	0.0382608	1	1	1
Clostridiales_bacterium_BV3C26	0.15406	0.846482	0.308119	1	1	1
Clostridium_asparagiforme	0.777682	0.222367	0.444733	1	1	1
Clostridium_bartlettii	7.52116e-20	1	1.50423e-19	4.00878e-17	1	8.01755e-17
Clostridium_bolteae	0.0805505	0.919471	0.161101	1	1	1
Clostridium_butyricum	0.00863592	0.991393	0.0172718	1	1	1
Clostridium_celatum	0.29674	0.703905	0.593481	1	1	1
Clostridium_citroniae	0.00147407	0.998527	0.00294815	0.785681	1	1
Clostridium_clostridioforme	0.0019901	0.998011	0.00398019	1	1	1
Clostridium_difficile	9.40171e-08	1	1.88034e-07	5.01111e-05	1	0.000100222
Clostridium_glycolicum	0.000538705	0.999464	0.00107741	0.28713	1	0.574259
Clostridium_hathewayi	2.41666e-11	1	4.83332e-11	1.28808e-08	1	2.57616e-08
Clostridium_hylemonae	0.523083	0.477325	0.954651	1	1	1
Clostridium_innocuum	1.04141e-07	1	2.08282e-07	5.55073e-05	1	0.000111015
Clostridium_leptum	1	1.8075e-08	3.61499e-08	1	9.63395e-06	1.92679e-05
Clostridium_methylpentosum	0.696259	0.304872	0.609744	1	1	1
Clostridium_nexile	7.99294e-11	1	1.59859e-10	4.26024e-08	1	8.52047e-08
Clostridium_perfringens	0.0212147	0.978815	0.0424294	1	1	1
Clostridium_phytofermentans	0.765938	0.234763	0.469526	1	1	1
Clostridium_ramosum	4.25718e-05	0.999957	8.51436e-05	0.0226908	1	0.0453815
Clostridium_scindens	0.175632	0.824452	0.351265	1	1	1
Clostridium_sp_ATCC_BAA_442	0.996361	0.00364569	0.00729138	1	1	1
Clostridium_sp_D5	0.812843	0.18766	0.375319	1	1	1
Clostridium_sp_KLE_1755	0.981005	0.0190162	0.0380324	1	1	1
Clostridium_sp_L2_50	0.517309	0.483268	0.966536	1	1	1
Clostridium_spiroforme	0.417388	0.583243	0.834776	1	1	1
Clostridium_sporogenes	0.696259	0.304872	0.609744	1	1	1
Clostridium_symbiosum	1.74537e-13	1	3.49075e-13	9.30284e-11	1	1.86057e-10
Collinsella_aerofaciens	9.18731e-16	1	1.83746e-15	4.89683e-13	1	9.79367e-13
Collinsella_intestinalis	0.824367	0.175728	0.351457	1	1	1
Collinsella_stercoris	0.367496	0.632771	0.734992	1	1	1
Collinsella_tanakaei	0.998597	0.00140558	0.00281116	1	0.749175	1
Collinsella_unclassified	0.883633	0.116434	0.232867	1	1	1
Comamonas_unclassified	0.696259	0.304872	0.609744	1	1	1
Coprobacillus_sp_29_1	0.0749306	0.925242	0.149861	1	1	1
Coprobacillus_sp_D6	0.00376169	0.996256	0.00752339	1	1	1
Coprobacillus_unclassified	0.000491274	0.999509	0.000982548	0.261849	1	0.523698
Coprobacter_fastidiosus	0.934808	0.0652254	0.130451	1	1	1
Coprococcus_catus	0.999301	0.000699652	0.0013993	1	0.372915	0.74583
Coprococcus_comes	0.988263	0.0117416	0.0234832	1	1	1
Coprococcus_eutactus	0.999767	0.000233142	0.000466283	1	0.124264	0.248529
Coprococcus_sp_ART55_1	0.000596476	0.999404	0.00119295	0.317922	1	0.635844
Coriobacteriaceae_bacterium_phI	0.98024	0.0197987	0.0395975	1	1	1
Corynebacterium_accolens	0.765938	0.234763	0.469526	1	1	1
Corynebacterium_kroppenstedtii	0.0255107	0.974681	0.0510213	1	1	1
Corynebacterium_matruchotii	0.912776	0.0874182	0.174836	1	1	1
Corynebacterium_tuberculostearicum	0.765938	0.234763	0.469526	1	1	1
Cronobacter_malonaticus	0.0255107	0.974681	0.0510213	1	1	1
Cronobacter_sakazakii	0.765938	0.234763	0.469526	1	1	1
Dasheen_mosaic_virus	0.0357053	0.964349	0.0714106	1	1	1
Deinococcus_unclassified	0.115559	0.884604	0.231118	1	1	1
Desulfovibrio_desulfuricans	0.99684	0.00316221	0.00632443	1	1	1
Desulfovibrio_piger	0.0021992	0.997803	0.00439841	1	1	1
Dialister_invisus	3.58124e-05	0.999964	7.16248e-05	0.019088	1	0.038176
Dialister_micraerophilus	0.000342297	0.999659	0.000684594	0.182444	1	0.364888
Dorea_formicigenerans	0.00512295	0.994879	0.0102459	1	1	1
Dorea_longicatena	0.344081	0.655973	0.688161	1	1	1
Dorea_unclassified	0.976126	0.0238836	0.0477671	1	1	1
Dysgonomonas_gadei	0.147268	0.852858	0.294535	1	1	1
Dysgonomonas_mossii	0.998009	0.00199489	0.00398977	1	1	1
Dysgonomonas_unclassified	0.00097505	0.999027	0.0019501	0.519702	1	1
Eggerthella_lenta	6.75528e-09	1	1.35106e-08	3.60056e-06	1	7.20113e-06
Eggerthella_unclassified	0.00721048	0.992794	0.014421	1	1	1
Eikenella_corrodens	1.03486e-06	0.999999	2.06972e-06	0.00055158	1	0.00110316
Enhydrobacter_aerosaccus	0.0255107	0.974681	0.0510213	1	1	1
Enterobacter_aerogenes	0.962519	0.037558	0.0751159	1	1	1
Enterobacter_cancerogenus	0.696259	0.304872	0.609744	1	1	1
Enterobacter_cloacae	0.194182	0.805914	0.388364	1	1	1
Enterobacter_hormaechei	0.696259	0.304872	0.609744	1	1	1
Enterobacter_mori	0.154603	0.84594	0.309205	1	1	1
Enterobacter_sp_MGH_8	0.0255107	0.974681	0.0510213	1	1	1
Enterobacteria_phage_HK97	0.847537	0.152845	0.305689	1	1	1
Enterobacteria_phage_JL1	0.0255107	0.974681	0.0510213	1	1	1
Enterobacteria_phage_mEpX2	0.696259	0.304872	0.609744	1	1	1
Enterobacteria_phage_RB14	0.765938	0.234763	0.469526	1	1	1
Enterobacteria_phage_WA13_sensu_lato	0.696259	0.304872	0.609744	1	1	1
Enterobacteriaceae_bacterium_9_2_54FAA	0.145137	0.855193	0.290274	1	1	1
Enterococcus_asini	0.812843	0.18766	0.375319	1	1	1
Enterococcus_avium	0.284965	0.71532	0.56993	1	1	1
Enterococcus_casseliflavus	0.363493	0.636773	0.726987	1	1	1
Enterococcus_dispar	0.696259	0.304872	0.609744	1	1	1
Enterococcus_durans	0.812843	0.18766	0.375319	1	1	1
Enterococcus_faecalis	0.229511	0.770722	0.459021	1	1	1
Enterococcus_faecium	0.000516486	0.999484	0.00103297	0.275287	1	0.550574
Enterococcus_gallinarum	0.583592	0.41679	0.833579	1	1	1
Enterococcus_hirae	0.0751038	0.925069	0.150208	1	1	1
Enterococcus_phage_phiEf11	0.696259	0.304872	0.609744	1	1	1
Enterococcus_raffinosus	0.765938	0.234763	0.469526	1	1	1
Enterocytozoon_bieneusi	0.696259	0.304872	0.609744	1	1	1
Epsilon15likevirus_unclassified	0.670969	0.329308	0.658615	1	1	1
Eremothecium_unclassified	0.696259	0.304872	0.609744	1	1	1
Erysipelotrichaceae_bacterium_2_2_44A	0.00936888	0.990638	0.0187378	1	1	1
Erysipelotrichaceae_bacterium_21_3	0.0202527	0.979761	0.0405053	1	1	1
Erysipelotrichaceae_bacterium_3_1_53	1.04845e-05	0.99999	2.0969e-05	0.00558825	1	0.0111765
Erysipelotrichaceae_bacterium_5_2_54FAA	0.000199513	0.999801	0.000399027	0.106341	1	0.212681
Erysipelotrichaceae_bacterium_6_1_45	0.00082262	0.999178	0.00164524	0.438456	1	0.876913
Escherichia_albertii	0.296095	0.70455	0.59219	1	1	1
Escherichia_coli	3.49146e-20	1	6.98292e-20	1.86095e-17	1	3.7219e-17
Escherichia_sp_TW09276	0.000357405	0.999645	0.000714811	0.190497	1	0.380994
Escherichia_unclassified	0.21837	0.781678	0.436739	1	1	1
Eubacterium_biforme	1	1.03328e-08	2.06655e-08	1	5.50737e-06	1.10147e-05
Eubacterium_brachy	0.0742705	0.925956	0.148541	1	1	1
Eubacterium_cylindroides	0.992212	0.00780244	0.0156049	1	1	1
Eubacterium_dolichum	0.996441	0.00356523	0.00713047	1	1	1
Eubacterium_eligens	0.829607	0.17043	0.340861	1	1	1
Eubacterium_hallii	0.29714	0.702912	0.59428	1	1	1
Eubacterium_infirmum	0.812843	0.18766	0.375319	1	1	1
Eubacterium_limosum	0.418651	0.581981	0.837301	1	1	1
Eubacterium_ramulus	0.092143	0.907885	0.184286	1	1	1
Eubacterium_rectale	0.00389014	0.996112	0.00778027	1	1	1
Eubacterium_siraeum	0.996552	0.00344947	0.00689895	1	1	1
Eubacterium_sp_3_1_31	0.990527	0.00947948	0.018959	1	1	1
Eubacterium_ventriosum	0.987224	0.012781	0.025562	1	1	1
Facklamia_hominis	0.0255107	0.974681	0.0510213	1	1	1
Facklamia_unclassified	0.0255107	0.974681	0.0510213	1	1	1
Faecalibacterium_prausnitzii	0.433096	0.56696	0.866193	1	1	1
Finegoldia_magna	0.122154	0.878078	0.244308	1	1	1
Flavonifractor_plautii	9.53926e-07	0.999999	1.90785e-06	0.000508442	1	0.00101688
Fretibacterium_fastidiosum	0.0255107	0.974681	0.0510213	1	1	1
Fusobacterium_mortiferum	0.00155413	0.99845	0.00310826	0.828351	1	1
Fusobacterium_nucleatum	4.32266e-37	1	8.64532e-37	2.30398e-34	1	4.60796e-34
Fusobacterium_periodonticum	0.119622	0.880607	0.239243	1	1	1
Fusobacterium_ulcerans	0.989408	0.0106128	0.0212255	1	1	1
Gardnerella_vaginalis	0.874354	0.125945	0.251891	1	1	1
Gemella_haemolysans	0.812843	0.18766	0.375319	1	1	1
Gemella_morbillorum	0.015168	0.984887	0.0303359	1	1	1
Gemella_sanguinis	0.696259	0.304872	0.609744	1	1	1
Gemella_unclassified	0.154603	0.84594	0.309205	1	1	1
Gordonibacter_pamelaeae	0.0117472	0.988278	0.0234943	1	1	1
Granulicatella_adiacens	0.304572	0.69566	0.609144	1	1	1
Granulicatella_elegans	0.696259	0.304872	0.609744	1	1	1
Granulicatella_unclassified	8.10119e-05	0.999919	0.000162024	0.0431793	1	0.0863587
Granulicella_unclassified	0.296095	0.70455	0.59219	1	1	1
Haemophilus_haemolyticus	0.000120666	0.99988	0.000241332	0.0643149	1	0.12863
Haemophilus_influenzae	0.0251219	0.974987	0.0502437	1	1	1
Haemophilus_parahaemolyticus	0.00273864	0.997272	0.00547728	1	1	1
Haemophilus_parainfluenzae	4.56265e-08	1	9.12531e-08	2.43189e-05	1	4.86379e-05
Haemophilus_paraphrohaemolyticus	4.63651e-05	0.999954	9.27302e-05	0.0247126	1	0.0494252
Haemophilus_phage_HP1	0.696259	0.304872	0.609744	1	1	1
Haemophilus_pittmaniae	0.986549	0.0134728	0.0269456	1	1	1
Haemophilus_sputorum	0.016642	0.983381	0.033284	1	1	1
Hafnia_alvei	0.416757	0.583874	0.833513	1	1	1
Holdemania_filiformis	0.979096	0.0209124	0.0418248	1	1	1
Holdemania_unclassified	0.000531678	0.999469	0.00106336	0.283384	1	0.566768
Hollyhock_leaf_crumple_virus_satellite_DNA	0.696259	0.304872	0.609744	1	1	1
Human_adenovirus_B	0.696259	0.304872	0.609744	1	1	1
Human_adenovirus_D	0.121922	0.878309	0.243844	1	1	1
Human_adenovirus_E	0.696259	0.304872	0.609744	1	1	1
Human_adenovirus_F	0.696259	0.304872	0.609744	1	1	1
Human_herpesvirus_1	0.696259	0.304872	0.609744	1	1	1
Human_herpesvirus_6B	0.696259	0.304872	0.609744	1	1	1
Jaagsiekte_sheep_retrovirus	0.0255107	0.974681	0.0510213	1	1	1
Jonquetella_anthropi	0.00287592	0.997144	0.00575184	1	1	1
Kingella_unclassified	0.696259	0.304872	0.609744	1	1	1
Klebsiella_oxytoca	2.89123e-06	0.999997	5.78246e-06	0.00154103	1	0.00308205
Klebsiella_phage_KP15	0.765938	0.234763	0.469526	1	1	1
Klebsiella_phage_KP27	0.765938	0.234763	0.469526	1	1	1
Klebsiella_phage_KP36	0.00287592	0.997144	0.00575184	1	1	1
Klebsiella_phage_phiKO2	0.696259	0.304872	0.609744	1	1	1
Klebsiella_pneumoniae	0.000444491	0.999556	0.000888981	0.236914	1	0.473827
Klebsiella_sp_MS_92_3	0.765938	0.234763	0.469526	1	1	1
Klebsiella_unclassified	0.126884	0.873194	0.253768	1	1	1
Kocuria_unclassified	0.696259	0.304872	0.609744	1	1	1
Lachnospiraceae_bacterium_1_1_57FAA	0.0241827	0.975828	0.0483653	1	1	1
Lachnospiraceae_bacterium_1_4_56FAA	0.984747	0.0152627	0.0305254	1	1	1
Lachnospiraceae_bacterium_2_1_46FAA	0.965201	0.0348537	0.0697073	1	1	1
Lachnospiraceae_bacterium_2_1_58FAA	0.700141	0.299928	0.599856	1	1	1
Lachnospiraceae_bacterium_3_1_46FAA	0.993419	0.00658352	0.013167	1	1	1
Lachnospiraceae_bacterium_3_1_57FAA_CT1	0.0107073	0.989298	0.0214145	1	1	1
Lachnospiraceae_bacterium_4_1_37FAA	0.000631355	0.99937	0.00126271	0.336512	1	0.673025
Lachnospiraceae_bacterium_5_1_57FAA	0.728219	0.271867	0.543733	1	1	1
Lachnospiraceae_bacterium_5_1_63FAA	0.24995	0.750097	0.499901	1	1	1
Lachnospiraceae_bacterium_6_1_63FAA	2.74333e-06	0.999997	5.48665e-06	0.00146219	1	0.00292438
Lachnospiraceae_bacterium_7_1_58FAA	1	2.65949e-13	5.31897e-13	1	1.41751e-10	2.83501e-10
Lachnospiraceae_bacterium_8_1_57FAA	0.995959	0.00404286	0.00808571	1	1	1
Lachnospiraceae_bacterium_9_1_43BFAA	2.04933e-07	1	4.09866e-07	0.000109229	1	0.000218459
Lactobacillus_acidophilus	0.000366712	0.999634	0.000733424	0.195458	1	0.390915
Lactobacillus_amylovorus	0.15406	0.846482	0.308119	1	1	1
Lactobacillus_animalis	0.812843	0.18766	0.375319	1	1	1
Lactobacillus_casei_paracasei	0.0670603	0.93302	0.134121	1	1	1
Lactobacillus_crispatus	0.719186	0.2812	0.562399	1	1	1
Lactobacillus_curvatus	0.0255107	0.974681	0.0510213	1	1	1
Lactobacillus_delbrueckii	0.812843	0.18766	0.375319	1	1	1
Lactobacillus_fermentum	0.778245	0.221941	0.443883	1	1	1
Lactobacillus_gasseri	0.00015922	0.999841	0.00031844	0.0848643	1	0.169729
Lactobacillus_jensenii	0.696259	0.304872	0.609744	1	1	1
Lactobacillus_johnsonii	0.696259	0.304872	0.609744	1	1	1
Lactobacillus_mucosae	0.696259	0.304872	0.609744	1	1	1
Lactobacillus_oris	2.13214e-09	1	4.26427e-09	1.13643e-06	1	2.27286e-06
Lactobacillus_phage_Lc_Nu	0.114908	0.885255	0.229815	1	1	1
Lactobacillus_phage_PL_1	0.812843	0.18766	0.375319	1	1	1
Lactobacillus_plantarum	7.77229e-05	0.999923	0.000155446	0.0414263	1	0.0828526
Lactobacillus_reuteri	0.812843	0.18766	0.375319	1	1	1
Lactobacillus_rhamnosus	0.122251	0.8779	0.244503	1	1	1
Lactobacillus_ruminis	0.00365041	0.996358	0.00730082	1	1	1
Lactobacillus_sakei	0.765938	0.234763	0.469526	1	1	1
Lactobacillus_salivarius	0.718028	0.282359	0.564718	1	1	1
Lactobacillus_sanfranciscensis	0.15406	0.846482	0.308119	1	1	1
Lactobacillus_vaginalis	0.719186	0.2812	0.562399	1	1	1
Lactococcus_garvieae	0.765938	0.234763	0.469526	1	1	1
Lactococcus_lactis	0.0438427	0.956203	0.0876854	1	1	1
Lactococcus_phage_936_sensu_lato	0.457582	0.542687	0.915164	1	1	1
Lactococcus_phage_BM13	0.895622	0.104618	0.209235	1	1	1
Lactococcus_phage_P680	0.289534	0.710753	0.579067	1	1	1
Lautropia_mirabilis	0.765938	0.234763	0.469526	1	1	1
Leuconostoc_gelidum	0.696259	0.304872	0.609744	1	1	1
Leuconostoc_lactis	0.074498	0.925729	0.148996	1	1	1
Leuconostoc_phage_P793	0.696259	0.304872	0.609744	1	1	1
Leuconostoc_unclassified	0.0152234	0.984832	0.0304467	1	1	1
Marvinbryantia_formatexigens	0.874354	0.125945	0.251891	1	1	1
Megamonas_funiformis	0.000505901	0.999495	0.0010118	0.269645	1	0.539291
Megamonas_hypermegale	0.32144	0.678712	0.642879	1	1	1
Megamonas_rupellensis	0.185666	0.814452	0.371333	1	1	1
Megamonas_unclassified	0.0138723	0.986141	0.0277446	1	1	1
Megasphaera_micronuciformis	0.0014427	0.99856	0.0028854	0.768959	1	1
Megasphaera_unclassified	0.0186366	0.981378	0.0372732	1	1	1
Methanobrevibacter_smithii	0.999985	1.45758e-05	2.91517e-05	1	0.00776892	0.0155378
Methanobrevibacter_unclassified	0.999996	4.17284e-06	8.34567e-06	1	0.00222412	0.00444824
Micrococcus_luteus	0.0255107	0.974681	0.0510213	1	1	1
Mitsuokella_multacida	0.985556	0.0144722	0.0289445	1	1	1
Mitsuokella_unclassified	0.678533	0.321644	0.643288	1	1	1
Morganella_morganii	4.78049e-07	1	9.56099e-07	0.0002548	1	0.000509601
Mouse_mammary_tumor_virus	0.0255107	0.974681	0.0510213	1	1	1
Mulikevirus_unclassified	0.696259	0.304872	0.609744	1	1	1
Murine_osteosarcoma_virus	0.418651	0.581981	0.837301	1	1	1
Naumovozyma_unclassified	0.812843	0.18766	0.375319	1	1	1
Neisseria_flavescens	0.0255107	0.974681	0.0510213	1	1	1
Neisseria_meningitidis	0.0255107	0.974681	0.0510213	1	1	1
Neisseria_subflava	0.00287592	0.997144	0.00575184	1	1	1
Neisseria_unclassified	3.03184e-05	0.99997	6.06368e-05	0.0161597	1	0.0323194
Nocardioides_unclassified	0.696259	0.304872	0.609744	1	1	1
Odoribacter_laneus	0.999945	5.54343e-05	0.000110869	1	0.0295465	0.059093
Odoribacter_splanchnicus	1	9.99843e-09	1.99969e-08	1	5.32916e-06	1.06583e-05
Odoribacter_unclassified	0.943628	0.0564047	0.112809	1	1	1
Olsenella_unclassified	0.0255107	0.974681	0.0510213	1	1	1
Oscillibacter_sp_KLE_1728	0.00234563	0.997657	0.00469125	1	1	1
Oscillibacter_sp_KLE_1745	0.931379	0.0686626	0.137325	1	1	1
Oscillibacter_unclassified	0.0365563	0.963455	0.0731126	1	1	1
Oxalobacter_formigenes	1	4.62777e-08	9.25553e-08	1	2.4666e-05	4.9332e-05
P22likevirus_unclassified	0.516732	0.483844	0.967689	1	1	1
Pantoea_agglomerans	0.0255107	0.974681	0.0510213	1	1	1
Pantoea_unclassified	0.000122141	0.999878	0.000244282	0.0651012	1	0.130202
Parabacteroides_distasonis	0.98748	0.0125248	0.0250495	1	1	1
Parabacteroides_goldsteinii	1	1.9158e-11	3.83161e-11	1	1.02112e-08	2.04225e-08
Parabacteroides_johnsonii	0.97281	0.0272078	0.0544155	1	1	1
Parabacteroides_merdae	0.00887683	0.991127	0.0177537	1	1	1
Parabacteroides_sp_20_3	0.223941	0.776454	0.447882	1	1	1
Parabacteroides_sp_D13	0.0440826	0.955973	0.0881651	1	1	1
Parabacteroides_unclassified	1	1.06824e-07	2.13647e-07	1	5.69369e-05	0.000113874
Paracoccus_unclassified	0.0255107	0.974681	0.0510213	1	1	1
Paraprevotella_clara	0.105305	0.894742	0.210611	1	1	1
Paraprevotella_unclassified	4.05098e-05	0.99996	8.10196e-05	0.0215917	1	0.0431834
Paraprevotella_xylaniphila	1.77685e-09	1	3.5537e-09	9.47062e-07	1	1.89412e-06
Parasutterella_excrementihominis	0.693948	0.306107	0.612213	1	1	1
Parvimonas_micra	0.00889746	0.991132	0.0177949	1	1	1
Parvimonas_unclassified	0.00052513	0.999476	0.00105026	0.279894	1	0.559789
Pediococcus_acidilactici	0.145137	0.855193	0.290274	1	1	1
Pediococcus_lolii	0.15406	0.846482	0.308119	1	1	1
Pediococcus_pentosaceus	0.765938	0.234763	0.469526	1	1	1
Pediococcus_unclassified	0.765938	0.234763	0.469526	1	1	1
Pedobacter_unclassified	0.00178655	0.99822	0.00357309	0.952229	1	1
Peptoniphilus_duerdenii	0.517309	0.483268	0.966536	1	1	1
Peptoniphilus_harei	0.684834	0.315486	0.630971	1	1	1
Peptoniphilus_lacrimalis	0.142878	0.857333	0.285756	1	1	1
Peptostreptococcaceae_noname_unclassified	0.121717	0.878322	0.243435	1	1	1
Peptostreptococcus_anaerobius	1.27815e-05	0.999987	2.5563e-05	0.00681253	1	0.0136251
Peptostreptococcus_stomatis	4.14963e-13	1	8.29927e-13	2.21176e-10	1	4.42351e-10
Peptostreptococcus_unclassified	0.00106824	0.998934	0.00213648	0.569373	1	1
Phascolarctobacterium_succinatutens	0.821703	0.178375	0.356749	1	1	1
PhiCD119likevirus_unclassified	0.000626999	0.999375	0.001254	0.33419	1	0.668381
Porcine_type_C_oncovirus	0.005846	0.994166	0.011692	1	1	1
Porphyromonas_asaccharolytica	0.0286814	0.971339	0.0573628	1	1	1
Porphyromonas_bennonis	0.0472849	0.952761	0.0945697	1	1	1
Porphyromonas_endodontalis	0.416757	0.583874	0.833513	1	1	1
Porphyromonas_somerae	0.000191767	0.999809	0.000383534	0.102212	1	0.204424
Porphyromonas_uenonis	0.0513546	0.948696	0.102709	1	1	1
Prevotella_amnii	0.696259	0.304872	0.609744	1	1	1
Prevotella_bergensis	2.74248e-07	1	5.48496e-07	0.000146174	1	0.000292348
Prevotella_bivia	1.12274e-06	0.999999	2.24549e-06	0.000598422	1	0.00119684
Prevotella_buccae	0.00104393	0.998958	0.00208786	0.556415	1	1
Prevotella_buccalis	9.91733e-05	0.999901	0.000198347	0.0528594	1	0.105719
Prevotella_copri	0.132748	0.867296	0.265496	1	1	1
Prevotella_dentalis	0.847537	0.152845	0.305689	1	1	1
Prevotella_denticola	0.000547028	0.999456	0.00109406	0.291566	1	0.583132
Prevotella_disiens	0.328448	0.671687	0.656896	1	1	1
Prevotella_histicola	0.696259	0.304872	0.609744	1	1	1
Prevotella_intermedia	0.696259	0.304872	0.609744	1	1	1
Prevotella_melaninogenica	0.599094	0.401417	0.802834	1	1	1
Prevotella_nigrescens	0.29674	0.703905	0.593481	1	1	1
Prevotella_oralis	2.94382e-10	1	5.88764e-10	1.56906e-07	1	3.13811e-07
Prevotella_oris	0.00110263	0.998901	0.00220526	0.587703	1	1
Prevotella_oulorum	0.0255107	0.974681	0.0510213	1	1	1
Prevotella_pallens	0.696259	0.304872	0.609744	1	1	1
Prevotella_salivae	0.0255107	0.974681	0.0510213	1	1	1
Prevotella_stercorea	0.993538	0.00646985	0.0129397	1	1	1
Prevotella_timonensis	0.00434518	0.99566	0.00869036	1	1	1
Propionibacterium_acnes	0.194231	0.805841	0.388462	1	1	1
Propionibacterium_granulosum	0.765938	0.234763	0.469526	1	1	1
Propionibacterium_phage_P100_A	0.120538	0.879692	0.241076	1	1	1
Propionibacterium_phage_P100D	0.765938	0.234763	0.469526	1	1	1
Propionibacterium_phage_P101A	0.0255107	0.974681	0.0510213	1	1	1
Propionibacterium_phage_P14_4	0.696259	0.304872	0.609744	1	1	1
Propionibacterium_phage_PAD20	0.140567	0.859642	0.281134	1	1	1
Propionibacterium_phage_PAS50	0.847537	0.152845	0.305689	1	1	1
Propionibacterium_phage_PHL060L00	0.696259	0.304872	0.609744	1	1	1
Propionibacterium_phage_PHL112N00	0.0255107	0.974681	0.0510213	1	1	1
Proteus_mirabilis	2.888e-05	0.999971	5.77601e-05	0.0153931	1	0.0307861
Proteus_penneri	6.4245e-16	1	1.2849e-15	3.42426e-13	1	6.84852e-13
Proteus_unclassified	0.000285328	0.999715	0.000570655	0.15208	1	0.304159
Providencia_alcalifaciens	0.765938	0.234763	0.469526	1	1	1
Providencia_rettgeri	0.696259	0.304872	0.609744	1	1	1
Providencia_unclassified	0.765938	0.234763	0.469526	1	1	1
Pseudoflavonifractor_capillosus	0.99805	0.00195136	0.00390273	1	1	1
Pseudomonas_aeruginosa	0.981448	0.0185813	0.0371626	1	1	1
Pseudomonas_fragi	0.812843	0.18766	0.375319	1	1	1
Pseudomonas_mendocina	0.0500059	0.950078	0.100012	1	1	1
Pseudomonas_phage_JG024	0.696259	0.304872	0.609744	1	1	1
Pseudomonas_unclassified	0.177307	0.822787	0.354615	1	1	1
Rahnella_aquatilis	0.696259	0.304872	0.609744	1	1	1
Raoultella_ornithinolytica	0.0751835	0.925046	0.150367	1	1	1
Roseburia_hominis	1	6.6037e-08	1.32074e-07	1	3.51977e-05	7.03954e-05
Roseburia_intestinalis	0.000183852	0.999816	0.000367705	0.0979933	1	0.195987
Roseburia_inulinivorans	1	1.37224e-07	2.74447e-07	1	7.31401e-05	0.00014628
Roseburia_unclassified	0.687085	0.312976	0.625951	1	1	1
Roseolovirus_unclassified	0.696259	0.304872	0.609744	1	1	1
Rothia_dentocariosa	0.00287592	0.997144	0.00575184	1	1	1
Rothia_mucilaginosa	0.00118804	0.998813	0.00237608	0.633227	1	1
Rothia_unclassified	8.99703e-07	0.999999	1.79941e-06	0.000479542	1	0.000959084
Ruminococcaceae_bacterium_D16	0.000473106	0.999527	0.000946212	0.252165	1	0.504331
Ruminococcus_albus	0.103515	0.896543	0.207031	1	1	1
Ruminococcus_bromii	0.997305	0.00269607	0.00539214	1	1	1
Ruminococcus_callidus	0.685363	0.314711	0.629421	1	1	1
Ruminococcus_champanellensis	0.975214	0.0248257	0.0496513	1	1	1
Ruminococcus_flavefaciens	0.793939	0.206292	0.412584	1	1	1
Ruminococcus_gnavus	1.77332e-13	1	3.54663e-13	9.45178e-11	1	1.89036e-10
Ruminococcus_lactaris	1	4.22361e-07	8.44722e-07	1	0.000225118	0.000450237
Ruminococcus_obeum	0.118918	0.88111	0.237837	1	1	1
Ruminococcus_sp_5_1_39BFAA	0.110504	0.889566	0.221008	1	1	1
Ruminococcus_torques	0.0420803	0.957933	0.0841607	1	1	1
Saccharomyces_cerevisiae	0.0359399	0.964134	0.0718797	1	1	1
Scardovia_unclassified	0.00343797	0.996571	0.00687594	1	1	1
Scardovia_wiggsiae	0.0369113	0.963164	0.0738225	1	1	1
Shigella_flexneri	0.847537	0.152845	0.305689	1	1	1
Shigella_sonnei	0.0742705	0.925956	0.148541	1	1	1
Shuttleworthia_satelles	0.696259	0.304872	0.609744	1	1	1
Slackia_piriformis	0.122618	0.877614	0.245236	1	1	1
Slackia_unclassified	0.0255107	0.974681	0.0510213	1	1	1
Solobacterium_moorei	0.13911	0.861097	0.27822	1	1	1
Staphylococcus_aureus	0.895622	0.104618	0.209235	1	1	1
Staphylococcus_epidermidis	0.847537	0.152845	0.305689	1	1	1
Staphylococcus_phage_3A	0.696259	0.304872	0.609744	1	1	1
Streptococcus_agalactiae	0.000547028	0.999456	0.00109406	0.291566	1	0.583132
Streptococcus_anginosus	0.00159079	0.998414	0.00318157	0.84789	1	1
Streptococcus_australis	0.223011	0.777121	0.446021	1	1	1
Streptococcus_constellatus	0.0255107	0.974681	0.0510213	1	1	1
Streptococcus_cristatus	0.29674	0.703905	0.593481	1	1	1
Streptococcus_dysgalactiae	0.0255107	0.974681	0.0510213	1	1	1
Streptococcus_gallolyticus	0.0249036	0.975205	0.0498072	1	1	1
Streptococcus_gordonii	0.000290887	0.99971	0.000581773	0.155043	1	0.310085
Streptococcus_infantarius	0.305818	0.694611	0.611636	1	1	1
Streptococcus_infantis	0.000297654	0.999703	0.000595309	0.15865	1	0.3173
Streptococcus_intermedius	4.16962e-08	1	8.33923e-08	2.22241e-05	1	4.44481e-05
Streptococcus_lutetiensis	0.152952	0.84722	0.305903	1	1	1
Streptococcus_macedonicus	0.000357405	0.999645	0.000714811	0.190497	1	0.380994
Streptococcus_mitis_oralis_pneumoniae	7.85395e-11	1	1.57079e-10	4.18615e-08	1	8.37231e-08
Streptococcus_mutans	0.23359	0.766675	0.46718	1	1	1
Streptococcus_parasanguinis	3.31644e-07	1	6.63287e-07	0.000176766	1	0.000353532
Streptococcus_pasteurianus	0.00863592	0.991393	0.0172718	1	1	1
Streptococcus_peroris	0.765938	0.234763	0.469526	1	1	1
Streptococcus_phage_ALQ13_2	0.696259	0.304872	0.609744	1	1	1
Streptococcus_pseudopneumoniae	0.0255107	0.974681	0.0510213	1	1	1
Streptococcus_salivarius	2.16883e-07	1	4.33766e-07	0.000115599	1	0.000231197
Streptococcus_sanguinis	0.0826989	0.9174	0.165398	1	1	1
Streptococcus_thermophilus	0.00833541	0.99167	0.0166708	1	1	1
Streptococcus_tigurinus	0.696259	0.304872	0.609744	1	1	1
Streptococcus_vestibularis	0.391691	0.608481	0.783381	1	1	1
Subdoligranulum_sp_4_3_54A2FAA	0.341215	0.65899	0.68243	1	1	1
Subdoligranulum_unclassified	1	1.71763e-13	3.43525e-13	1	9.15494e-11	1.83099e-10
Subdoligranulum_variabile	0.968129	0.0319358	0.0638716	1	1	1
Sutterella_wadsworthensis	0.941915	0.0581071	0.116214	1	1	1
Synergistes_sp_3_1_syn1	0.968129	0.0319358	0.0638716	1	1	1
Tetragenococcus_halophilus	0.696259	0.304872	0.609744	1	1	1
Torque_teno_virus	0.696259	0.304872	0.609744	1	1	1
Torque_teno_virus_16	0.696259	0.304872	0.609744	1	1	1
Treponema_lecithinolyticum	0.0255107	0.974681	0.0510213	1	1	1
Turicibacter_sanguinis	9.34167e-06	0.999991	1.86833e-05	0.00497911	1	0.00995822
Turicibacter_unclassified	7.61224e-05	0.999924	0.000152245	0.0405732	1	0.0811465
Ureaplasma_unclassified	0.0255107	0.974681	0.0510213	1	1	1
Varibaculum_cambriense	0.599094	0.401417	0.802834	1	1	1
Veillonella_atypica	8.54143e-10	1	1.70829e-09	4.55258e-07	1	9.10517e-07
Veillonella_dispar	1.05238e-05	0.999989	2.10476e-05	0.00560918	1	0.0112184
Veillonella_parvula	1.79176e-13	1	3.58352e-13	9.55008e-11	1	1.91002e-10
Veillonella_ratti	6.23164e-06	0.999994	1.24633e-05	0.00332146	1	0.00664293
Veillonella_sp_3_1_44	0.0255107	0.974681	0.0510213	1	1	1
Veillonella_unclassified	3.14107e-11	1	6.28213e-11	1.67419e-08	1	3.34838e-08
Vicia_cryptic_virus	0.696259	0.304872	0.609744	1	1	1
Weissella_cibaria	0.517885	0.482691	0.965382	1	1	1
Weissella_confusa	0.663523	0.336924	0.673848	1	1	1
Weissella_phage_phiYS61	0.696259	0.304872	0.609744	1	1	1
Weissella_unclassified	0.0747259	0.925502	0.149452	1	1	1
Wohlfahrtiimonas_chitiniclastica	1.13047e-07	1	2.26094e-07	6.0254e-05	1	0.000120508
Yersinia_enterocolitica	0.0255107	0.974681	0.0510213	1	1	1
Yersinia_unclassified	0.696259	0.304872	0.609744	1	1	1

## Sheet: 4.Fn_prior_posterior_enrichment
microbe	Prior.Pvalue	Posterior.Pvalue	Diff.Pvalue	Prior.fdr	Posterior.fdr	Diff.fdr
Abiotrophia_defectiva	1	1	NA	1	1	NA
Acidaminococcus_fermentans	1	1	NA	1	1	NA
Acidaminococcus_intestini	0.00388989	0.996154	0.00777978	0.0560354	1	0.0714935
Acidaminococcus_sp_BV3L6	1	1	NA	1	1	NA
Acidaminococcus_sp_HPA0509	1	1	NA	1	1	NA
Acidaminococcus_unclassified	2.33079e-05	0.999977	4.66159e-05	0.000887366	1	0.00146154
Acinetobacter_lwoffii	1	1	NA	1	1	NA
Actinobacillus_unclassified	0.108239	0.892237	0.216478	0.488909	1	0.546837
Actinobaculum_schaalii	1	1	NA	1	1	NA
Actinobaculum_unclassified	1	1	NA	1	1	NA
Actinomyces_europaeus	0.784352	0.219475	0.438949	1	0.649889	0.745096
Actinomyces_graevenitzii	0.101195	0.901089	0.20239	0.464974	1	0.517315
Actinomyces_odontolyticus	0.101195	0.901089	0.20239	0.464974	1	0.517315
Actinomyces_turicensis	0.913064	0.0881347	0.176269	1	0.541816	0.517315
Actinomyces_urogenitalis	1	1	NA	1	1	NA
Adlercreutzia_equolifaciens	0.0269071	0.973275	0.0538141	0.227642	1	0.260834
Aerococcus_viridans	1	1	NA	1	1	NA
Aggregatibacter_aphrophilus	1	1	NA	1	1	NA
Aggregatibacter_segnis	0.696275	0.305462	0.610924	1	0.847975	0.954905
Aggregatibacter_unclassified	0.834599	0.166353	0.332705	1	0.649889	0.712176
Akkermansia_muciniphila	0.782167	0.218269	0.436537	1	0.649889	0.745096
Alistipes_finegoldii	0.00452536	0.995493	0.00905072	0.0634741	1	0.077807
Alistipes_indistinctus	0.991539	0.00852334	0.0170467	1	0.12806	0.116713
Alistipes_onderdonkii	0.163796	0.836562	0.327592	0.671563	1	0.712176
Alistipes_putredinis	0.00216314	0.997846	0.00432627	0.0349379	1	0.0461181
Alistipes_senegalensis	0.0197848	0.980359	0.0395696	0.178734	1	0.208818
Alistipes_shahii	1.95913e-06	0.999998	3.91827e-06	0.000130527	1	0.000208844
Alistipes_sp_AP11	0.913064	0.0881347	0.176269	1	0.541816	0.517315
Alistipes_sp_HGB5	0.01689	0.98327	0.03378	0.161124	1	0.189957
Alistipes_unclassified	0.000326337	0.999677	0.000652675	0.00755629	1	0.0105417
Alloprevotella_rava	0.101195	0.901089	0.20239	0.464974	1	0.517315
Alloprevotella_tannerae	0.562855	0.440115	0.88023	1	1	1
Alloprevotella_unclassified	0.694538	0.307204	0.614408	1	0.848392	0.956198
Alloscardovia_omnicolens	0.0627087	0.938093	0.125417	0.417796	1	0.454744
Alternanthera_yellow_vein_betasatellite	1	1	NA	1	1	NA
Anaerococcus_lactolyticus	1	1	NA	1	1	NA
Anaerococcus_obesiensis	0.866523	0.135472	0.270943	1	0.649889	0.633389
Anaerococcus_vaginalis	0.913064	0.0881347	0.176269	1	0.541816	0.517315
Anaerofustis_stercorihominis	0.993889	0.00618386	0.0123677	1	0.109867	0.0915554
Anaeroglobus_geminatus	0.568784	0.434179	0.868357	1	1	1
Anaerostipes_caccae	0.967883	0.0324188	0.0648376	1	0.345584	0.300508
Anaerostipes_hadrus	0.0890851	0.911129	0.17817	0.464974	1	0.517315
Anaerostipes_unclassified	0.9948	0.00523257	0.0104651	1	0.107268	0.0858142
Anaerotruncus_colihominis	0.94469	0.0554917	0.110983	1	0.47469	0.434957
Anaerotruncus_unclassified	0.165978	0.83454	0.331956	0.675316	1	0.712176
Arthrospira_unclassified	1	1	NA	1	1	NA
Atopobium_parvulum	0.784352	0.219475	0.438949	1	0.649889	0.745096
Atopobium_rimae	0.784352	0.219475	0.438949	1	0.649889	0.745096
Avian_endogenous_retrovirus_EAV_HP	0.784352	0.219475	0.438949	1	0.649889	0.745096
Avian_myelocytomatosis_virus	0.101195	0.901089	0.20239	0.464974	1	0.517315
Bacillus_sp_AP8	1	1	NA	1	1	NA
Bacteroidales_bacterium_ph8	0.999897	0.000103984	0.000207969	1	0.00893855	0.00461864
Bacteroides_barnesiae	1	1	NA	1	1	NA
Bacteroides_caccae	0.337795	0.662675	0.67559	1	1	1
Bacteroides_cellulosilyticus	0.274541	0.72606	0.549081	1	1	0.894986
Bacteroides_clarus	0.000533074	0.999472	0.00106615	0.0105233	1	0.0145707
Bacteroides_coprocola	0.979912	0.0202278	0.0404556	1	0.25073	0.2114
Bacteroides_dorei	0.0430072	0.957117	0.0860145	0.309768	1	0.35817
Bacteroides_eggerthii	0.0059077	0.994121	0.0118154	0.0759258	1	0.0915554
Bacteroides_faecis	0.987517	0.0125317	0.0250635	1	0.175774	0.15355
Bacteroides_finegoldii	0.0119829	0.988072	0.0239657	0.130364	1	0.148554
Bacteroides_fluxus	1	1	NA	1	1	NA
Bacteroides_fragilis	0.954552	0.0455721	0.0911442	1	0.425453	0.368029
Bacteroides_gallinarum	0.784352	0.219475	0.438949	1	0.649889	0.745096
Bacteroides_intestinalis	0.899148	0.101425	0.20285	1	0.581284	0.517315
Bacteroides_massiliensis	0.000115971	0.999885	0.000231943	0.00325331	1	0.00491352
Bacteroides_nordii	0.993646	0.00640164	0.0128033	1	0.110067	0.0934814
Bacteroides_oleiciplenus	1	1	NA	1	1	NA
Bacteroides_ovatus	0.000454952	0.999547	0.000909905	0.00932652	1	0.0131075
Bacteroides_pectinophilus	1	1	NA	1	1	NA
Bacteroides_plebeius	0.929537	0.070836	0.141672	1	0.541816	0.496605
Bacteroides_salyersiae	0.823977	0.176711	0.353422	1	0.649889	0.745096
Bacteroides_sp_1_1_30	1	1	NA	1	1	NA
Bacteroides_sp_1_1_6	0.954127	0.0462969	0.0925939	1	0.425453	0.371072
Bacteroides_sp_2_1_22	0.999033	0.000975547	0.00195109	1	0.0324979	0.0236348
Bacteroides_sp_3_1_19	1	1	NA	1	1	NA
Bacteroides_sp_3_2_5	0.861981	0.139202	0.278405	1	0.649889	0.642379
Bacteroides_sp_4_3_47FAA	0.92762	0.0727758	0.145552	1	0.541816	0.498506
Bacteroides_sp_9_1_42FAA	1	1	NA	1	1	NA
Bacteroides_stercoris	6.81026e-06	0.999993	1.36205e-05	0.000403319	1	0.000623472
Bacteroides_thetaiotaomicron	0.000340246	0.999661	0.000680492	0.00755629	1	0.0106677
Bacteroides_uniformis	0.0103786	0.989657	0.0207571	0.120256	1	0.134921
Bacteroides_vulgatus	0.0807604	0.91943	0.161521	0.464974	1	0.517315
Bacteroides_xylanisolvens	0.0112673	0.988771	0.0225345	0.127776	1	0.142987
Bacteroidetes_bacterium_oral_taxon_272	1	1	NA	1	1	NA
Bacteroidetes_oral_taxon_274	1	1	NA	1	1	NA
Barnesiella_intestinihominis	0.228733	0.771915	0.457467	0.897982	1	0.768085
Bartonella_unclassified	1	1	NA	1	1	NA
Bifidobacterium_adolescentis	1.25098e-05	0.999988	2.50196e-05	0.000642264	1	0.00100927
Bifidobacterium_angulatum	1	1	NA	1	1	NA
Bifidobacterium_animalis	0.92316	0.0771799	0.15436	1	0.541816	0.516148
Bifidobacterium_asteroides	1	1	NA	1	1	NA
Bifidobacterium_bifidum	0.00144152	0.998565	0.00288304	0.0264941	1	0.034148
Bifidobacterium_breve	0.0440972	0.956107	0.0881944	0.313384	1	0.361597
Bifidobacterium_catenulatum	0.00384853	0.996173	0.00769707	0.0560354	1	0.0714935
Bifidobacterium_dentium	0.00282986	0.997194	0.00565973	0.0443623	1	0.0580122
Bifidobacterium_longum	0.287446	0.712986	0.574892	1	1	0.93136
Bifidobacterium_pseudocatenulatum	5.76484e-07	0.999999	1.15297e-06	4.38952e-05	1	7.68165e-05
Bifidobacterium_pseudolongum	1	1	NA	1	1	NA
Bilophila_unclassified	0.0281148	0.971974	0.0562296	0.234144	1	0.267593
Bilophila_wadsworthia	0.0659506	0.934255	0.131901	0.428679	1	0.471834
Blautia_hansenii	0.367	0.634218	0.734	1	1	1
Blautia_hydrogenotrophica	0.143514	0.857606	0.287029	0.631914	1	0.659424
Blautia_producta	0.921039	0.0792915	0.158583	1	0.541816	0.517315
Bordetella_unclassified	1	1	NA	1	1	NA
Brachyspira_pilosicoli	1	1	NA	1	1	NA
Brachyspira_unclassified	1	1	NA	1	1	NA
Burkholderia_unclassified	0.0351281	0.96558	0.0702562	0.260045	1	0.304443
Burkholderiales_bacterium_1_1_47	0.000661475	0.999342	0.00132295	0.0125916	1	0.0176283
Butyricicoccus_pullicaecorum	0.391298	0.609688	0.782595	1	1	1
Butyricimonas_synergistica	1	1	NA	1	1	NA
Butyrivibrio_crossotus	0.361414	0.642031	0.722828	1	1	1
Butyrivibrio_unclassified	0.361414	0.642031	0.722828	1	1	1
C2likevirus_unclassified	0.0693591	0.930862	0.138718	0.445403	1	0.492912
Campylobacter_concisus	0.973174	0.02716	0.0543201	1	0.30159	0.260834
Campylobacter_curvus	1	1	NA	1	1	NA
Campylobacter_gracilis	0.913064	0.0881347	0.176269	1	0.541816	0.517315
Campylobacter_hominis	0.973174	0.02716	0.0543201	1	0.30159	0.260834
Campylobacter_showae	0.361414	0.642031	0.722828	1	1	1
Campylobacter_upsaliensis	1	1	NA	1	1	NA
Campylobacter_ureolyticus	0.707351	0.2949	0.5898	1	0.833607	0.94277
Candida_glabrata	1	1	NA	1	1	NA
Catenibacterium_mitsuokai	0.610662	0.391024	0.782047	1	1	1
Cellulophaga_unclassified	0.101195	0.901089	0.20239	0.464974	1	0.517315
Cellulosilyticum_lentocellum	0.784352	0.219475	0.438949	1	0.649889	0.745096
Chicken_anemia_virus	0.361414	0.642031	0.722828	1	1	1
Chromobacterium_unclassified	1	1	NA	1	1	NA
Citrobacter_freundii	0.939797	0.0605268	0.121054	1	0.481504	0.444976
Citrobacter_unclassified	0.915367	0.0850191	0.170038	1	0.541816	0.517315
Clostridiaceae_bacterium_JC118	0.99689	0.00312562	0.00625123	1	0.0832977	0.0611618
Clostridiales_bacterium_1_7_47FAA	0.995964	0.00405286	0.00810573	1	0.0958476	0.0732263
Clostridiales_bacterium_BV3C26	0.784352	0.219475	0.438949	1	0.649889	0.745096
Clostridium_asparagiforme	0.999881	0.000119842	0.000239684	1	0.00893855	0.00491352
Clostridium_bartlettii	0.841405	0.158929	0.317858	1	0.649889	0.701545
Clostridium_bolteae	0.999993	7.01845e-06	1.40369e-05	1	0.00124694	0.000623472
Clostridium_butyricum	0.7051	0.297158	0.594316	1	0.833607	0.94277
Clostridium_celatum	0.784352	0.219475	0.438949	1	0.649889	0.745096
Clostridium_citroniae	0.999945	5.57284e-05	0.000111457	1	0.00742581	0.00330036
Clostridium_clostridioforme	0.999904	9.64874e-05	0.000192975	1	0.00893855	0.00461864
Clostridium_difficile	0.575297	0.426094	0.852188	1	1	1
Clostridium_glycolicum	0.941982	0.0587797	0.117559	1	0.47469	0.438176
Clostridium_hathewayi	0.95793	0.0421886	0.0843773	1	0.416418	0.354119
Clostridium_hylemonae	0.866523	0.135472	0.270943	1	0.649889	0.633389
Clostridium_innocuum	0.0129531	0.987126	0.0259063	0.134531	1	0.155458
Clostridium_leptum	0.314759	0.685772	0.629518	1	1	0.963354
Clostridium_methylpentosum	1	1	NA	1	1	NA
Clostridium_nexile	0.992147	0.00788666	0.0157733	1	0.123635	0.110621
Clostridium_perfringens	0.546788	0.454791	0.909582	1	1	1
Clostridium_phytofermentans	1	1	NA	1	1	NA
Clostridium_ramosum	0.99667	0.00334957	0.00669915	1	0.0850154	0.0637615
Clostridium_scindens	0.941543	0.0587673	0.117535	1	0.47469	0.438176
Clostridium_sp_ATCC_BAA_442	1	1	NA	1	1	NA
Clostridium_sp_D5	1	1	NA	1	1	NA
Clostridium_sp_KLE_1755	0.960728	0.0397716	0.0795432	1	0.400245	0.336714
Clostridium_sp_L2_50	0.784352	0.219475	0.438949	1	0.649889	0.745096
Clostridium_spiroforme	0.784352	0.219475	0.438949	1	0.649889	0.745096
Clostridium_sporogenes	1	1	NA	1	1	NA
Clostridium_symbiosum	0.999999	8.1377e-07	1.62754e-06	1	0.00021687	9.63865e-05
Collinsella_aerofaciens	5.89401e-05	0.999941	0.00011788	0.00209434	1	0.00330685
Collinsella_intestinalis	0.997948	0.00207608	0.00415217	1	0.0650913	0.0454219
Collinsella_stercoris	0.463849	0.538476	0.927699	1	1	1
Collinsella_tanakaei	0.784352	0.219475	0.438949	1	0.649889	0.745096
Collinsella_unclassified	0.979407	0.0207637	0.0415274	1	0.251524	0.214305
Comamonas_unclassified	1	1	NA	1	1	NA
Coprobacillus_sp_29_1	0.913064	0.0881347	0.176269	1	0.541816	0.517315
Coprobacillus_sp_D6	0.913064	0.0881347	0.176269	1	0.541816	0.517315
Coprobacillus_unclassified	0.997708	0.00230289	0.00460577	1	0.068191	0.0481348
Coprobacter_fastidiosus	0.0788186	0.921558	0.157637	0.464974	1	0.517315
Coprococcus_catus	1.89578e-05	0.999981	3.79156e-05	0.00077727	1	0.00126306
Coprococcus_comes	1.64418e-12	1	3.28837e-12	6.53423e-10	1	1.30685e-09
Coprococcus_eutactus	0.101195	0.901089	0.20239	0.464974	1	0.517315
Coprococcus_sp_ART55_1	1.3255e-05	0.999987	2.651e-05	0.000642264	1	0.00100927
Coriobacteriaceae_bacterium_phI	1	1	NA	1	1	NA
Corynebacterium_accolens	1	1	NA	1	1	NA
Corynebacterium_kroppenstedtii	0.101195	0.901089	0.20239	0.464974	1	0.517315
Corynebacterium_matruchotii	1	1	NA	1	1	NA
Corynebacterium_tuberculostearicum	1	1	NA	1	1	NA
Cronobacter_malonaticus	0.101195	0.901089	0.20239	0.464974	1	0.517315
Cronobacter_sakazakii	1	1	NA	1	1	NA
Dasheen_mosaic_virus	0.77368	0.227722	0.455444	1	0.6669	0.768085
Deinococcus_unclassified	0.150055	0.851307	0.300109	0.642506	1	0.680981
Desulfovibrio_desulfuricans	0.337213	0.663792	0.674427	1	1	1
Desulfovibrio_piger	0.999867	0.000134162	0.000268324	1	0.00893855	0.00529692
Dialister_invisus	0.300478	0.699975	0.600956	1	1	0.944866
Dialister_micraerophilus	0.973174	0.02716	0.0543201	1	0.30159	0.260834
Dorea_formicigenerans	0.841327	0.158984	0.317969	1	0.649889	0.701545
Dorea_longicatena	2.45187e-12	1	4.90374e-12	6.53423e-10	1	1.30685e-09
Dorea_unclassified	0.910623	0.0896468	0.179294	1	0.542975	0.517315
Dysgonomonas_gadei	0.993889	0.00618386	0.0123677	1	0.109867	0.0915554
Dysgonomonas_mossii	1	1	NA	1	1	NA
Dysgonomonas_unclassified	0.997049	0.00298551	0.00597101	1	0.0832977	0.0600481
Eggerthella_lenta	0.864455	0.136124	0.272248	1	0.649889	0.63366
Eggerthella_unclassified	0.989275	0.0107738	0.0215476	1	0.155201	0.138372
Eikenella_corrodens	0.774312	0.226887	0.453775	1	0.6669	0.767816
Enhydrobacter_aerosaccus	0.784352	0.219475	0.438949	1	0.649889	0.745096
Enterobacter_aerogenes	1	1	NA	1	1	NA
Enterobacter_cancerogenus	1	1	NA	1	1	NA
Enterobacter_cloacae	0.0173364	0.982786	0.0346728	0.16211	1	0.192506
Enterobacter_hormaechei	1	1	NA	1	1	NA
Enterobacter_mori	0.784352	0.219475	0.438949	1	0.649889	0.745096
Enterobacter_sp_MGH_8	0.101195	0.901089	0.20239	0.464974	1	0.517315
Enterobacteria_phage_HK97	1	1	NA	1	1	NA
Enterobacteria_phage_JL1	0.784352	0.219475	0.438949	1	0.649889	0.745096
Enterobacteria_phage_mEpX2	1	1	NA	1	1	NA
Enterobacteria_phage_RB14	1	1	NA	1	1	NA
Enterobacteria_phage_WA13_sensu_lato	1	1	NA	1	1	NA
Enterobacteriaceae_bacterium_9_2_54FAA	0.361414	0.642031	0.722828	1	1	1
Enterococcus_asini	1	1	NA	1	1	NA
Enterococcus_avium	0.308567	0.69373	0.617133	1	1	0.956198
Enterococcus_casseliflavus	0.795441	0.206224	0.412448	1	0.649889	0.745096
Enterococcus_dispar	1	1	NA	1	1	NA
Enterococcus_durans	1	1	NA	1	1	NA
Enterococcus_faecalis	0.798747	0.202902	0.405804	1	0.649889	0.745096
Enterococcus_faecium	0.535165	0.466159	0.932318	1	1	1
Enterococcus_gallinarum	0.866523	0.135472	0.270943	1	0.649889	0.633389
Enterococcus_hirae	0.565821	0.437145	0.87429	1	1	1
Enterococcus_phage_phiEf11	1	1	NA	1	1	NA
Enterococcus_raffinosus	1	1	NA	1	1	NA
Enterocytozoon_bieneusi	1	1	NA	1	1	NA
Epsilon15likevirus_unclassified	0.151887	0.849877	0.303774	0.642506	1	0.683171
Eremothecium_unclassified	1	1	NA	1	1	NA
Erysipelotrichaceae_bacterium_2_2_44A	0.981796	0.0182972	0.0365944	1	0.236847	0.198952
Erysipelotrichaceae_bacterium_21_3	0.0059829	0.994054	0.0119658	0.0759258	1	0.0915554
Erysipelotrichaceae_bacterium_3_1_53	0.956527	0.0438134	0.0876268	1	0.424592	0.361597
Erysipelotrichaceae_bacterium_5_2_54FAA	0.999813	0.000189101	0.000378201	1	0.0103358	0.00666825
Erysipelotrichaceae_bacterium_6_1_45	0.0209078	0.979184	0.0418156	0.185731	1	0.214305
Escherichia_albertii	0.784352	0.219475	0.438949	1	0.649889	0.745096
Escherichia_coli	0.290356	0.710079	0.580712	1	1	0.937937
Escherichia_sp_TW09276	0.913064	0.0881347	0.176269	1	0.541816	0.517315
Escherichia_unclassified	0.35023	0.650294	0.70046	1	1	1
Eubacterium_biforme	0.313183	0.689129	0.626366	1	1	0.963354
Eubacterium_brachy	0.866523	0.135472	0.270943	1	0.649889	0.633389
Eubacterium_cylindroides	1	1	NA	1	1	NA
Eubacterium_dolichum	0.784352	0.219475	0.438949	1	0.649889	0.745096
Eubacterium_eligens	0.0595757	0.940578	0.119151	0.407101	1	0.441026
Eubacterium_hallii	0.0288874	0.971201	0.0577748	0.236877	1	0.271043
Eubacterium_infirmum	1	1	NA	1	1	NA
Eubacterium_limosum	0.784352	0.219475	0.438949	1	0.649889	0.745096
Eubacterium_ramulus	0.0899836	0.910258	0.179967	0.464974	1	0.517315
Eubacterium_rectale	0.0716895	0.928483	0.143379	0.449536	1	0.496605
Eubacterium_siraeum	0.802213	0.198209	0.396418	1	0.649889	0.745096
Eubacterium_sp_3_1_31	0.999808	0.000193917	0.000387834	1	0.0103358	0.00666825
Eubacterium_ventriosum	0.00860214	0.991434	0.0172043	0.106626	1	0.116713
Facklamia_hominis	0.784352	0.219475	0.438949	1	0.649889	0.745096
Facklamia_unclassified	0.101195	0.901089	0.20239	0.464974	1	0.517315
Faecalibacterium_prausnitzii	0.00206306	0.997945	0.00412611	0.0347761	1	0.0454219
Finegoldia_magna	0.565821	0.437145	0.87429	1	1	1
Flavonifractor_plautii	0.999291	0.000712348	0.0014247	1	0.0271201	0.0180801
Fretibacterium_fastidiosum	0.784352	0.219475	0.438949	1	0.649889	0.745096
Fusobacterium_mortiferum	0.981562	0.0186634	0.0373268	1	0.236847	0.198952
Fusobacterium_nucleatum	1	4.93142e-08	9.86283e-08	1	2.62845e-05	1.05138e-05
Fusobacterium_periodonticum	0.913064	0.0881347	0.176269	1	0.541816	0.517315
Fusobacterium_ulcerans	1	1	NA	1	1	NA
Gardnerella_vaginalis	1	1	NA	1	1	NA
Gemella_haemolysans	1	1	NA	1	1	NA
Gemella_morbillorum	0.913064	0.0881347	0.176269	1	0.541816	0.517315
Gemella_sanguinis	1	1	NA	1	1	NA
Gemella_unclassified	0.784352	0.219475	0.438949	1	0.649889	0.745096
Gordonibacter_pamelaeae	0.901561	0.0993025	0.198605	1	0.575307	0.517315
Granulicatella_adiacens	0.0716041	0.929124	0.143208	0.449536	1	0.496605
Granulicatella_elegans	1	1	NA	1	1	NA
Granulicatella_unclassified	0.0510734	0.949191	0.102147	0.358186	1	0.4063
Granulicella_unclassified	0.101195	0.901089	0.20239	0.464974	1	0.517315
Haemophilus_haemolyticus	0.447715	0.553935	0.89543	1	1	1
Haemophilus_influenzae	0.866523	0.135472	0.270943	1	0.649889	0.633389
Haemophilus_parahaemolyticus	0.313183	0.689129	0.626366	1	1	0.963354
Haemophilus_parainfluenzae	0.00208787	0.997921	0.00417575	0.0347761	1	0.0454219
Haemophilus_paraphrohaemolyticus	0.941982	0.0587797	0.117559	1	0.47469	0.438176
Haemophilus_phage_HP1	1	1	NA	1	1	NA
Haemophilus_pittmaniae	0.784352	0.219475	0.438949	1	0.649889	0.745096
Haemophilus_sputorum	0.827863	0.173114	0.346228	1	0.649889	0.738158
Hafnia_alvei	0.101195	0.901089	0.20239	0.464974	1	0.517315
Holdemania_filiformis	0.268263	0.732232	0.536525	1	1	0.879902
Holdemania_unclassified	0.995799	0.00422141	0.00844283	1	0.0958476	0.0750004
Hollyhock_leaf_crumple_virus_satellite_DNA	1	1	NA	1	1	NA
Human_adenovirus_B	1	1	NA	1	1	NA
Human_adenovirus_D	0.150123	0.851628	0.300245	0.642506	1	0.680981
Human_adenovirus_E	1	1	NA	1	1	NA
Human_adenovirus_F	1	1	NA	1	1	NA
Human_herpesvirus_1	1	1	NA	1	1	NA
Human_herpesvirus_6B	1	1	NA	1	1	NA
Jaagsiekte_sheep_retrovirus	0.784352	0.219475	0.438949	1	0.649889	0.745096
Jonquetella_anthropi	0.0351281	0.96558	0.0702562	0.260045	1	0.304443
Kingella_unclassified	1	1	NA	1	1	NA
Klebsiella_oxytoca	0.846541	0.154077	0.308155	1	0.649889	0.690111
Klebsiella_phage_KP15	1	1	NA	1	1	NA
Klebsiella_phage_KP27	1	1	NA	1	1	NA
Klebsiella_phage_KP36	0.364871	0.638586	0.729742	1	1	1
Klebsiella_phage_phiKO2	1	1	NA	1	1	NA
Klebsiella_pneumoniae	0.492515	0.508273	0.985029	1	1	1
Klebsiella_sp_MS_92_3	1	1	NA	1	1	NA
Klebsiella_unclassified	0.769147	0.231766	0.463533	1	0.675035	0.773259
Kocuria_unclassified	1	1	NA	1	1	NA
Lachnospiraceae_bacterium_1_1_57FAA	0.0119846	0.988064	0.0239693	0.130364	1	0.148554
Lachnospiraceae_bacterium_1_4_56FAA	0.704575	0.296326	0.592653	1	0.833607	0.94277
Lachnospiraceae_bacterium_2_1_46FAA	0.784352	0.219475	0.438949	1	0.649889	0.745096
Lachnospiraceae_bacterium_2_1_58FAA	0.8693	0.131077	0.262153	1	0.649889	0.633389
Lachnospiraceae_bacterium_3_1_46FAA	6.99735e-10	1	1.39947e-09	1.2432e-07	1	2.48639e-07
Lachnospiraceae_bacterium_3_1_57FAA_CT1	0.821361	0.179051	0.358101	1	0.649889	0.745096
Lachnospiraceae_bacterium_4_1_37FAA	0.762162	0.239073	0.478145	1	0.692531	0.793929
Lachnospiraceae_bacterium_5_1_57FAA	0.837855	0.162731	0.325461	1	0.649889	0.710946
Lachnospiraceae_bacterium_5_1_63FAA	0.377151	0.623344	0.754303	1	1	1
Lachnospiraceae_bacterium_6_1_63FAA	0.579368	0.421605	0.84321	1	1	1
Lachnospiraceae_bacterium_7_1_58FAA	0.451278	0.549243	0.902556	1	1	1
Lachnospiraceae_bacterium_8_1_57FAA	0.928473	0.0717421	0.143484	1	0.541816	0.496605
Lachnospiraceae_bacterium_9_1_43BFAA	0.600619	0.400328	0.800656	1	1	1
Lactobacillus_acidophilus	0.507335	0.494132	0.988265	1	1	1
Lactobacillus_amylovorus	0.101195	0.901089	0.20239	0.464974	1	0.517315
Lactobacillus_animalis	1	1	NA	1	1	NA
Lactobacillus_casei_paracasei	0.835732	0.165358	0.330715	1	0.649889	0.712176
Lactobacillus_crispatus	0.101195	0.901089	0.20239	0.464974	1	0.517315
Lactobacillus_curvatus	0.101195	0.901089	0.20239	0.464974	1	0.517315
Lactobacillus_delbrueckii	1	1	NA	1	1	NA
Lactobacillus_fermentum	0.30398	0.698302	0.60796	1	1	0.953067
Lactobacillus_gasseri	0.0331777	0.967038	0.0663554	0.260045	1	0.304443
Lactobacillus_jensenii	1	1	NA	1	1	NA
Lactobacillus_johnsonii	1	1	NA	1	1	NA
Lactobacillus_mucosae	1	1	NA	1	1	NA
Lactobacillus_oris	0.615704	0.385975	0.771949	1	1	1
Lactobacillus_phage_Lc_Nu	0.793776	0.207897	0.415795	1	0.649889	0.745096
Lactobacillus_phage_PL_1	1	1	NA	1	1	NA
Lactobacillus_plantarum	0.0257954	0.974554	0.0515908	0.221757	1	0.25699
Lactobacillus_reuteri	1	1	NA	1	1	NA
Lactobacillus_rhamnosus	0.268212	0.733549	0.536424	1	1	0.879902
Lactobacillus_ruminis	0.229129	0.772278	0.458257	0.897982	1	0.768085
Lactobacillus_sakei	1	1	NA	1	1	NA
Lactobacillus_salivarius	0.784352	0.219475	0.438949	1	0.649889	0.745096
Lactobacillus_sanfranciscensis	0.784352	0.219475	0.438949	1	0.649889	0.745096
Lactobacillus_vaginalis	0.101195	0.901089	0.20239	0.464974	1	0.517315
Lactococcus_garvieae	1	1	NA	1	1	NA
Lactococcus_lactis	0.562746	0.438653	0.877306	1	1	1
Lactococcus_phage_936_sensu_lato	0.156985	0.844418	0.313969	0.658841	1	0.700191
Lactococcus_phage_BM13	1	1	NA	1	1	NA
Lactococcus_phage_P680	0.941982	0.0587797	0.117559	1	0.47469	0.438176
Lautropia_mirabilis	1	1	NA	1	1	NA
Leuconostoc_gelidum	1	1	NA	1	1	NA
Leuconostoc_lactis	0.866523	0.135472	0.270943	1	0.649889	0.633389
Leuconostoc_phage_P793	1	1	NA	1	1	NA
Leuconostoc_unclassified	0.913064	0.0881347	0.176269	1	0.541816	0.517315
Marvinbryantia_formatexigens	1	1	NA	1	1	NA
Megamonas_funiformis	0.98499	0.0151362	0.0302723	1	0.206861	0.173496
Megamonas_hypermegale	0.992437	0.00763721	0.0152744	1	0.123635	0.110017
Megamonas_rupellensis	0.992288	0.00778787	0.0155757	1	0.123635	0.110621
Megamonas_unclassified	0.882873	0.11766	0.23532	1	0.649889	0.5861
Megasphaera_micronuciformis	0.376791	0.624437	0.753583	1	1	1
Megasphaera_unclassified	0.00192471	0.99809	0.00384942	0.0341957	1	0.044603
Methanobrevibacter_smithii	0.568784	0.434179	0.868357	1	1	1
Methanobrevibacter_unclassified	0.784352	0.219475	0.438949	1	0.649889	0.745096
Micrococcus_luteus	0.784352	0.219475	0.438949	1	0.649889	0.745096
Mitsuokella_multacida	1	1	NA	1	1	NA
Mitsuokella_unclassified	0.517619	0.484235	0.96847	1	1	1
Morganella_morganii	0.999076	0.000933675	0.00186735	1	0.0324979	0.0231464
Mouse_mammary_tumor_virus	0.101195	0.901089	0.20239	0.464974	1	0.517315
Mulikevirus_unclassified	1	1	NA	1	1	NA
Murine_osteosarcoma_virus	0.101195	0.901089	0.20239	0.464974	1	0.517315
Naumovozyma_unclassified	1	1	NA	1	1	NA
Neisseria_flavescens	0.784352	0.219475	0.438949	1	0.649889	0.745096
Neisseria_meningitidis	0.784352	0.219475	0.438949	1	0.649889	0.745096
Neisseria_subflava	0.866523	0.135472	0.270943	1	0.649889	0.633389
Neisseria_unclassified	0.551521	0.450056	0.900112	1	1	1
Nocardioides_unclassified	1	1	NA	1	1	NA
Odoribacter_laneus	1	1	NA	1	1	NA
Odoribacter_splanchnicus	0.28145	0.719103	0.562901	1	1	0.914714
Odoribacter_unclassified	0.298921	0.702095	0.597842	1	1	0.944338
Olsenella_unclassified	0.784352	0.219475	0.438949	1	0.649889	0.745096
Oscillibacter_sp_KLE_1728	0.995203	0.00483302	0.00966604	1	0.10304	0.0817778
Oscillibacter_sp_KLE_1745	0.808986	0.191872	0.383745	1	0.649889	0.745096
Oscillibacter_unclassified	0.971098	0.0289859	0.0579717	1	0.315295	0.271043
Oxalobacter_formigenes	0.784352	0.219475	0.438949	1	0.649889	0.745096
P22likevirus_unclassified	0.784352	0.219475	0.438949	1	0.649889	0.745096
Pantoea_agglomerans	0.784352	0.219475	0.438949	1	0.649889	0.745096
Pantoea_unclassified	0.365992	0.635342	0.731984	1	1	1
Parabacteroides_distasonis	0.295852	0.704627	0.591705	1	1	0.94277
Parabacteroides_goldsteinii	0.013125	0.987127	0.02625	0.134531	1	0.155458
Parabacteroides_johnsonii	0.999593	0.000410927	0.000821854	1	0.0199113	0.012168
Parabacteroides_merdae	0.00538289	0.994637	0.0107658	0.0717271	1	0.0869419
Parabacteroides_sp_20_3	0.364871	0.638586	0.729742	1	1	1
Parabacteroides_sp_D13	0.0169286	0.983246	0.0338572	0.161124	1	0.189957
Parabacteroides_unclassified	0.4004	0.600221	0.800799	1	1	1
Paracoccus_unclassified	0.784352	0.219475	0.438949	1	0.649889	0.745096
Paraprevotella_clara	0.0742916	0.926006	0.148583	0.452461	1	0.504008
Paraprevotella_unclassified	0.232123	0.768408	0.464246	0.903077	1	0.773259
Paraprevotella_xylaniphila	0.6347	0.36599	0.73198	1	0.995269	1
Parasutterella_excrementihominis	0.0134326	0.986616	0.0268651	0.135086	1	0.157353
Parvimonas_micra	0.941982	0.0587797	0.117559	1	0.47469	0.438176
Parvimonas_unclassified	0.954967	0.0454515	0.090903	1	0.425453	0.368029
Pediococcus_acidilactici	0.866523	0.135472	0.270943	1	0.649889	0.633389
Pediococcus_lolii	0.784352	0.219475	0.438949	1	0.649889	0.745096
Pediococcus_pentosaceus	1	1	NA	1	1	NA
Pediococcus_unclassified	1	1	NA	1	1	NA
Pedobacter_unclassified	0.454556	0.547763	0.909113	1	1	1
Peptoniphilus_duerdenii	0.784352	0.219475	0.438949	1	0.649889	0.745096
Peptoniphilus_harei	0.866523	0.135472	0.270943	1	0.649889	0.633389
Peptoniphilus_lacrimalis	0.702842	0.299424	0.598849	1	0.835567	0.944338
Peptostreptococcaceae_noname_unclassified	0.248979	0.751537	0.497958	0.961637	1	0.82426
Peptostreptococcus_anaerobius	0.922985	0.0774706	0.154941	1	0.541816	0.516148
Peptostreptococcus_stomatis	0.99931	0.000697599	0.0013952	1	0.0271201	0.0180801
Peptostreptococcus_unclassified	0.627393	0.37427	0.74854	1	1	1
Phascolarctobacterium_succinatutens	0.960441	0.0397992	0.0795984	1	0.400245	0.336714
PhiCD119likevirus_unclassified	0.687544	0.314215	0.62843	1	0.862078	0.963354
Porcine_type_C_oncovirus	0.343914	0.657701	0.687828	1	1	1
Porphyromonas_asaccharolytica	0.901361	0.0990599	0.19812	1	0.575307	0.517315
Porphyromonas_bennonis	0.994258	0.00579858	0.0115972	1	0.109867	0.0915554
Porphyromonas_endodontalis	0.784352	0.219475	0.438949	1	0.649889	0.745096
Porphyromonas_somerae	0.836492	0.164452	0.328905	1	0.649889	0.712176
Porphyromonas_uenonis	0.903933	0.0966732	0.193346	1	0.575307	0.517315
Prevotella_amnii	1	1	NA	1	1	NA
Prevotella_bergensis	0.337473	0.66413	0.674946	1	1	1
Prevotella_bivia	0.798153	0.202595	0.405191	1	0.649889	0.745096
Prevotella_buccae	0.708751	0.292512	0.585024	1	0.833607	0.942047
Prevotella_buccalis	0.991414	0.00864945	0.0172989	1	0.12806	0.116713
Prevotella_copri	0.883066	0.117269	0.234538	1	0.649889	0.5861
Prevotella_dentalis	1	1	NA	1	1	NA
Prevotella_denticola	0.7051	0.297158	0.594316	1	0.833607	0.94277
Prevotella_disiens	0.917377	0.083104	0.166208	1	0.541816	0.517315
Prevotella_histicola	1	1	NA	1	1	NA
Prevotella_intermedia	1	1	NA	1	1	NA
Prevotella_melaninogenica	0.784352	0.219475	0.438949	1	0.649889	0.745096
Prevotella_nigrescens	0.101195	0.901089	0.20239	0.464974	1	0.517315
Prevotella_oralis	0.0747028	0.925884	0.149406	0.452461	1	0.504008
Prevotella_oris	0.863157	0.138019	0.276038	1	0.649889	0.639688
Prevotella_oulorum	0.784352	0.219475	0.438949	1	0.649889	0.745096
Prevotella_pallens	1	1	NA	1	1	NA
Prevotella_salivae	0.784352	0.219475	0.438949	1	0.649889	0.745096
Prevotella_stercorea	0.0635185	0.937291	0.127037	0.417967	1	0.457505
Prevotella_timonensis	0.562101	0.43903	0.87806	1	1	1
Propionibacterium_acnes	0.112263	0.888159	0.224526	0.502824	1	0.564491
Propionibacterium_granulosum	1	1	NA	1	1	NA
Propionibacterium_phage_P100_A	0.151887	0.849877	0.303774	0.642506	1	0.683171
Propionibacterium_phage_P100D	1	1	NA	1	1	NA
Propionibacterium_phage_P101A	0.101195	0.901089	0.20239	0.464974	1	0.517315
Propionibacterium_phage_P14_4	1	1	NA	1	1	NA
Propionibacterium_phage_PAD20	0.308567	0.69373	0.617133	1	1	0.956198
Propionibacterium_phage_PAS50	1	1	NA	1	1	NA
Propionibacterium_phage_PHL060L00	1	1	NA	1	1	NA
Propionibacterium_phage_PHL112N00	0.784352	0.219475	0.438949	1	0.649889	0.745096
Proteus_mirabilis	0.999527	0.000476981	0.000953962	1	0.0211859	0.0133806
Proteus_penneri	0.457978	0.543272	0.915955	1	1	1
Proteus_unclassified	0.993889	0.00618386	0.0123677	1	0.109867	0.0915554
Providencia_alcalifaciens	1	1	NA	1	1	NA
Providencia_rettgeri	1	1	NA	1	1	NA
Providencia_unclassified	1	1	NA	1	1	NA
Pseudoflavonifractor_capillosus	0.738538	0.262238	0.524476	1	0.755529	0.865466
Pseudomonas_aeruginosa	0.101195	0.901089	0.20239	0.464974	1	0.517315
Pseudomonas_fragi	1	1	NA	1	1	NA
Pseudomonas_mendocina	0.010306	0.98984	0.0206119	0.120256	1	0.134921
Pseudomonas_phage_JG024	1	1	NA	1	1	NA
Pseudomonas_unclassified	0.160598	0.840116	0.321195	0.663554	1	0.704514
Rahnella_aquatilis	1	1	NA	1	1	NA
Raoultella_ornithinolytica	0.866523	0.135472	0.270943	1	0.649889	0.633389
Roseburia_hominis	2.45084e-07	1	4.90167e-07	2.61259e-05	1	4.35432e-05
Roseburia_intestinalis	0.0002208	0.99978	0.000441601	0.00534939	1	0.00735541
Roseburia_inulinivorans	4.75904e-07	1	9.51808e-07	4.22761e-05	1	7.24733e-05
Roseburia_unclassified	0.966587	0.0335256	0.0670512	1	0.350375	0.304443
Roseolovirus_unclassified	1	1	NA	1	1	NA
Rothia_dentocariosa	0.361414	0.642031	0.722828	1	1	1
Rothia_mucilaginosa	0.0343719	0.96583	0.0687439	0.260045	1	0.304443
Rothia_unclassified	0.01837	0.981789	0.0367399	0.168814	1	0.198952
Ruminococcaceae_bacterium_D16	0.995703	0.00431584	0.00863168	1	0.0958476	0.075421
Ruminococcus_albus	0.0549699	0.94532	0.10994	0.380506	1	0.434059
Ruminococcus_bromii	0.0866919	0.913567	0.173384	0.464974	1	0.517315
Ruminococcus_callidus	2.5427e-08	1	5.08541e-08	3.38815e-06	1	6.7763e-06
Ruminococcus_champanellensis	0.784352	0.219475	0.438949	1	0.649889	0.745096
Ruminococcus_flavefaciens	0.364871	0.638586	0.729742	1	1	1
Ruminococcus_gnavus	0.875036	0.125227	0.250454	1	0.649889	0.620893
Ruminococcus_lactaris	8.73288e-05	0.999913	0.000174658	0.00273801	1	0.00443298
Ruminococcus_obeum	0.0341484	0.965947	0.0682968	0.260045	1	0.304443
Ruminococcus_sp_5_1_39BFAA	0.685646	0.315394	0.630789	1	0.862078	0.963354
Ruminococcus_torques	0.106263	0.893969	0.212526	0.484087	1	0.539411
Saccharomyces_cerevisiae	0.468504	0.533824	0.937007	1	1	1
Scardovia_unclassified	0.144641	0.856486	0.289282	0.631914	1	0.661747
Scardovia_wiggsiae	0.0254462	0.974899	0.0508923	0.221757	1	0.255902
Shigella_flexneri	1	1	NA	1	1	NA
Shigella_sonnei	0.361414	0.642031	0.722828	1	1	1
Shuttleworthia_satelles	1	1	NA	1	1	NA
Slackia_piriformis	0.913064	0.0881347	0.176269	1	0.541816	0.517315
Slackia_unclassified	0.784352	0.219475	0.438949	1	0.649889	0.745096
Solobacterium_moorei	0.941982	0.0587797	0.117559	1	0.47469	0.438176
Staphylococcus_aureus	1	1	NA	1	1	NA
Staphylococcus_epidermidis	1	1	NA	1	1	NA
Staphylococcus_phage_3A	1	1	NA	1	1	NA
Streptococcus_agalactiae	0.941982	0.0587797	0.117559	1	0.47469	0.438176
Streptococcus_anginosus	0.903273	0.0975802	0.19516	1	0.575307	0.517315
Streptococcus_australis	0.912129	0.088439	0.176878	1	0.541816	0.517315
Streptococcus_constellatus	0.784352	0.219475	0.438949	1	0.649889	0.745096
Streptococcus_cristatus	0.101195	0.901089	0.20239	0.464974	1	0.517315
Streptococcus_dysgalactiae	0.784352	0.219475	0.438949	1	0.649889	0.745096
Streptococcus_gallolyticus	0.0351281	0.96558	0.0702562	0.260045	1	0.304443
Streptococcus_gordonii	0.0729521	0.927624	0.145904	0.452133	1	0.498506
Streptococcus_infantarius	0.0351281	0.96558	0.0702562	0.260045	1	0.304443
Streptococcus_infantis	0.129379	0.871284	0.258759	0.574661	1	0.633389
Streptococcus_intermedius	0.978323	0.0218847	0.0437693	1	0.259212	0.222181
Streptococcus_lutetiensis	0.271751	0.730021	0.543503	1	1	0.88861
Streptococcus_macedonicus	0.013125	0.987127	0.02625	0.134531	1	0.155458
Streptococcus_mitis_oralis_pneumoniae	0.0377715	0.962412	0.0755429	0.275783	1	0.324713
Streptococcus_mutans	0.0611132	0.939673	0.122226	0.412321	1	0.44621
Streptococcus_parasanguinis	0.000102047	0.999899	0.000204095	0.00302174	1	0.00461864
Streptococcus_pasteurianus	0.00506339	0.995031	0.0101268	0.0691997	1	0.0843371
Streptococcus_peroris	1	1	NA	1	1	NA
Streptococcus_phage_ALQ13_2	1	1	NA	1	1	NA
Streptococcus_pseudopneumoniae	0.784352	0.219475	0.438949	1	0.649889	0.745096
Streptococcus_salivarius	7.99985e-05	0.99992	0.000159997	0.00266495	1	0.00426392
Streptococcus_sanguinis	0.0140011	0.986164	0.0280021	0.138196	1	0.16223
Streptococcus_thermophilus	0.484733	0.515977	0.969466	1	1	1
Streptococcus_tigurinus	1	1	NA	1	1	NA
Streptococcus_vestibularis	0.197601	0.803459	0.395202	0.78598	1	0.745096
Subdoligranulum_sp_4_3_54A2FAA	0.508348	0.493507	0.987014	1	1	1
Subdoligranulum_unclassified	0.00882408	0.991206	0.0176482	0.106892	1	0.117581
Subdoligranulum_variabile	1	1	NA	1	1	NA
Sutterella_wadsworthensis	0.196708	0.803771	0.393417	0.78598	1	0.745096
Synergistes_sp_3_1_syn1	1	1	NA	1	1	NA
Tetragenococcus_halophilus	1	1	NA	1	1	NA
Torque_teno_virus	1	1	NA	1	1	NA
Torque_teno_virus_16	1	1	NA	1	1	NA
Treponema_lecithinolyticum	0.784352	0.219475	0.438949	1	0.649889	0.745096
Turicibacter_sanguinis	0.159263	0.841544	0.318525	0.663179	1	0.701545
Turicibacter_unclassified	0.174764	0.825959	0.349527	0.705675	1	0.742223
Ureaplasma_unclassified	0.784352	0.219475	0.438949	1	0.649889	0.745096
Varibaculum_cambriense	0.784352	0.219475	0.438949	1	0.649889	0.745096
Veillonella_atypica	0.000164895	0.999836	0.00032979	0.00418519	1	0.00606131
Veillonella_dispar	0.000139323	0.999861	0.000278647	0.00371297	1	0.00530424
Veillonella_parvula	1.78318e-05	0.999982	3.56635e-05	0.00077727	1	0.00126306
Veillonella_ratti	0.000390765	0.999614	0.000781529	0.0083311	1	0.0119016
Veillonella_sp_3_1_44	0.101195	0.901089	0.20239	0.464974	1	0.517315
Veillonella_unclassified	0.00315563	0.996857	0.00631125	0.0480557	1	0.0611618
Vicia_cryptic_virus	1	1	NA	1	1	NA
Weissella_cibaria	0.784352	0.219475	0.438949	1	0.649889	0.745096
Weissella_confusa	0.784352	0.219475	0.438949	1	0.649889	0.745096
Weissella_phage_phiYS61	1	1	NA	1	1	NA
Weissella_unclassified	0.866523	0.135472	0.270943	1	0.649889	0.633389
Wohlfahrtiimonas_chitiniclastica	0.981562	0.0186634	0.0373268	1	0.236847	0.198952
Yersinia_enterocolitica	0.784352	0.219475	0.438949	1	0.649889	0.745096
Yersinia_unclassified	1	1	NA	1	1	NA

## Sheet: 5.classifiers_test
microbe	meanAUC	stdAUC	p.value (AUC>0.5)	fdr	NOD (out of 317)
Dorea_longicatena	0.722416	0.0187468	9.0763e-33	2.34169e-30	182
Coprococcus_comes	0.714321	0.0187902	1.9515e-30	5.03487e-28	146
Fusobacterium_nucleatum	0.604366	0.00938657	5.09006e-29	1.31324e-26	41
Lachnospiraceae_bacterium_3_1_46FAA	0.692444	0.0197465	9.61593e-23	2.48091e-20	169
Clostridium_symbiosum	0.657473	0.0194627	2.95873e-16	7.63352e-14	205
Roseburia_hominis	0.659367	0.0202264	1.64793e-15	4.25165e-13	167
Roseburia_inulinivorans	0.657584	0.0203736	5.18294e-15	1.3372e-12	183
Alistipes_shahii	0.639992	0.0193426	2.28466e-13	5.89443e-11	141
Desulfovibrio_piger	0.55747	0.0081988	1.19506e-12	3.08324e-10	25
Erysipelotrichaceae_bacterium_5_2_54FAA	0.554441	0.00781111	1.58893e-12	4.09943e-10	24
Bacteroides_stercoris	0.642131	0.0205595	2.37035e-12	6.11551e-10	201
Clostridium_bolteae	0.642693	0.0206862	2.63732e-12	6.80428e-10	224
Eubacterium_sp_3_1_31	0.559709	0.00887096	8.43632e-12	2.17657e-09	29
Veillonella_parvula	0.635626	0.0202539	1.06877e-11	2.75742e-09	205
Bacteroidales_bacterium_ph8	0.584895	0.0129472	2.74414e-11	7.07988e-09	60
Clostridium_citroniae	0.605426	0.0165419	9.25085e-11	2.38672e-08	97
Clostridium_clostridioforme	0.610209	0.0175423	1.66631e-10	4.29908e-08	124
Collinsella_aerofaciens	0.626336	0.020344	2.64916e-10	6.83482e-08	206
Peptostreptococcus_stomatis	0.540627	0.00667594	5.80438e-10	1.49753e-07	16
Clostridium_asparagiforme	0.603576	0.0170224	5.83575e-10	1.50562e-07	110
Parabacteroides_johnsonii	0.549057	0.00814023	8.3786e-10	2.16168e-07	22
Morganella_morganii	0.543446	0.0074829	3.19731e-09	8.24905e-07	20
Proteus_mirabilis	0.559314	0.0103497	4.99179e-09	1.28788e-06	34
Bacteroides_sp_2_1_22	0.547902	0.00839894	5.87396e-09	1.51548e-06	24
Collinsella_intestinalis	0.532986	0.00583297	7.79177e-09	2.01028e-06	13
Dysgonomonas_unclassified	0.530634	0.00562515	2.57708e-08	6.64886e-06	12
Bacteroides_ovatus	0.610477	0.0204242	3.16622e-08	8.16885e-06	240
Roseburia_intestinalis	0.614002	0.0217759	8.23858e-08	2.12555e-05	204
Flavonifractor_plautii	0.604164	0.0201556	1.18326e-07	3.0528e-05	225
Bacteroides_thetaiotaomicron	0.605817	0.0205401	1.29041e-07	3.32925e-05	154
Proteus_unclassified	0.525261	0.00501407	2.35211e-07	6.06845e-05	10
Dysgonomonas_gadei	0.525569	0.00512877	3.09209e-07	7.97758e-05	10
Anaerofustis_stercorihominis	0.525493	0.00512999	3.35877e-07	8.66562e-05	10
Burkholderiales_bacterium_1_1_47	0.598625	0.0201785	5.1029e-07	0.000131655	148
Porphyromonas_bennonis	0.531647	0.00655081	6.79224e-07	0.00017524	15
Bifidobacterium_bifidum	0.594958	0.0196924	7.10353e-07	0.000183271	166
Faecalibacterium_prausnitzii	0.595416	0.0201482	1.09149e-06	0.000281604	289
Clostridium_ramosum	0.557396	0.0124181	1.90027e-06	0.000490269	50
Coprobacillus_unclassified	0.576958	0.0166785	1.97321e-06	0.000509088	96
Megamonas_hypermegale	0.528887	0.00637769	2.95713e-06	0.000762939	14
Megamonas_rupellensis	0.528804	0.00638555	3.22993e-06	0.000833321	14
Oscillibacter_sp_KLE_1728	0.541564	0.00934146	4.30451e-06	0.00111056	27
Clostridiaceae_bacterium_JC118	0.571256	0.0161133	4.88512e-06	0.00126036	86
Haemophilus_parainfluenzae	0.593539	0.0211763	5.00029e-06	0.00129007	211
Anaerostipes_unclassified	0.549591	0.0112363	5.08626e-06	0.00131226	41
Holdemania_unclassified	0.569096	0.0159858	7.71945e-06	0.00199162	85
Alistipes_indistinctus	0.53721	0.00863166	8.13203e-06	0.00209806	25
Veillonella_unclassified	0.590432	0.0210601	8.77409e-06	0.00226372	220
Prevotella_buccalis	0.53735	0.00874365	9.70171e-06	0.00250304	25
Wohlfahrtiimonas_chitiniclastica	0.517971	0.00424048	1.12775e-05	0.00290959	7
Clostridiales_bacterium_1_7_47FAA	0.579065	0.0186577	1.12923e-05	0.00291341	131
Ruminococcaceae_bacterium_D16	0.572781	0.0174858	1.57555e-05	0.00406492	106
Bacteroides_nordii	0.539379	0.00947757	1.62659e-05	0.00419661	26
Fusobacterium_mortiferum	0.517721	0.00435773	2.38547e-05	0.00615452	7
Parabacteroides_merdae	0.583352	0.0206621	2.74095e-05	0.00707166	190
Clostridium_nexile	0.564558	0.016612	5.09112e-05	0.0131351	92
Megamonas_funiformis	0.527537	0.00711382	5.42206e-05	0.0139889	16
Alistipes_finegoldii	0.579104	0.0206374	6.328e-05	0.0163262	140
Streptococcus_intermedius	0.521472	0.00564478	7.12376e-05	0.0183793	11
Dialister_micraerophilus	0.515221	0.0040506	8.57357e-05	0.0221198	6
Campylobacter_hominis	0.515159	0.00403687	8.65857e-05	0.0223391	6
Eggerthella_unclassified	0.557084	0.0153245	9.76405e-05	0.0251912	74
Campylobacter_concisus	0.515065	0.00404807	9.89888e-05	0.0255391	6
Bacteroides_uniformis	0.576169	0.0204815	0.000100029	0.0258075	232
Collinsella_unclassified	0.525094	0.00677897	0.000107072	0.0276246	15
Subdoligranulum_unclassified	0.57879	0.021846	0.000155112	0.0400188	289
Bacteroides_xylanisolvens	0.574427	0.0209423	0.000189771	0.048961	208
Bacteroides_faecis	0.562108	0.01758	0.000205514	0.0530225	103
Bacteroides_coprocola	0.530221	0.00858509	0.00021566	0.0556402	22
Erysipelotrichaceae_bacterium_2_2_44A	0.542558	0.012213	0.000246417	0.0635756	45
Clostridium_sp_KLE_1755	0.51271	0.00368243	0.000278674	0.0718978	5
Anaerostipes_caccae	0.518708	0.00546239	0.000307533	0.0793435	10
Phascolarctobacterium_succinatutens	0.526667	0.00861368	0.00098111	0.253127	23
Erysipelotrichaceae_bacterium_3_1_53	0.520047	0.00649345	0.00100998	0.260574	13
Parvimonas_unclassified	0.516437	0.00542784	0.00123007	0.317359	9
Eubacterium_hallii	0.560631	0.0204832	0.0015381	0.396829	167
Alistipes_putredinis	0.583431	0.0283346	0.00161744	0.417298	135
Bacteroides_sp_1_1_6	0.516215	0.00556105	0.00177372	0.457621	9
Veillonella_atypica	0.603025	0.0374517	0.00297192	0.766754	135
Oscillibacter_unclassified	0.561786	0.0227201	0.00326953	0.843539	250
Acidaminococcus_intestini	0.470286	0.00845032	0.999781	1	12
Acidaminococcus_unclassified	0.423558	0.0134094	1	1	37
Actinobacillus_unclassified	0.479526	0.0113798	0.964	1	28
Adlercreutzia_equolifaciens	0.471686	0.0101178	0.997433	1	21
Aggregatibacter_segnis	0.504715	0.00538904	0.190833	1	7
Aggregatibacter_unclassified	0.510871	0.00705307	0.0616247	1	12
Akkermansia_muciniphila	0.521964	0.0180562	0.111908	1	112
Alistipes_onderdonkii	0.471319	0.0194958	0.929371	1	120
Alistipes_senegalensis	0.47098	0.0100531	0.998053	1	20
Alistipes_sp_HGB5	0.476096	0.00818296	0.998257	1	12
Alistipes_unclassified	0.440916	0.0124791	0.999999	1	31
Alloprevotella_unclassified	0.50439	0.00537201	0.206916	1	7
Anaerostipes_hadrus	0.542193	0.0212771	0.0236835	1	173
Anaerotruncus_colihominis	0.540693	0.016234	0.00609389	1	84
Anaerotruncus_unclassified	0.479711	0.0134029	0.934961	1	45
Bacteroides_caccae	0.509262	0.0229692	0.343382	1	214
Bacteroides_cellulosilyticus	0.485945	0.016062	0.809226	1	64
Bacteroides_clarus	0.447426	0.0112522	0.999999	1	26
Bacteroides_dorei	0.553075	0.0223738	0.00884152	1	151
Bacteroides_eggerthii	0.438851	0.0159854	0.999935	1	70
Bacteroides_finegoldii	0.446044	0.0159529	0.99964	1	67
Bacteroides_fragilis	0.553421	0.0247548	0.015464	1	194
Bacteroides_intestinalis	0.516369	0.00768759	0.0166159	1	17
Bacteroides_massiliensis	0.404878	0.017067	1	1	84
Bacteroides_plebeius	0.522638	0.00931353	0.00753559	1	24
Bacteroides_salyersiae	0.514205	0.00985642	0.0747719	1	26
Bacteroides_sp_3_2_5	0.508762	0.00458487	0.0280034	1	6
Bacteroides_sp_4_3_47FAA	0.521529	0.00861314	0.00621682	1	22
Bacteroides_vulgatus	0.545275	0.022849	0.0237679	1	243
Barnesiella_intestinihominis	0.485271	0.0132245	0.867314	1	42
Bifidobacterium_adolescentis	0.530733	0.117245	0.396613	1	111
Bifidobacterium_animalis	0.525745	0.0115656	0.0130076	1	34
Bifidobacterium_breve	0.466256	0.0132573	0.994541	1	40
Bifidobacterium_catenulatum	0.441902	0.0147663	0.999958	1	54
Bifidobacterium_dentium	0.456128	0.0112999	0.999948	1	25
Bifidobacterium_longum	0.520488	0.0185048	0.134104	1	252
Bifidobacterium_pseudocatenulatum	0.379951	0.016407	1	1	71
Bilophila_unclassified	0.556393	0.0279138	0.0216778	1	146
Bilophila_wadsworthia	0.459419	0.0180553	0.987698	1	87
Blautia_hansenii	0.495132	0.00878251	0.710295	1	17
Blautia_hydrogenotrophica	0.490822	0.00609712	0.933881	1	7
Blautia_producta	0.526459	0.0117591	0.0122212	1	38
Butyricicoccus_pullicaecorum	0.495275	0.0112832	0.662319	1	28
C2likevirus_unclassified	0.461762	0.0168022	0.98857	1	79
Catenibacterium_mitsuokai	0.502458	0.0062312	0.346616	1	9
Citrobacter_freundii	0.5239	0.00980645	0.00740059	1	25
Citrobacter_unclassified	0.523063	0.010643	0.0151189	1	30
Clostridium_bartlettii	0.530514	0.0192149	0.0561412	1	144
Clostridium_difficile	0.502316	0.00750804	0.378874	1	14
Clostridium_hathewayi	0.552918	0.0245621	0.0156021	1	176
Clostridium_innocuum	0.460387	0.0123057	0.999357	1	33
Clostridium_leptum	0.484704	0.0187489	0.792697	1	108
Clostridium_perfringens	0.501153	0.00665892	0.431251	1	11
Clostridium_scindens	0.524999	0.0094199	0.00397944	1	26
Collinsella_stercoris	0.499275	0.00470751	0.561194	1	5
Coprobacter_fastidiosus	0.476571	0.0113144	0.980807	1	28
Coprococcus_catus	0.397877	0.0168699	1	1	73
Coprococcus_sp_ART55_1	0.426899	0.0128256	1	1	32
Dasheen_mosaic_virus	0.506863	0.00559724	0.110057	1	8
Deinococcus_unclassified	0.492438	0.00533364	0.921874	1	5
Desulfovibrio_desulfuricans	0.493385	0.0101812	0.742069	1	24
Dialister_invisus	0.519543	0.0181995	0.141456	1	195
Dorea_formicigenerans	0.523777	0.0300545	0.214437	1	211
Dorea_unclassified	0.533864	0.0165916	0.0206234	1	78
Eggerthella_lenta	0.517583	0.00997598	0.0389857	1	26
Eikenella_corrodens	0.508109	0.00647235	0.10512	1	11
Enterobacter_cloacae	0.468691	0.0103746	0.998727	1	22
Enterococcus_casseliflavus	0.505923	0.00436283	0.0873084	1	5
Enterococcus_faecalis	0.506036	0.00423294	0.0769307	1	5
Enterococcus_faecium	0.500868	0.00822265	0.457973	1	16
Erysipelotrichaceae_bacterium_21_3	0.451125	0.0133841	0.99987	1	40
Erysipelotrichaceae_bacterium_6_1_45	0.452149	0.0160471	0.998568	1	62
Escherichia_coli	0.522268	0.0188406	0.118618	1	244
Escherichia_unclassified	0.48934	0.0205796	0.697772	1	131
Eubacterium_eligens	0.548247	0.0242576	0.0233533	1	197
Eubacterium_ramulus	0.461752	0.0193813	0.975779	1	110
Eubacterium_rectale	0.548171	0.021366	0.0120808	1	264
Eubacterium_siraeum	0.523199	0.0189209	0.110079	1	103
Eubacterium_ventriosum	0.434065	0.0181433	0.999861	1	97
Gordonibacter_pamelaeae	0.511018	0.00481741	0.0110939	1	7
Granulicatella_adiacens	0.488335	0.00584756	0.976975	1	6
Granulicatella_unclassified	0.472651	0.0113132	0.992184	1	29
Haemophilus_haemolyticus	0.498851	0.00664793	0.568606	1	10
Haemophilus_sputorum	0.510692	0.00678117	0.0574326	1	12
Holdemania_filiformis	0.481862	0.0181105	0.84171	1	107
Klebsiella_oxytoca	0.516201	0.0102228	0.056512	1	27
Klebsiella_pneumoniae	0.499075	0.0139099	0.526505	1	51
Klebsiella_unclassified	0.510313	0.00870984	0.118189	1	20
Lachnospiraceae_bacterium_1_1_57FAA	0.439488	0.0173169	0.999762	1	93
Lachnospiraceae_bacterium_1_4_56FAA	0.508635	0.010269	0.20021	1	27
Lachnospiraceae_bacterium_2_1_58FAA	0.526895	0.015382	0.0401883	1	67
Lachnospiraceae_bacterium_3_1_57FAA_CT1	0.524394	0.0165139	0.069813	1	92
Lachnospiraceae_bacterium_4_1_37FAA	0.507307	0.00682897	0.142296	1	11
Lachnospiraceae_bacterium_5_1_57FAA	0.517834	0.0110152	0.0527239	1	33
Lachnospiraceae_bacterium_5_1_63FAA	0.516111	0.0167742	0.168412	1	192
Lachnospiraceae_bacterium_6_1_63FAA	0.502897	0.0109788	0.395941	1	30
Lachnospiraceae_bacterium_7_1_58FAA	0.509281	0.0189921	0.312536	1	181
Lachnospiraceae_bacterium_8_1_57FAA	0.539752	0.0167313	0.00875342	1	93
Lachnospiraceae_bacterium_9_1_43BFAA	0.504136	0.0112115	0.356083	1	31
Lactobacillus_acidophilus	0.500111	0.00760598	0.494193	1	13
Lactobacillus_casei_paracasei	0.509287	0.00577462	0.053889	1	9
Lactobacillus_gasseri	0.473047	0.0101919	0.99591	1	21
Lactobacillus_oris	0.502864	0.00625133	0.323403	1	9
Lactobacillus_phage_Lc_Nu	0.505785	0.00412044	0.0801589	1	5
Lactobacillus_plantarum	0.486002	0.00559253	0.993843	1	5
Lactobacillus_rhamnosus	0.495143	0.00564454	0.805252	1	6
Lactobacillus_ruminis	0.493026	0.0063341	0.864551	1	8
Lactococcus_lactis	0.501817	0.00758274	0.405325	1	14
Lactococcus_phage_936_sensu_lato	0.492659	0.00504033	0.927378	1	5
Megamonas_unclassified	0.518541	0.00987601	0.0302297	1	25
Megasphaera_micronuciformis	0.495577	0.00857443	0.697018	1	17
Megasphaera_unclassified	0.449644	0.0123623	0.999977	1	31
Mitsuokella_unclassified	0.500145	0.00582397	0.490059	1	8
Neisseria_unclassified	0.501397	0.0068585	0.419311	1	11
Odoribacter_splanchnicus	0.485461	0.0164928	0.810994	1	82
Odoribacter_unclassified	0.491903	0.00985984	0.794246	1	21
Oscillibacter_sp_KLE_1745	0.511477	0.008434	0.0867816	1	18
Pantoea_unclassified	0.49583	0.00772523	0.70533	1	14
Parabacteroides_distasonis	0.513173	0.0229522	0.283009	1	141
Parabacteroides_sp_D13	0.478399	0.00767033	0.99757	1	10
Parabacteroides_unclassified	0.493987	0.0175804	0.633828	1	87
Paraprevotella_clara	0.470788	0.0135131	0.98468	1	43
Paraprevotella_unclassified	0.481698	0.016464	0.866859	1	70
Paraprevotella_xylaniphila	0.507444	0.0152664	0.312923	1	61
Parasutterella_excrementihominis	0.534795	0.0599836	0.280933	1	136
Pedobacter_unclassified	0.499147	0.00478389	0.570731	1	5
Peptostreptococcaceae_noname_unclassified	0.482612	0.0170757	0.845734	1	84
Peptostreptococcus_anaerobius	0.518797	0.00814112	0.0104749	1	18
Peptostreptococcus_unclassified	0.503141	0.00622756	0.306978	1	9
PhiCD119likevirus_unclassified	0.504045	0.00528913	0.222189	1	7
Porcine_type_C_oncovirus	0.495786	0.00619863	0.751677	1	9
Porphyromonas_asaccharolytica	0.522988	0.0104068	0.0135901	1	32
Porphyromonas_somerae	0.5107	0.00646996	0.0490864	1	12
Porphyromonas_uenonis	0.515482	0.0069888	0.0133715	1	14
Prevotella_bergensis	0.495769	0.00637584	0.746512	1	9
Prevotella_bivia	0.513362	0.0103147	0.0975866	1	26
Prevotella_buccae	0.506406	0.00736246	0.192129	1	13
Prevotella_copri	0.529886	0.0163833	0.034064	1	74
Prevotella_disiens	0.518558	0.00796469	0.00990237	1	18
Prevotella_oralis	0.48531	0.00712304	0.980413	1	10
Prevotella_oris	0.508753	0.00454266	0.026998	1	6
Prevotella_timonensis	0.502482	0.00929286	0.39471	1	22
Propionibacterium_acnes	0.476829	0.0135492	0.95638	1	39
Proteus_penneri	0.498414	0.00892722	0.570495	1	18
Pseudoflavonifractor_capillosus	0.510624	0.0115184	0.178169	1	33
Pseudomonas_mendocina	0.481571	0.00621535	0.998487	1	6
Pseudomonas_unclassified	0.48551	0.00995262	0.92729	1	21
Roseburia_unclassified	0.549962	0.0189955	0.00426642	1	105
Rothia_mucilaginosa	0.470791	0.0113442	0.994985	1	26
Rothia_unclassified	0.474966	0.00916436	0.996849	1	14
Ruminococcus_albus	0.474456	0.0110239	0.989753	1	27
Ruminococcus_bromii	0.464741	0.0169707	0.981128	1	82
Ruminococcus_callidus	0.377143	0.0159298	1	1	58
Ruminococcus_gnavus	0.537972	0.0221138	0.0429788	1	228
Ruminococcus_lactaris	0.419277	0.0149718	1	1	52
Ruminococcus_obeum	0.559224	0.0241722	0.0071411	1	259
Ruminococcus_sp_5_1_39BFAA	0.506969	0.00917559	0.223764	1	21
Ruminococcus_torques	0.541174	0.0214574	0.0274998	1	293
Saccharomyces_cerevisiae	0.499284	0.00486975	0.558464	1	5
Scardovia_unclassified	0.491059	0.00601068	0.931557	1	7
Scardovia_wiggsiae	0.485854	0.00571002	0.993382	1	5
Streptococcus_anginosus	0.511095	0.00490158	0.0117998	1	7
Streptococcus_australis	0.516398	0.00725851	0.0119353	1	14
Streptococcus_gordonii	0.484992	0.00743082	0.978291	1	10
Streptococcus_infantis	0.484908	0.0094178	0.945482	1	18
Streptococcus_lutetiensis	0.495293	0.00551262	0.803404	1	6
Streptococcus_mitis_oralis_pneumoniae	0.466618	0.0129749	0.994956	1	38
Streptococcus_parasanguinis	0.583788	0.0751692	0.132499	1	130
Streptococcus_salivarius	0.596638	0.0633081	0.0634462	1	136
Streptococcus_sanguinis	0.479515	0.00685074	0.998606	1	8
Streptococcus_thermophilus	0.500022	0.0155383	0.499441	1	66
Streptococcus_vestibularis	0.490585	0.0075797	0.892916	1	12
Subdoligranulum_sp_4_3_54A2FAA	0.500043	0.00609563	0.497188	1	8
Sutterella_wadsworthensis	0.478591	0.0163238	0.905163	1	71
Turicibacter_sanguinis	0.487465	0.00891053	0.920247	1	16
Turicibacter_unclassified	0.485633	0.0101664	0.921205	1	23
Veillonella_dispar	0.481766	0.107325	0.567455	1	123
Veillonella_ratti	0.456528	0.00971864	0.999996	1	17

## Sheet: 6.core_CRC_signature
core.CRC	detected
Anaerococcus_obesiensis	O
Anaerococcus_vaginalis	O
Clostridium_bolteae	O
Clostridium_clostridioforme	O
Clostridium_symbiosum	O
Fusobacterium_nucleatum	O
Fusobacterium_unclassified	X
Gemella_morbillorum	O
Hungatella_hathewayi	X
Parvimonas_micra	O
Parvimonas_unclassified	O
Peptostreptococcus_stomatis	O
Porphyromonas_asaccharolytica	O
Porphyromonas_somerae	O
Porphyromonas_uenonis	O
Prevotella_intermedia	O
Prevotella_nigrescens	O
Ruminococcus_torques	O
Solobacterium_moorei	O
Subdoligranulum_unclassified	O

## Sheet: 7.combined_information
microbe	Spearman	Cor.Pvalue	nonIBD.Pvalue	IBD.Pvalue	Non.Pvalue	Exp.Pvalue	Prior.Pvalue	Posterior.Pvalue	NOD
Abiotrophia_defectiva	-0.00601863	0.81427	0.80351	0.197071	0.234763	0.765938	1	1	2
Acidaminococcus_fermentans	-0.0154	0.547753	0.985499	0.0145312	0.0319358	0.968129	1	1	13
Acidaminococcus_intestini	-0.0478247	0.061795	0.996053	0.00395003	0.00100297	0.998998	0.00388989	0.996154	117
Acidaminococcus_sp_BV3L6	-0.0127968	0.617424	0.965201	0.0348751	0.0618215	0.93831	1	1	9
Acidaminococcus_sp_HPA0509	-0.00425442	0.86811	0.727268	0.273717	0.304872	0.696259	1	1	1
Acidaminococcus_unclassified	-0.0353035	0.16808	0.954737	0.0452856	0.488334	0.511769	2.33079e-05	0.999977	175
Acinetobacter_lwoffii	-0.00425442	0.86811	0.727268	0.273717	0.304872	0.696259	1	1	1
Actinobacillus_unclassified	0.0682283	0.00767149	0.845883	0.154195	0.998141	0.00186098	0.108239	0.892237	85
Actinobaculum_schaalii	-0.00425442	0.86811	0.727268	0.273717	0.304872	0.696259	1	1	1
Actinobaculum_unclassified	-0.00425442	0.86811	0.727268	0.273717	0.304872	0.696259	1	1	1
Actinomyces_europaeus	-0.0073737	0.773489	0.852248	0.148148	0.70455	0.296095	0.784352	0.219475	3
Actinomyces_graevenitzii	-0.0073737	0.773489	0.0584021	0.941797	0.703905	0.29674	0.101195	0.901089	3
Actinomyces_odontolyticus	-0.0104383	0.683687	0.930602	0.0695593	0.402439	0.598072	0.101195	0.901089	6
Actinomyces_turicensis	0.166895	5.36906e-11	0.16722	0.833061	0.924896	0.0752773	0.913064	0.0881347	7
Actinomyces_urogenitalis	-0.00425442	0.86811	0.727268	0.273717	0.304872	0.696259	1	1	1
Adlercreutzia_equolifaciens	-0.0232825	0.36341	1.40431e-07	1	0.0535095	0.946522	0.0269071	0.973275	135
Aerococcus_viridans	-0.00425442	0.86811	0.727268	0.273717	0.304872	0.696259	1	1	1
Aggregatibacter_aphrophilus	-0.00425442	0.86811	0.0487956	0.951503	0.304872	0.696259	1	1	1
Aggregatibacter_segnis	0.133655	1.60252e-07	0.979458	0.020577	0.972744	0.0273042	0.696275	0.305462	18
Aggregatibacter_unclassified	0.170177	2.21307e-11	0.888751	0.111362	0.999657	0.000344058	0.834599	0.166353	25
Akkermansia_muciniphila	-0.0169335	0.508614	4.67905e-19	1	0.576672	0.423394	0.782167	0.218269	527
Alistipes_finegoldii	-0.0449346	0.0792977	2.02837e-19	1	0.584565	0.415495	0.00452536	0.995493	745
Alistipes_indistinctus	-0.0515587	0.0440324	0.00758519	0.992419	2.82837e-12	1	0.991539	0.00852334	332
Alistipes_onderdonkii	-0.0548707	0.0320867	8.83361e-22	1	1.33912e-12	1	0.163796	0.836562	842
Alistipes_putredinis	-0.0872244	0.000647135	8.57406e-28	1	5.01329e-12	1	0.00216314	0.997846	891
Alistipes_senegalensis	-0.0907384	0.000386654	1.20443e-21	1	6.17774e-16	1	0.0197848	0.980359	357
Alistipes_shahii	-0.0768806	0.00265358	1.6339e-35	1	0.310533	0.689522	1.95913e-06	0.999998	713
Alistipes_sp_AP11	-0.0385424	0.132337	3.03774e-05	0.99997	8.78912e-05	0.999912	0.913064	0.0881347	78
Alistipes_sp_HGB5	-0.0308873	0.227862	1.51072e-06	0.999998	0.691267	0.308895	0.01689	0.98327	51
Alistipes_unclassified	-0.0285073	0.265742	0.997797	0.0022049	0.0558835	0.944145	0.000326337	0.999677	185
Alloprevotella_rava	-0.00425442	0.86811	0.727268	0.273717	0.974681	0.0255107	0.101195	0.901089	1
Alloprevotella_tannerae	0.133219	1.75956e-07	0.91165	0.0885631	0.984942	0.0151127	0.562855	0.440115	5
Alloprevotella_unclassified	0.129862	3.57376e-07	0.482481	0.517876	0.999786	0.00021487	0.694538	0.307204	11
Alloscardovia_omnicolens	-0.0104383	0.683687	0.930602	0.0695593	0.997239	0.00277223	0.0627087	0.938093	6
Alternanthera_yellow_vein_betasatellite	-0.00425442	0.86811	0.727268	0.273717	0.304872	0.696259	1	1	1
Anaerococcus_lactolyticus	-0.00425442	0.86811	0.727268	0.273717	0.304872	0.696259	1	1	1
Anaerococcus_obesiensis	0.0821423	0.00131994	0.977638	0.0224095	0.413741	0.58664	0.866523	0.135472	11
Anaerococcus_vaginalis	0.12209	1.72428e-06	0.555651	0.444688	0.639307	0.361044	0.913064	0.0881347	12
Anaerofustis_stercorihominis	0.0264842	0.301177	0.952029	0.0480505	0.999999	1.31625e-06	0.993889	0.00618386	14
Anaeroglobus_geminatus	0.180269	1.29852e-12	0.852248	0.148148	0.999645	0.000357405	0.568784	0.434179	3
Anaerostipes_caccae	0.123563	1.28883e-06	0.070815	0.929248	0.714626	0.285548	0.967883	0.0324188	41
Anaerostipes_hadrus	-0.0310082	0.226047	0.179623	0.820414	0.993789	0.00621363	0.0890851	0.911129	725
Anaerostipes_unclassified	0.142065	2.49821e-08	0.992106	0.00789928	0.980773	0.0192399	0.9948	0.00523257	152
Anaerotruncus_colihominis	0.0179548	0.483385	0.00214334	0.997858	0.866955	0.133086	0.94469	0.0554917	371
Anaerotruncus_unclassified	-0.0441764	0.0845025	5.9211e-07	0.999999	0.000266415	0.999734	0.165978	0.83454	316
Arthrospira_unclassified	-0.00425442	0.86811	0.727268	0.273717	0.304872	0.696259	1	1	1
Atopobium_parvulum	0.155961	9.06947e-10	0.727268	0.273717	0.974681	0.0255107	0.784352	0.219475	1
Atopobium_rimae	0.155961	9.06947e-10	0.727268	0.273717	0.974681	0.0255107	0.784352	0.219475	1
Avian_endogenous_retrovirus_EAV_HP	0.0721356	0.00481323	0.53015	0.470441	0.582612	0.418019	0.784352	0.219475	4
Avian_myelocytomatosis_virus	-0.00425442	0.86811	0.727268	0.273717	0.974681	0.0255107	0.101195	0.901089	1
Bacillus_sp_AP8	-0.00425442	0.86811	0.0487956	0.951503	0.304872	0.696259	1	1	1
Bacteroidales_bacterium_ph8	-0.0709841	0.00553457	3.09834e-10	1	8.29707e-08	1	0.999897	0.000103984	450
Bacteroides_barnesiae	-0.0127968	0.617424	3.06689e-07	1	0.0618215	0.93831	1	1	9
Bacteroides_caccae	0.0220847	0.388624	0.0313962	0.968613	0.76491	0.235135	0.337795	0.662675	1005
Bacteroides_cellulosilyticus	-0.0521797	0.0415431	7.88328e-07	0.999999	2.60097e-09	1	0.274541	0.72606	501
Bacteroides_clarus	-0.0122061	0.633756	0.310126	0.689981	0.877513	0.122554	0.000533074	0.999472	102
Bacteroides_coprocola	0.013902	0.587371	0.99941	0.000590368	0.32436	0.675752	0.979912	0.0202278	115
Bacteroides_dorei	-0.0887401	0.000519382	0.000127524	0.999873	5.29633e-05	0.999947	0.0430072	0.957117	853
Bacteroides_eggerthii	-0.0364203	0.155018	4.78487e-13	1	0.984078	0.0159308	0.0059077	0.994121	278
Bacteroides_faecis	-0.0406087	0.112808	0.0858457	0.914178	0.357064	0.642998	0.987517	0.0125317	549
Bacteroides_finegoldii	-0.0347616	0.17471	4.92627e-12	1	0.141126	0.858918	0.0119829	0.988072	346
Bacteroides_fluxus	-0.0196247	0.443638	0.997301	0.00270463	0.00909715	0.99092	1	1	21
Bacteroides_fragilis	0.00567166	0.824798	1	1.27575e-11	0.97496	0.0250485	0.954552	0.0455721	827
Bacteroides_gallinarum	0.0215246	0.40077	0.974294	0.0257493	0.0636385	0.93646	0.784352	0.219475	17
Bacteroides_intestinalis	0.00336939	0.895368	0.668773	0.331312	5.01994e-05	0.99995	0.899148	0.101425	183
Bacteroides_massiliensis	-0.04624	0.0709485	4.14467e-07	1	0.145844	0.854197	0.000115971	0.999885	442
Bacteroides_nordii	-0.0146556	0.567276	2.38832e-14	1	0.00631256	0.993692	0.993646	0.00640164	189
Bacteroides_oleiciplenus	-0.0299354	0.242524	0.942475	0.0575746	0.000157443	0.999843	1	1	48
Bacteroides_ovatus	-0.0731877	0.00422972	1	1.34582e-09	0.0118083	0.988196	0.000454952	0.999547	1237
Bacteroides_pectinophilus	-0.0127968	0.617424	1.14175e-05	0.999989	0.0618215	0.93831	1	1	9
Bacteroides_plebeius	0.0148459	0.562254	0.319104	0.680989	0.0802384	0.919804	0.929537	0.070836	142
Bacteroides_salyersiae	0.0214088	0.403309	0.165795	0.834266	0.0656089	0.934425	0.823977	0.176711	161
Bacteroides_sp_1_1_30	-0.0154	0.547753	0.985499	0.0145312	0.0319358	0.968129	1	1	13
Bacteroides_sp_1_1_6	-0.00493893	0.847133	0.998724	0.0012781	0.463397	0.5368	0.954127	0.0462969	44
Bacteroides_sp_2_1_22	-0.00234706	0.927007	0.0109392	0.989069	0.540949	0.459176	0.999033	0.000975547	113
Bacteroides_sp_3_1_19	-0.0141567	0.580543	0.977638	0.0224095	0.0442479	0.955843	1	1	11
Bacteroides_sp_3_2_5	-0.0112783	0.659771	0.00364272	0.996369	0.999989	1.10885e-05	0.861981	0.139202	7
Bacteroides_sp_4_3_47FAA	-0.0410754	0.108729	0.0112391	0.988771	0.824791	0.1753	0.92762	0.0727758	88
Bacteroides_sp_9_1_42FAA	-0.0141567	0.580543	0.977638	0.0224095	0.0442479	0.955843	1	1	11
Bacteroides_stercoris	-0.0365403	0.153661	0.00305644	0.996945	0.993403	0.00660015	6.81026e-06	0.999993	904
Bacteroides_thetaiotaomicron	-0.081472	0.00144597	0.00448421	0.995518	1.11556e-18	1	0.000340246	0.999661	1037
Bacteroides_uniformis	-0.129581	3.78921e-07	0.998431	0.00157001	1.3537e-11	1	0.0103786	0.989657	1257
Bacteroides_vulgatus	-0.123012	1.43748e-06	0.127853	0.872175	2.71404e-05	0.999973	0.0807604	0.91943	1250
Bacteroides_xylanisolvens	-0.0396667	0.12141	0.933825	0.0661918	0.645607	0.354448	0.0112673	0.988771	1014
Bacteroidetes_bacterium_oral_taxon_272	-0.00425442	0.86811	0.727268	0.273717	0.304872	0.696259	1	1	1
Bacteroidetes_oral_taxon_274	-0.00601863	0.81427	0.80351	0.197071	0.234763	0.765938	1	1	2
Barnesiella_intestinihominis	-0.0809826	0.00154489	2.49577e-18	1	3.8636e-15	1	0.228733	0.771915	461
Bartonella_unclassified	-0.00425442	0.86811	0.0487956	0.951503	0.304872	0.696259	1	1	1
Bifidobacterium_adolescentis	-0.00169358	0.947295	3.37699e-14	1	0.956644	0.0433719	1.25098e-05	0.999988	508
Bifidobacterium_angulatum	-0.0112783	0.659771	0.945126	0.0549984	0.0874182	0.912776	1	1	7
Bifidobacterium_animalis	0.136307	9.02659e-08	0.999993	7.14364e-06	1	4.27049e-08	0.92316	0.0771799	76
Bifidobacterium_asteroides	-0.00851721	0.739549	0.886497	0.113788	0.152845	0.847537	1	1	4
Bifidobacterium_bifidum	0.122704	1.52769e-06	0.314222	0.685839	1	2.11557e-36	0.00144152	0.998565	394
Bifidobacterium_breve	0.134025	1.48038e-07	0.502294	0.497845	1	8.2907e-13	0.0440972	0.956107	76
Bifidobacterium_catenulatum	0.0977905	0.000130171	0.966223	0.0338012	1	7.37522e-24	0.00384853	0.996173	86
Bifidobacterium_dentium	0.0599915	0.0190933	0.924512	0.0755386	0.998471	0.00153099	0.00282986	0.997194	72
Bifidobacterium_longum	0.0624771	0.0146469	0.620277	0.379774	1	1.15579e-18	0.287446	0.712986	927
Bifidobacterium_pseudocatenulatum	0.0261884	0.306609	0.0564762	0.943549	1	5.68036e-09	5.76484e-07	0.999999	199
Bifidobacterium_pseudolongum	-0.00851721	0.739549	0.886497	0.113788	0.152845	0.847537	1	1	4
Bilophila_unclassified	-0.0750473	0.00335288	1.6252e-10	1	0.000490216	0.99951	0.0281148	0.971974	835
Bilophila_wadsworthia	-0.0557114	0.0295388	0.00105312	0.998947	0.00193957	0.998061	0.0659506	0.934255	487
Blautia_hansenii	0.222708	0	0.990834	0.00918019	1	6.36839e-08	0.367	0.634218	28
Blautia_hydrogenotrophica	-0.0330405	0.197054	0.981711	0.0183017	1.80631e-05	0.999982	0.143514	0.857606	118
Blautia_producta	0.0637004	0.0128145	0.986736	0.0132743	0.999863	0.000137244	0.921039	0.0792915	112
Bordetella_unclassified	-0.00425442	0.86811	0.727268	0.273717	0.304872	0.696259	1	1	1
Brachyspira_pilosicoli	-0.00851721	0.739549	0.886497	0.113788	0.152845	0.847537	1	1	4
Brachyspira_unclassified	-0.0073737	0.773489	0.852248	0.148148	0.18766	0.812843	1	1	3
Burkholderia_unclassified	-0.014791	0.563699	0.784082	0.216169	0.362271	0.63808	0.0351281	0.96558	12
Burkholderiales_bacterium_1_1_47	-0.0452294	0.0773453	0.858974	0.141058	0.997891	0.00210977	0.000661475	0.999342	678
Butyricicoccus_pullicaecorum	0.0910451	0.000369343	0.999995	4.81857e-06	1	1.0958e-07	0.391298	0.609688	59
Butyricimonas_synergistica	-0.0159866	0.532607	9.38591e-09	1	0.0271966	0.972858	1	1	14
Butyrivibrio_crossotus	-0.0330155	0.197394	1.38406e-10	1	0.000427105	0.999574	0.361414	0.642031	58
Butyrivibrio_unclassified	-0.014791	0.563699	0.551918	0.448422	0.362622	0.637729	0.361414	0.642031	12
C2likevirus_unclassified	0.0280135	0.274113	0.0693872	0.930637	0.912347	0.0876845	0.0693591	0.930862	339
Campylobacter_concisus	0.0985016	0.000116159	0.0255031	0.97453	0.535462	0.464782	0.973174	0.02716	28
Campylobacter_curvus	-0.00601863	0.81427	0.80351	0.197071	0.234763	0.765938	1	1	2
Campylobacter_gracilis	0.11991	2.63615e-06	0.930602	0.0695593	0.961655	0.038455	0.913064	0.0881347	6
Campylobacter_hominis	0.110652	1.47563e-05	0.0239499	0.976095	0.979233	0.0208108	0.973174	0.02716	14
Campylobacter_showae	-0.0073737	0.773489	0.397337	0.603323	0.975096	0.0250125	0.361414	0.642031	3
Campylobacter_upsaliensis	-0.00425442	0.86811	0.727268	0.273717	0.304872	0.696259	1	1	1
Campylobacter_ureolyticus	0.183179	5.55556e-13	0.356059	0.644392	0.997239	0.00277223	0.707351	0.2949	6
Candida_glabrata	-0.00952565	0.710031	0.91165	0.0885631	0.125945	0.874354	1	1	5
Catenibacterium_mitsuokai	-0.0144547	0.572601	0.0579736	0.942071	0.093078	0.906992	0.610662	0.391024	62
Cellulophaga_unclassified	-0.0104383	0.683687	0.356963	0.643489	0.401928	0.598583	0.101195	0.901089	6
Cellulosilyticum_lentocellum	0.0700596	0.00618263	0.144959	0.855378	0.582612	0.418019	0.784352	0.219475	4
Chicken_anemia_virus	-0.0104383	0.683687	0.357867	0.642585	0.776059	0.224336	0.361414	0.642031	6
Chromobacterium_unclassified	-0.00425442	0.86811	0.727268	0.273717	0.304872	0.696259	1	1	1
Citrobacter_freundii	0.0843954	0.000966807	0.900214	0.0998413	0.944938	0.0551008	0.939797	0.0605268	93
Citrobacter_unclassified	0.122653	1.54314e-06	0.965661	0.0343622	0.992752	0.00725431	0.915367	0.0850191	99
Clostridiaceae_bacterium_JC118	0.00553417	0.828979	0.999998	1.68311e-06	0.996075	0.00392709	0.99689	0.00312562	343
Clostridiales_bacterium_1_7_47FAA	0.062675	0.0143357	0.999992	8.324e-06	0.980877	0.0191304	0.995964	0.00405286	574
Clostridiales_bacterium_BV3C26	0.106941	2.8373e-05	0.80351	0.197071	0.846482	0.15406	0.784352	0.219475	2
Clostridium_asparagiforme	-0.0424928	0.0970495	1	2.45437e-12	0.222367	0.777682	0.999881	0.000119842	571
Clostridium_bartlettii	0.181536	8.98837e-13	0.0542582	0.94576	1	7.52116e-20	0.841405	0.158929	417
Clostridium_bolteae	0.110011	1.65453e-05	1	4.35729e-19	0.919471	0.0805505	0.999993	7.01845e-06	1030
Clostridium_butyricum	0.0486094	0.0576372	0.945126	0.0549984	0.991393	0.00863592	0.7051	0.297158	7
Clostridium_celatum	-0.0073737	0.773489	0.852248	0.148148	0.703905	0.29674	0.784352	0.219475	3
Clostridium_citroniae	0.144382	1.46833e-08	0.939813	0.060208	0.998527	0.00147407	0.999945	5.57284e-05	380
Clostridium_clostridioforme	0.0939999	0.000235854	1	6.06783e-09	0.998011	0.0019901	0.999904	9.64874e-05	459
Clostridium_difficile	0.1576	6.01043e-10	0.963182	0.0368707	1	9.40171e-08	0.575297	0.426094	21
Clostridium_glycolicum	0.208409	2.22045e-16	0.91165	0.0885631	0.999464	0.000538705	0.941982	0.0587797	5
Clostridium_hathewayi	0.158784	4.45311e-10	0.999656	0.000344209	1	2.41666e-11	0.95793	0.0421886	659
Clostridium_hylemonae	-0.0134934	0.598402	0.683326	0.317009	0.477325	0.523083	0.866523	0.135472	10
Clostridium_innocuum	0.0760804	0.00294057	0.966629	0.0333968	1	1.04141e-07	0.0129531	0.987126	74
Clostridium_leptum	-0.0762898	0.00286286	2.83233e-12	1	1.8075e-08	1	0.314759	0.685772	736
Clostridium_methylpentosum	-0.00425442	0.86811	0.727268	0.273717	0.304872	0.696259	1	1	1
Clostridium_nexile	0.0840305	0.00101731	0.0398409	0.960176	1	7.99294e-11	0.992147	0.00788666	254
Clostridium_perfringens	0.0632107	0.0135222	0.998555	0.00144795	0.978815	0.0212147	0.546788	0.454791	31
Clostridium_phytofermentans	-0.00601863	0.81427	0.00952205	0.990531	0.234763	0.765938	1	1	2
Clostridium_ramosum	0.171527	1.52918e-11	0.999595	0.000405787	0.999957	4.25718e-05	0.99667	0.00334957	153
Clostridium_scindens	0.0178717	0.485412	0.000475873	0.999525	0.824452	0.175632	0.941543	0.0587673	106
Clostridium_sp_ATCC_BAA_442	-0.0222963	0.384093	0.988771	0.0112457	0.00364569	0.996361	1	1	27
Clostridium_sp_D5	-0.0073737	0.773489	0.852248	0.148148	0.18766	0.812843	1	1	3
Clostridium_sp_KLE_1755	-0.00958918	0.708186	0.99995	4.96196e-05	0.0190162	0.981005	0.960728	0.0397716	54
Clostridium_sp_L2_50	-0.00952565	0.710031	0.249682	0.75074	0.483268	0.517309	0.784352	0.219475	5
Clostridium_spiroforme	-0.00851721	0.739549	0.0143964	0.985658	0.583243	0.417388	0.784352	0.219475	4
Clostridium_sporogenes	-0.00425442	0.86811	0.727268	0.273717	0.304872	0.696259	1	1	1
Clostridium_symbiosum	0.0733108	0.0041658	1	8.58245e-17	1	1.74537e-13	0.999999	8.1377e-07	731
Collinsella_aerofaciens	-0.00860226	0.737044	0.0155567	0.984449	1	9.18731e-16	5.89401e-05	0.999941	754
Collinsella_intestinalis	-0.0213448	0.404717	0.999539	0.000461236	0.175728	0.824367	0.997948	0.00207608	81
Collinsella_stercoris	-0.0196247	0.443638	0.789098	0.21109	0.632771	0.367496	0.463849	0.538476	21
Collinsella_tanakaei	-0.0279464	0.275264	0.664003	0.336166	0.00140558	0.998597	0.784352	0.219475	42
Collinsella_unclassified	-0.00938998	0.713978	0.980099	0.0199165	0.116434	0.883633	0.979407	0.0207637	95
Comamonas_unclassified	-0.00425442	0.86811	0.727268	0.273717	0.304872	0.696259	1	1	1
Coprobacillus_sp_29_1	-0.0112783	0.659771	0.456654	0.543791	0.925242	0.0749306	0.913064	0.0881347	7
Coprobacillus_sp_D6	0.0690236	0.00698939	0.145636	0.854702	0.996256	0.00376169	0.913064	0.0881347	4
Coprobacillus_unclassified	0.136351	8.94073e-08	1	7.54672e-11	0.999509	0.000491274	0.997708	0.00230289	367
Coprobacter_fastidiosus	-0.057722	0.0241404	0.00022011	0.99978	0.0652254	0.934808	0.0788186	0.921558	165
Coprococcus_catus	-0.0613572	0.0165229	0.000429291	0.999571	0.000699652	0.999301	1.89578e-05	0.999981	457
Coprococcus_comes	-0.0986703	0.000113051	0.0595113	0.940505	0.0117416	0.988263	1.64418e-12	1	793
Coprococcus_eutactus	-0.0318144	0.214201	9.64211e-21	1	0.000233142	0.999767	0.101195	0.901089	54
Coprococcus_sp_ART55_1	-0.0261554	0.30722	1.39456e-10	1	0.999404	0.000596476	1.3255e-05	0.999987	97
Coriobacteriaceae_bacterium_phI	-0.0171017	0.504413	0.161297	0.838885	0.0197987	0.98024	1	1	16
Corynebacterium_accolens	-0.00601863	0.81427	0.00952205	0.990531	0.234763	0.765938	1	1	2
Corynebacterium_kroppenstedtii	-0.00425442	0.86811	0.727268	0.273717	0.974681	0.0255107	0.101195	0.901089	1
Corynebacterium_matruchotii	-0.0112783	0.659771	0.166658	0.833622	0.0874182	0.912776	1	1	7
Corynebacterium_tuberculostearicum	-0.00601863	0.81427	0.228386	0.772247	0.234763	0.765938	1	1	2
Cronobacter_malonaticus	-0.00425442	0.86811	0.727268	0.273717	0.974681	0.0255107	0.101195	0.901089	1
Cronobacter_sakazakii	-0.00601863	0.81427	0.80351	0.197071	0.234763	0.765938	1	1	2
Dasheen_mosaic_virus	-0.0200931	0.432832	0.990965	0.0090509	0.964349	0.0357053	0.77368	0.227722	22
Deinococcus_unclassified	-0.0165532	0.518183	0.960631	0.039434	0.884604	0.115559	0.150055	0.851307	15
Desulfovibrio_desulfuricans	-0.0607856	0.0175593	4.36352e-18	1	0.00316221	0.99684	0.337213	0.663792	181
Desulfovibrio_piger	0.000218021	0.99321	0.0101728	0.989837	0.997803	0.0021992	0.999867	0.000134162	74
Dialister_invisus	0.035384	0.167112	0.995622	0.00437962	0.999964	3.58124e-05	0.300478	0.699975	737
Dialister_micraerophilus	0.251745	0	0.620971	0.379406	0.999659	0.000342297	0.973174	0.02716	9
Dorea_formicigenerans	-0.0389547	0.128245	1.34525e-08	1	0.994879	0.00512295	0.841327	0.158984	920
Dorea_longicatena	-0.0652381	0.0108004	0.000164448	0.999836	0.655973	0.344081	2.45187e-12	1	999
Dorea_unclassified	-0.0251767	0.325678	0.887156	0.112875	0.0238836	0.976126	0.910623	0.0896468	457
Dysgonomonas_gadei	0.000577805	0.982007	1.9107e-08	1	0.852858	0.147268	0.993889	0.00618386	36
Dysgonomonas_mossii	-0.0239224	0.350369	4.23466e-11	1	0.00199489	0.998009	1	1	31
Dysgonomonas_unclassified	0.00859623	0.737222	0.838205	0.161936	0.999027	0.00097505	0.997049	0.00298551	27
Eggerthella_lenta	0.108224	2.26868e-05	0.97812	0.021902	1	6.75528e-09	0.864455	0.136124	49
Eggerthella_unclassified	0.0683385	0.00757349	1	1.02471e-07	0.992794	0.00721048	0.989275	0.0107738	300
Eikenella_corrodens	0.0629283	0.0139458	0.992338	0.00767751	0.999999	1.03486e-06	0.774312	0.226887	16
Enhydrobacter_aerosaccus	-0.00425442	0.86811	0.727268	0.273717	0.974681	0.0255107	0.784352	0.219475	1
Enterobacter_aerogenes	-0.014791	0.563699	0.925897	0.0742239	0.037558	0.962519	1	1	12
Enterobacter_cancerogenus	-0.00425442	0.86811	0.727268	0.273717	0.304872	0.696259	1	1	1
Enterobacter_cloacae	-0.0415673	0.104556	0.974631	0.0253883	0.805914	0.194182	0.0173364	0.982786	90
Enterobacter_hormaechei	-0.00425442	0.86811	0.0487956	0.951503	0.304872	0.696259	1	1	1
Enterobacter_mori	-0.00601863	0.81427	0.80351	0.197071	0.84594	0.154603	0.784352	0.219475	2
Enterobacter_sp_MGH_8	-0.00425442	0.86811	0.727268	0.273717	0.974681	0.0255107	0.101195	0.901089	1
Enterobacteria_phage_HK97	-0.00851721	0.739549	0.886497	0.113788	0.152845	0.847537	1	1	4
Enterobacteria_phage_JL1	-0.00425442	0.86811	0.727268	0.273717	0.974681	0.0255107	0.784352	0.219475	1
Enterobacteria_phage_mEpX2	-0.00425442	0.86811	0.727268	0.273717	0.304872	0.696259	1	1	1
Enterobacteria_phage_RB14	-0.00601863	0.81427	0.80351	0.197071	0.234763	0.765938	1	1	2
Enterobacteria_phage_WA13_sensu_lato	-0.00425442	0.86811	0.727268	0.273717	0.304872	0.696259	1	1	1
Enterobacteriaceae_bacterium_9_2_54FAA	-0.00952565	0.710031	0.91165	0.0885631	0.855193	0.145137	0.361414	0.642031	5
Enterococcus_asini	-0.0073737	0.773489	0.852248	0.148148	0.18766	0.812843	1	1	3
Enterococcus_avium	-0.0165532	0.518183	0.990535	0.00948471	0.71532	0.284965	0.308567	0.69373	15
Enterococcus_casseliflavus	-0.0196247	0.443638	0.791161	0.209026	0.636773	0.363493	0.795441	0.206224	21
Enterococcus_dispar	-0.00425442	0.86811	0.727268	0.273717	0.304872	0.696259	1	1	1
Enterococcus_durans	-0.0073737	0.773489	0.852248	0.148148	0.18766	0.812843	1	1	3
Enterococcus_faecalis	-0.018151	0.478617	0.994964	0.00504594	0.770722	0.229511	0.798747	0.202902	18
Enterococcus_faecium	0.159511	3.69948e-10	0.998791	0.00121059	0.999484	0.000516486	0.535165	0.466159	38
Enterococcus_gallinarum	-0.0141567	0.580543	0.740399	0.259891	0.41679	0.583592	0.866523	0.135472	11
Enterococcus_hirae	-0.0112783	0.659771	0.945126	0.0549984	0.925069	0.0751038	0.565821	0.437145	7
Enterococcus_phage_phiEf11	-0.00425442	0.86811	0.727268	0.273717	0.304872	0.696259	1	1	1
Enterococcus_raffinosus	-0.00601863	0.81427	0.80351	0.197071	0.234763	0.765938	1	1	2
Enterocytozoon_bieneusi	-0.00425442	0.86811	0.0487956	0.951503	0.304872	0.696259	1	1	1
Epsilon15likevirus_unclassified	-0.018151	0.478617	0.667256	0.332999	0.329308	0.670969	0.151887	0.849877	18
Eremothecium_unclassified	-0.00425442	0.86811	0.727268	0.273717	0.304872	0.696259	1	1	1
Erysipelotrichaceae_bacterium_2_2_44A	0.0631327	0.013638	0.150347	0.84971	0.990638	0.00936888	0.981796	0.0182972	165
Erysipelotrichaceae_bacterium_21_3	0.0139718	0.585495	0.00902503	0.990981	0.979761	0.0202527	0.0059829	0.994054	149
Erysipelotrichaceae_bacterium_3_1_53	0.0454033	0.0762128	0.975723	0.0243124	0.99999	1.04845e-05	0.956527	0.0438134	23
Erysipelotrichaceae_bacterium_5_2_54FAA	-0.0138906	0.587677	0.999977	2.30769e-05	0.999801	0.000199513	0.999813	0.000189101	64
Erysipelotrichaceae_bacterium_6_1_45	0.0381777	0.136042	0.216131	0.783932	0.999178	0.00082262	0.0209078	0.979184	224
Escherichia_albertii	-0.0073737	0.773489	0.397997	0.602663	0.70455	0.296095	0.784352	0.219475	3
Escherichia_coli	0.165008	8.86669e-11	0.999042	0.000958769	1	3.49146e-20	0.290356	0.710079	896
Escherichia_sp_TW09276	0.0851856	0.000865266	0.852248	0.148148	0.999645	0.000357405	0.913064	0.0881347	3
Escherichia_unclassified	-0.0344366	0.178777	0.88413	0.115899	0.781678	0.21837	0.35023	0.650294	620
Eubacterium_biforme	-0.0535417	0.0364976	0.000478364	0.999522	1.03328e-08	1	0.313183	0.689129	144
Eubacterium_brachy	0.151338	2.82779e-09	0.886497	0.113788	0.925956	0.0742705	0.866523	0.135472	4
Eubacterium_cylindroides	-0.0200931	0.432832	0.155186	0.844965	0.00780244	0.992212	1	1	22
Eubacterium_dolichum	-0.0258221	0.313427	2.87988e-05	0.999971	0.00356523	0.996441	0.784352	0.219475	36
Eubacterium_eligens	-0.0894412	0.000468613	0.0167418	0.983264	0.17043	0.829607	0.0595757	0.940578	954
Eubacterium_hallii	-0.0290343	0.257002	0.000161107	0.999839	0.702912	0.29714	0.0288874	0.971201	841
Eubacterium_infirmum	-0.0073737	0.773489	0.852248	0.148148	0.18766	0.812843	1	1	3
Eubacterium_limosum	-0.00851721	0.739549	0.0143964	0.985658	0.581981	0.418651	0.784352	0.219475	4
Eubacterium_ramulus	0.028121	0.272276	2.00624e-05	0.99998	0.907885	0.092143	0.0899836	0.910258	500
Eubacterium_rectale	0.0205761	0.421852	0.000332736	0.999667	0.996112	0.00389014	0.0716895	0.928483	1244
Eubacterium_siraeum	-0.0278504	0.276919	4.17464e-14	1	0.00344947	0.996552	0.802213	0.198209	621
Eubacterium_sp_3_1_31	-0.0305372	0.233181	0.998282	0.00171944	0.00947948	0.990527	0.999808	0.000193917	196
Eubacterium_ventriosum	-0.0837823	0.00105305	3.09598e-17	1	0.012781	0.987224	0.00860214	0.991434	573
Facklamia_hominis	-0.00425442	0.86811	0.727268	0.273717	0.974681	0.0255107	0.784352	0.219475	1
Facklamia_unclassified	-0.00425442	0.86811	0.727268	0.273717	0.974681	0.0255107	0.101195	0.901089	1
Faecalibacterium_prausnitzii	-0.0881501	0.000566027	0.00286892	0.997132	0.56696	0.433096	0.00206306	0.997945	1421
Finegoldia_magna	0.100975	7.77075e-05	0.067738	0.932399	0.878078	0.122154	0.565821	0.437145	8
Flavonifractor_plautii	0.0583059	0.0227422	0.999973	2.67225e-05	0.999999	9.53926e-07	0.999291	0.000712348	981
Fretibacterium_fastidiosum	0.156168	8.61113e-10	0.727268	0.273717	0.974681	0.0255107	0.784352	0.219475	1
Fusobacterium_mortiferum	-0.0154	0.547753	0.0128845	0.987143	0.99845	0.00155413	0.981562	0.0186634	13
Fusobacterium_nucleatum	NA	NA	0.924229	0.0758379	1	4.32266e-37	1	4.93142e-08	41
Fusobacterium_periodonticum	0.0990581	0.000106199	0.818171	0.182106	0.880607	0.119622	0.913064	0.0881347	8
Fusobacterium_ulcerans	-0.0191454	0.45485	0.996679	0.00332733	0.0106128	0.989408	1	1	20
Gardnerella_vaginalis	-0.00952565	0.710031	0.0455721	0.954555	0.125945	0.874354	1	1	5
Gemella_haemolysans	-0.0073737	0.773489	0.852248	0.148148	0.18766	0.812843	1	1	3
Gemella_morbillorum	0.20515	4.44089e-16	0.91165	0.0885631	0.984887	0.015168	0.913064	0.0881347	5
Gemella_sanguinis	-0.00425442	0.86811	0.727268	0.273717	0.304872	0.696259	1	1	1
Gemella_unclassified	0.105473	3.65378e-05	0.80351	0.197071	0.84594	0.154603	0.784352	0.219475	2
Gordonibacter_pamelaeae	0.0215109	0.401071	0.0609993	0.93909	0.988278	0.0117472	0.901561	0.0993025	16
Granulicatella_adiacens	0.0121445	0.635469	0.994026	0.00598402	0.69566	0.304572	0.0716041	0.929124	24
Granulicatella_elegans	-0.00425442	0.86811	0.727268	0.273717	0.304872	0.696259	1	1	1
Granulicatella_unclassified	0.109633	1.76958e-05	0.999981	1.90713e-05	0.999919	8.10119e-05	0.0510734	0.949191	77
Granulicella_unclassified	-0.0073737	0.773489	0.397337	0.603323	0.70455	0.296095	0.101195	0.901089	3
Haemophilus_haemolyticus	0.13216	2.20433e-07	0.979283	0.0207518	0.99988	0.000120666	0.447715	0.553935	18
Haemophilus_influenzae	0.17511	5.65037e-12	0.852248	0.148148	0.974987	0.0251219	0.866523	0.135472	3
Haemophilus_parahaemolyticus	0.0531627	0.037846	0.711806	0.288607	0.997272	0.00273864	0.313183	0.689129	6
Haemophilus_parainfluenzae	0.0422253	0.0991732	0.236715	0.763328	1	4.56265e-08	0.00208787	0.997921	823
Haemophilus_paraphrohaemolyticus	0.226072	0	0.886497	0.113788	0.999954	4.63651e-05	0.941982	0.0587797	4
Haemophilus_phage_HP1	-0.00425442	0.86811	0.727268	0.273717	0.304872	0.696259	1	1	1
Haemophilus_pittmaniae	-0.0222963	0.384093	0.923151	0.0769323	0.0134728	0.986549	0.784352	0.219475	27
Haemophilus_sputorum	0.0838949	0.0010367	0.94755	0.0525054	0.983381	0.016642	0.827863	0.173114	34
Hafnia_alvei	-0.00851721	0.739549	0.886497	0.113788	0.583874	0.416757	0.101195	0.901089	4
Holdemania_filiformis	-0.0398002	0.120161	0.664004	0.33605	0.0209124	0.979096	0.268263	0.732232	600
Holdemania_unclassified	0.0341653	0.182227	0.586806	0.413267	0.999469	0.000531678	0.995799	0.00422141	314
Hollyhock_leaf_crumple_virus_satellite_DNA	-0.00425442	0.86811	0.727268	0.273717	0.304872	0.696259	1	1	1
Human_adenovirus_B	-0.00425442	0.86811	0.0487956	0.951503	0.304872	0.696259	1	1	1
Human_adenovirus_D	-0.012061	0.637797	0.818171	0.182106	0.878309	0.121922	0.150123	0.851628	8
Human_adenovirus_E	-0.00425442	0.86811	0.0487956	0.951503	0.304872	0.696259	1	1	1
Human_adenovirus_F	-0.00425442	0.86811	0.727268	0.273717	0.304872	0.696259	1	1	1
Human_herpesvirus_1	-0.00425442	0.86811	0.727268	0.273717	0.304872	0.696259	1	1	1
Human_herpesvirus_6B	-0.00425442	0.86811	0.727268	0.273717	0.304872	0.696259	1	1	1
Jaagsiekte_sheep_retrovirus	0.156998	6.99314e-10	0.727268	0.273717	0.974681	0.0255107	0.784352	0.219475	1
Jonquetella_anthropi	-0.00601863	0.81427	0.00952205	0.990531	0.997144	0.00287592	0.0351281	0.96558	2
Kingella_unclassified	-0.00425442	0.86811	0.727268	0.273717	0.304872	0.696259	1	1	1
Klebsiella_oxytoca	0.176321	4.01679e-12	0.683989	0.316148	0.999997	2.89123e-06	0.846541	0.154077	62
Klebsiella_phage_KP15	-0.00601863	0.81427	0.80351	0.197071	0.234763	0.765938	1	1	2
Klebsiella_phage_KP27	-0.00601863	0.81427	0.80351	0.197071	0.234763	0.765938	1	1	2
Klebsiella_phage_KP36	0.108263	2.25318e-05	0.228386	0.772247	0.997144	0.00287592	0.364871	0.638586	2
Klebsiella_phage_phiKO2	-0.00425442	0.86811	0.0487956	0.951503	0.304872	0.696259	1	1	1
Klebsiella_pneumoniae	0.0822249	0.00130512	0.995464	0.00453932	0.999556	0.000444491	0.492515	0.508273	167
Klebsiella_sp_MS_92_3	-0.00601863	0.81427	0.228386	0.772247	0.234763	0.765938	1	1	2
Klebsiella_unclassified	-0.00100071	0.968843	0.393568	0.606564	0.873194	0.126884	0.769147	0.231766	78
Kocuria_unclassified	-0.00425442	0.86811	0.727268	0.273717	0.304872	0.696259	1	1	1
Lachnospiraceae_bacterium_1_1_57FAA	-0.013741	0.591705	0.031785	0.968227	0.975828	0.0241827	0.0119846	0.988064	407
Lachnospiraceae_bacterium_1_4_56FAA	0.0243935	0.34096	0.999241	0.000759885	0.0152627	0.984747	0.704575	0.296326	180
Lachnospiraceae_bacterium_2_1_46FAA	-0.0196247	0.443638	3.89713e-10	1	0.0348537	0.965201	0.784352	0.219475	21
Lachnospiraceae_bacterium_2_1_58FAA	0.00376804	0.883073	0.274316	0.725744	0.299928	0.700141	0.8693	0.131077	336
Lachnospiraceae_bacterium_3_1_46FAA	-0.0609229	0.0173053	0.00387487	0.996127	0.00658352	0.993419	6.99735e-10	1	916
Lachnospiraceae_bacterium_3_1_57FAA_CT1	0.0394536	0.123425	0.0856172	0.91441	0.989298	0.0107073	0.821361	0.179051	390
Lachnospiraceae_bacterium_4_1_37FAA	0.21429	0	0.992515	0.00749816	0.99937	0.000631355	0.762162	0.239073	23
Lachnospiraceae_bacterium_5_1_57FAA	0.00406959	0.873791	0.964162	0.0358571	0.271867	0.728219	0.837855	0.162731	174
Lachnospiraceae_bacterium_5_1_63FAA	-0.0560219	0.0286427	0.30541	0.694638	0.750097	0.24995	0.377151	0.623344	881
Lachnospiraceae_bacterium_6_1_63FAA	0.181811	8.29559e-13	0.99963	0.00037017	0.999997	2.74333e-06	0.579368	0.421605	72
Lachnospiraceae_bacterium_7_1_58FAA	-0.0602803	0.0185226	0.994792	0.00521019	2.65949e-13	1	0.451278	0.549243	1156
Lachnospiraceae_bacterium_8_1_57FAA	-0.0628785	0.0140218	0.16378	0.836258	0.00404286	0.995959	0.928473	0.0717421	572
Lachnospiraceae_bacterium_9_1_43BFAA	0.241531	0	0.984215	0.0157993	1	2.04933e-07	0.600619	0.400328	70
Lactobacillus_acidophilus	0.192806	3.01981e-14	0.999359	0.000642257	0.999634	0.000366712	0.507335	0.494132	28
Lactobacillus_amylovorus	-0.00601863	0.81427	0.80351	0.197071	0.846482	0.15406	0.101195	0.901089	2
Lactobacillus_animalis	-0.0073737	0.773489	0.852248	0.148148	0.18766	0.812843	1	1	3
Lactobacillus_casei_paracasei	0.00757493	0.767483	0.587869	0.412351	0.93302	0.0670603	0.835732	0.165358	28
Lactobacillus_crispatus	-0.012061	0.637797	0.544943	0.455473	0.2812	0.719186	0.101195	0.901089	8
Lactobacillus_curvatus	-0.00425442	0.86811	0.727268	0.273717	0.974681	0.0255107	0.101195	0.901089	1
Lactobacillus_delbrueckii	-0.0073737	0.773489	0.852248	0.148148	0.18766	0.812843	1	1	3
Lactobacillus_fermentum	0.0091672	0.720476	0.996801	0.00320487	0.221941	0.778245	0.30398	0.698302	27
Lactobacillus_gasseri	-0.00861182	0.736763	0.330496	0.669657	0.999841	0.00015922	0.0331777	0.967038	51
Lactobacillus_jensenii	-0.00425442	0.86811	0.727268	0.273717	0.304872	0.696259	1	1	1
Lactobacillus_johnsonii	-0.00425442	0.86811	0.727268	0.273717	0.304872	0.696259	1	1	1
Lactobacillus_mucosae	-0.00425442	0.86811	0.727268	0.273717	0.304872	0.696259	1	1	1
Lactobacillus_oris	0.040055	0.117805	3.06689e-07	1	1	2.13214e-09	0.615704	0.385975	9
Lactobacillus_phage_Lc_Nu	0.107316	2.6587e-05	0.280828	0.719431	0.885255	0.114908	0.793776	0.207897	15
Lactobacillus_phage_PL_1	-0.0073737	0.773489	0.852248	0.148148	0.18766	0.812843	1	1	3
Lactobacillus_plantarum	-0.0104383	0.683687	0.930602	0.0695593	0.999923	7.77229e-05	0.0257954	0.974554	6
Lactobacillus_reuteri	-0.0073737	0.773489	0.852248	0.148148	0.18766	0.812843	1	1	3
Lactobacillus_rhamnosus	-0.0186545	0.466499	0.0648999	0.935187	0.8779	0.122251	0.268212	0.733549	19
Lactobacillus_ruminis	0.0203136	0.4278	0.993791	0.00622127	0.996358	0.00365041	0.229129	0.772278	17
Lactobacillus_sakei	-0.00601863	0.81427	0.80351	0.197071	0.234763	0.765938	1	1	2
Lactobacillus_salivarius	0.0454149	0.0761371	0.956389	0.0437077	0.282359	0.718028	0.784352	0.219475	8
Lactobacillus_sanfranciscensis	-0.00601863	0.81427	0.80351	0.197071	0.846482	0.15406	0.784352	0.219475	2
Lactobacillus_vaginalis	-0.012061	0.637797	0.956389	0.0437077	0.2812	0.719186	0.101195	0.901089	8
Lactococcus_garvieae	-0.00601863	0.81427	0.80351	0.197071	0.234763	0.765938	1	1	2
Lactococcus_lactis	0.06577	0.0101722	0.913075	0.0869955	0.956203	0.0438427	0.562746	0.438653	45
Lactococcus_phage_936_sensu_lato	-0.0205515	0.422408	0.033304	0.966742	0.542687	0.457582	0.156985	0.844418	23
Lactococcus_phage_BM13	-0.0104383	0.683687	0.711393	0.289021	0.104618	0.895622	1	1	6
Lactococcus_phage_P680	0.0243052	0.342711	0.280569	0.71969	0.710753	0.289534	0.941982	0.0587797	15
Lautropia_mirabilis	-0.00601863	0.81427	0.80351	0.197071	0.234763	0.765938	1	1	2
Leuconostoc_gelidum	-0.00425442	0.86811	0.0487956	0.951503	0.304872	0.696259	1	1	1
Leuconostoc_lactis	-0.00851721	0.739549	0.53074	0.46985	0.925729	0.074498	0.866523	0.135472	4
Leuconostoc_phage_P793	-0.00425442	0.86811	0.727268	0.273717	0.304872	0.696259	1	1	1
Leuconostoc_unclassified	-0.00952565	0.710031	0.24884	0.751581	0.984832	0.0152234	0.913064	0.0881347	5
Marvinbryantia_formatexigens	-0.00952565	0.710031	0.00010286	0.999898	0.125945	0.874354	1	1	5
Megamonas_funiformis	0.0781097	0.00226229	0.996221	0.0037845	0.999495	0.000505901	0.98499	0.0151362	38
Megamonas_hypermegale	0.0489608	0.0558523	0.00506368	0.994942	0.678712	0.32144	0.992437	0.00763721	61
Megamonas_rupellensis	0.055394	0.0304795	0.0311393	0.968889	0.814452	0.185666	0.992288	0.00778787	55
Megamonas_unclassified	0.0687934	0.00718096	0.0369681	0.963059	0.986141	0.0138723	0.882873	0.11766	82
Megasphaera_micronuciformis	0.0926926	0.00028808	0.602085	0.39809	0.99856	0.0014427	0.376791	0.624437	44
Megasphaera_unclassified	0.0150471	0.556967	5.13526e-10	1	0.981378	0.0186366	0.00192471	0.99809	109
Methanobrevibacter_smithii	-0.0413219	0.106621	0.000266585	0.999734	1.45758e-05	0.999985	0.568784	0.434179	89
Methanobrevibacter_unclassified	-0.0393159	0.124741	1.5234e-05	0.999985	4.17284e-06	0.999996	0.784352	0.219475	81
Micrococcus_luteus	-0.00425442	0.86811	0.727268	0.273717	0.974681	0.0255107	0.784352	0.219475	1
Mitsuokella_multacida	-0.018151	0.478617	0.994964	0.00504594	0.0144722	0.985556	1	1	18
Mitsuokella_unclassified	-0.028623	0.263805	0.953636	0.046408	0.321644	0.678533	0.517619	0.484235	44
Morganella_morganii	0.238157	0	0.996087	0.00391824	1	4.78049e-07	0.999076	0.000933675	38
Mouse_mammary_tumor_virus	-0.00425442	0.86811	0.727268	0.273717	0.974681	0.0255107	0.101195	0.901089	1
Mulikevirus_unclassified	-0.00425442	0.86811	0.727268	0.273717	0.304872	0.696259	1	1	1
Murine_osteosarcoma_virus	-0.00851721	0.739549	0.53074	0.46985	0.581981	0.418651	0.101195	0.901089	4
Naumovozyma_unclassified	-0.0073737	0.773489	0.852248	0.148148	0.18766	0.812843	1	1	3
Neisseria_flavescens	0.150772	3.24261e-09	0.727268	0.273717	0.974681	0.0255107	0.784352	0.219475	1
Neisseria_meningitidis	0.150772	3.24261e-09	0.727268	0.273717	0.974681	0.0255107	0.784352	0.219475	1
Neisseria_subflava	0.10371	4.92939e-05	0.80351	0.197071	0.997144	0.00287592	0.866523	0.135472	2
Neisseria_unclassified	0.127641	5.65745e-07	0.945621	0.0544543	0.99997	3.03184e-05	0.551521	0.450056	19
Nocardioides_unclassified	-0.00425442	0.86811	0.727268	0.273717	0.304872	0.696259	1	1	1
Odoribacter_laneus	-0.0321183	0.209854	6.82704e-10	1	5.54343e-05	0.999945	1	1	55
Odoribacter_splanchnicus	-0.0764756	0.00279548	2.30902e-06	0.999998	9.99843e-09	1	0.28145	0.719103	611
Odoribacter_unclassified	-0.0111912	0.662234	0.000691359	0.999309	0.0564047	0.943628	0.298921	0.702095	134
Olsenella_unclassified	-0.00425442	0.86811	0.727268	0.273717	0.974681	0.0255107	0.784352	0.219475	1
Oscillibacter_sp_KLE_1728	-0.00366965	0.886105	0.890777	0.109286	0.997657	0.00234563	0.995203	0.00483302	82
Oscillibacter_sp_KLE_1745	-0.0320472	0.210866	0.654186	0.34592	0.0686626	0.931379	0.808986	0.191872	115
Oscillibacter_unclassified	-0.0366335	0.152613	0.999964	3.55407e-05	0.963455	0.0365563	0.971098	0.0289859	1252
Oxalobacter_formigenes	-0.0462631	0.0708073	6.4225e-06	0.999994	4.62777e-08	1	0.784352	0.219475	110
P22likevirus_unclassified	-0.00952565	0.710031	0.631973	0.368528	0.483844	0.516732	0.784352	0.219475	5
Pantoea_agglomerans	-0.00425442	0.86811	0.727268	0.273717	0.974681	0.0255107	0.784352	0.219475	1
Pantoea_unclassified	0.128004	5.25083e-07	0.943408	0.0566557	0.999878	0.000122141	0.365992	0.635342	29
Parabacteroides_distasonis	-0.0279046	0.275984	1	2.06407e-07	0.0125248	0.98748	0.295852	0.704627	843
Parabacteroides_goldsteinii	-0.0594568	0.0201912	3.0514e-23	1	1.9158e-11	1	0.013125	0.987127	174
Parabacteroides_johnsonii	0.00142776	0.955558	9.71568e-05	0.999903	0.0272078	0.97281	0.999593	0.000410927	145
Parabacteroides_merdae	-0.023097	0.367247	0.00159472	0.998406	0.991127	0.00887683	0.00538289	0.994637	861
Parabacteroides_sp_20_3	0.0529117	0.0387626	0.930602	0.0695593	0.776454	0.223941	0.364871	0.638586	6
Parabacteroides_sp_D13	0.00579541	0.821039	1.35134e-05	0.999987	0.955973	0.0440826	0.0169286	0.983246	30
Parabacteroides_unclassified	-0.0666725	0.00918043	1	2.95397e-08	1.06824e-07	1	0.4004	0.600221	586
Paracoccus_unclassified	-0.00425442	0.86811	0.727268	0.273717	0.974681	0.0255107	0.784352	0.219475	1
Paraprevotella_clara	-0.0359494	0.160429	3.50294e-05	0.999965	0.894742	0.105305	0.0742916	0.926006	176
Paraprevotella_unclassified	-0.00455066	0.859019	0.0184358	0.981574	0.99996	4.05098e-05	0.232123	0.768408	229
Paraprevotella_xylaniphila	0.0113206	0.658576	0.000653928	0.999347	1	1.77685e-09	0.6347	0.36599	165
Parasutterella_excrementihominis	-0.0703289	0.00598716	0.785522	0.21452	0.306107	0.693948	0.0134326	0.986616	694
Parvimonas_micra	0.16988	2.39955e-11	0.945126	0.0549984	0.991132	0.00889746	0.941982	0.0587797	7
Parvimonas_unclassified	0.176314	4.02545e-12	0.993791	0.00622127	0.999476	0.00052513	0.954967	0.0454515	17
Pediococcus_acidilactici	-0.00952565	0.710031	0.250103	0.750318	0.855193	0.145137	0.866523	0.135472	5
Pediococcus_lolii	-0.00601863	0.81427	0.80351	0.197071	0.846482	0.15406	0.784352	0.219475	2
Pediococcus_pentosaceus	-0.00601863	0.81427	0.80351	0.197071	0.234763	0.765938	1	1	2
Pediococcus_unclassified	-0.00601863	0.81427	0.228386	0.772247	0.234763	0.765938	1	1	2
Pedobacter_unclassified	-0.012061	0.637797	0.817894	0.182384	0.99822	0.00178655	0.454556	0.547763	8
Peptoniphilus_duerdenii	0.061847	0.0156779	0.91165	0.0885631	0.483268	0.517309	0.784352	0.219475	5
Peptoniphilus_harei	0.0733028	0.00416992	0.940282	0.0598164	0.315486	0.684834	0.866523	0.135472	13
Peptoniphilus_lacrimalis	0.122331	1.64436e-06	0.786839	0.213411	0.857333	0.142878	0.702842	0.299424	12
Peptostreptococcaceae_noname_unclassified	0.0164761	0.520133	0.00187915	0.998122	0.878322	0.121717	0.248979	0.751537	360
Peptostreptococcus_anaerobius	0.185072	3.17524e-13	0.336865	0.663315	0.999987	1.27815e-05	0.922985	0.0774706	37
Peptostreptococcus_stomatis	0.320995	0	0.994964	0.00504594	1	4.14963e-13	0.99931	0.000697599	18
Peptostreptococcus_unclassified	0.0947173	0.000211106	0.934463	0.0656264	0.998934	0.00106824	0.627393	0.37427	18
Phascolarctobacterium_succinatutens	-0.0351271	0.170217	3.54699e-06	0.999996	0.178375	0.821703	0.960441	0.0397992	130
PhiCD119likevirus_unclassified	-0.014791	0.563699	0.783831	0.216421	0.999375	0.000626999	0.687544	0.314215	12
Porcine_type_C_oncovirus	0.0509014	0.0468034	0.121173	0.878958	0.994166	0.005846	0.343914	0.657701	21
Porphyromonas_asaccharolytica	0.0916174	0.000338952	0.0950644	0.904984	0.971339	0.0286814	0.901361	0.0990599	115
Porphyromonas_bennonis	0.0151231	0.554976	0.867915	0.132176	0.952761	0.0472849	0.994258	0.00579858	50
Porphyromonas_endodontalis	0.0719309	0.00493491	0.886497	0.113788	0.583874	0.416757	0.784352	0.219475	4
Porphyromonas_somerae	0.140826	3.30859e-08	0.000200188	0.9998	0.999809	0.000191767	0.836492	0.164452	24
Porphyromonas_uenonis	0.088551	0.000533929	0.278173	0.721976	0.948696	0.0513546	0.903933	0.0966732	46
Prevotella_amnii	-0.00425442	0.86811	0.0487956	0.951503	0.304872	0.696259	1	1	1
Prevotella_bergensis	0.177195	3.13571e-12	0.234421	0.765854	1	2.74248e-07	0.337473	0.66413	11
Prevotella_bivia	0.117783	3.96161e-06	0.751161	0.248965	0.999999	1.12274e-06	0.798153	0.202595	57
Prevotella_buccae	0.0637097	0.0128013	0.998282	0.00172111	0.998958	0.00104393	0.708751	0.292512	30
Prevotella_buccalis	0.107897	2.4026e-05	0.000791102	0.99921	0.999901	9.91733e-05	0.991414	0.00864945	64
Prevotella_copri	-0.00238219	0.925918	1.86127e-06	0.999998	0.867296	0.132748	0.883066	0.117269	310
Prevotella_dentalis	-0.00851721	0.739549	0.886497	0.113788	0.152845	0.847537	1	1	4
Prevotella_denticola	0.0605477	0.0180072	0.91165	0.0885631	0.999456	0.000547028	0.7051	0.297158	5
Prevotella_disiens	0.0899406	0.00043531	0.417674	0.58246	0.671687	0.328448	0.917377	0.083104	79
Prevotella_histicola	-0.00425442	0.86811	0.727268	0.273717	0.304872	0.696259	1	1	1
Prevotella_intermedia	-0.00425442	0.86811	0.727268	0.273717	0.304872	0.696259	1	1	1
Prevotella_melaninogenica	-0.0104383	0.683687	0.930602	0.0695593	0.401417	0.599094	0.784352	0.219475	6
Prevotella_nigrescens	-0.0073737	0.773489	0.852248	0.148148	0.703905	0.29674	0.101195	0.901089	3
Prevotella_oralis	0.0861586	0.000753834	0.972142	0.0279184	1	2.94382e-10	0.0747028	0.925884	10
Prevotella_oris	0.0863638	0.000732103	0.972142	0.0279184	0.998901	0.00110263	0.863157	0.138019	10
Prevotella_oulorum	0.155961	9.06947e-10	0.727268	0.273717	0.974681	0.0255107	0.784352	0.219475	1
Prevotella_pallens	-0.00425442	0.86811	0.727268	0.273717	0.304872	0.696259	1	1	1
Prevotella_salivae	0.157621	5.97814e-10	0.727268	0.273717	0.974681	0.0255107	0.784352	0.219475	1
Prevotella_stercorea	-0.0318144	0.214201	0.999986	1.39613e-05	0.00646985	0.993538	0.0635185	0.937291	54
Prevotella_timonensis	0.124666	1.03419e-06	0.00333106	0.996673	0.99566	0.00434518	0.562101	0.43903	66
Propionibacterium_acnes	0.0557689	0.0293712	0.193526	0.806541	0.805841	0.194231	0.112263	0.888159	168
Propionibacterium_granulosum	-0.00601863	0.81427	0.80351	0.197071	0.234763	0.765938	1	1	2
Propionibacterium_phage_P100_A	-0.012061	0.637797	0.817338	0.18294	0.879692	0.120538	0.151887	0.849877	8
Propionibacterium_phage_P100D	-0.00601863	0.81427	0.228386	0.772247	0.234763	0.765938	1	1	2
Propionibacterium_phage_P101A	-0.00425442	0.86811	0.727268	0.273717	0.974681	0.0255107	0.101195	0.901089	1
Propionibacterium_phage_P14_4	-0.00425442	0.86811	0.727268	0.273717	0.304872	0.696259	1	1	1
Propionibacterium_phage_PAD20	-0.014791	0.563699	0.00643429	0.993581	0.859642	0.140567	0.308567	0.69373	12
Propionibacterium_phage_PAS50	-0.00851721	0.739549	0.53015	0.470441	0.152845	0.847537	1	1	4
Propionibacterium_phage_PHL060L00	-0.00425442	0.86811	0.727268	0.273717	0.304872	0.696259	1	1	1
Propionibacterium_phage_PHL112N00	-0.00425442	0.86811	0.727268	0.273717	0.974681	0.0255107	0.784352	0.219475	1
Proteus_mirabilis	0.132317	2.13204e-07	0.229074	0.771023	0.999971	2.888e-05	0.999527	0.000476981	91
Proteus_penneri	0.091311	0.000354919	0.995912	0.00409602	1	6.4245e-16	0.457978	0.543272	19
Proteus_unclassified	0.0543843	0.0336449	0.860367	0.139785	0.999715	0.000285328	0.993889	0.00618386	19
Providencia_alcalifaciens	-0.00601863	0.81427	0.80351	0.197071	0.234763	0.765938	1	1	2
Providencia_rettgeri	-0.00425442	0.86811	0.727268	0.273717	0.304872	0.696259	1	1	1
Providencia_unclassified	-0.00601863	0.81427	0.80351	0.197071	0.234763	0.765938	1	1	2
Pseudoflavonifractor_capillosus	-0.0620455	0.0153465	0.017965	0.982044	0.00195136	0.99805	0.738538	0.262238	241
Pseudomonas_aeruginosa	-0.0214405	0.402613	0.983552	0.0164724	0.0185813	0.981448	0.101195	0.901089	25
Pseudomonas_fragi	-0.0073737	0.773489	0.396677	0.603983	0.18766	0.812843	1	1	3
Pseudomonas_mendocina	-0.0171017	0.504413	0.76629	0.233938	0.950078	0.0500059	0.010306	0.98984	16
Pseudomonas_phage_JG024	-0.00425442	0.86811	0.727268	0.273717	0.304872	0.696259	1	1	1
Pseudomonas_unclassified	0.0132325	0.605496	0.917315	0.0827353	0.822787	0.177307	0.160598	0.840116	84
Rahnella_aquatilis	-0.00425442	0.86811	0.727268	0.273717	0.304872	0.696259	1	1	1
Raoultella_ornithinolytica	-0.00851721	0.739549	0.886497	0.113788	0.925046	0.0751835	0.866523	0.135472	4
Roseburia_hominis	-0.0815733	0.00142623	4.01551e-19	1	6.6037e-08	1	2.45084e-07	1	987
Roseburia_intestinalis	-0.00281494	0.91251	0.0012446	0.998756	0.999816	0.000183852	0.0002208	0.99978	925
Roseburia_inulinivorans	-0.0692105	0.00683721	5.83339e-11	1	1.37224e-07	1	4.75904e-07	1	1003
Roseburia_unclassified	-0.0101244	0.692706	0.385537	0.614523	0.312976	0.687085	0.966587	0.0335256	497
Roseolovirus_unclassified	-0.00425442	0.86811	0.727268	0.273717	0.304872	0.696259	1	1	1
Rothia_dentocariosa	-0.00601863	0.81427	0.00952205	0.990531	0.997144	0.00287592	0.361414	0.642031	2
Rothia_mucilaginosa	0.0181372	0.478951	0.914916	0.0851386	0.998813	0.00118804	0.0343719	0.96583	75
Rothia_unclassified	0.013583	0.595977	0.0869124	0.913186	0.999999	8.99703e-07	0.01837	0.981789	23
Ruminococcaceae_bacterium_D16	-0.00263884	0.917963	0.0707344	0.929288	0.999527	0.000473106	0.995703	0.00431584	434
Ruminococcus_albus	-0.0133022	0.603598	8.95278e-06	0.999991	0.896543	0.103515	0.0549699	0.94532	105
Ruminococcus_bromii	-0.0227027	0.375485	6.1739e-17	1	0.00269607	0.997305	0.0866919	0.913567	472
Ruminococcus_callidus	-0.047449	0.0638714	1.11481e-12	1	0.314711	0.685363	2.5427e-08	1	294
Ruminococcus_champanellensis	-0.0205515	0.422408	5.7603e-16	1	0.0248257	0.975214	0.784352	0.219475	23
Ruminococcus_flavefaciens	-0.0171017	0.504413	0.059223	0.940865	0.206292	0.793939	0.364871	0.638586	16
Ruminococcus_gnavus	0.161926	1.98722e-10	0.999999	1.38778e-06	1	1.77332e-13	0.875036	0.125227	885
Ruminococcus_lactaris	-0.0738878	0.00387775	5.84523e-10	1	4.22361e-07	1	8.73288e-05	0.999913	427
Ruminococcus_obeum	-0.0757962	0.00304911	0.861551	0.138478	0.88111	0.118918	0.0341484	0.965947	1262
Ruminococcus_sp_5_1_39BFAA	0.0317991	0.214422	0.0144816	0.985531	0.889566	0.110504	0.685646	0.315394	80
Ruminococcus_torques	0.0539578	0.035064	0.330335	0.669712	0.957933	0.0420803	0.106263	0.893969	1402
Saccharomyces_cerevisiae	-0.014791	0.563699	0.551239	0.449101	0.964134	0.0359399	0.468504	0.533824	12
Scardovia_unclassified	-0.0159866	0.532607	0.223021	0.777216	0.996571	0.00343797	0.144641	0.856486	14
Scardovia_wiggsiae	-0.014791	0.563699	0.300077	0.700222	0.963164	0.0369113	0.0254462	0.974899	12
Shigella_flexneri	-0.00851721	0.739549	0.53015	0.470441	0.152845	0.847537	1	1	4
Shigella_sonnei	-0.00851721	0.739549	0.886497	0.113788	0.925956	0.0742705	0.361414	0.642031	4
Shuttleworthia_satelles	-0.00425442	0.86811	0.727268	0.273717	0.304872	0.696259	1	1	1
Slackia_piriformis	0.0437946	0.0872268	0.0684281	0.93171	0.877614	0.122618	0.913064	0.0881347	8
Slackia_unclassified	0.155961	9.06947e-10	0.727268	0.273717	0.974681	0.0255107	0.784352	0.219475	1
Solobacterium_moorei	0.170342	2.11569e-11	0.98201	0.0180282	0.861097	0.13911	0.941982	0.0587797	12
Staphylococcus_aureus	-0.0104383	0.683687	0.930602	0.0695593	0.104618	0.895622	1	1	6
Staphylococcus_epidermidis	-0.00851721	0.739549	0.886497	0.113788	0.152845	0.847537	1	1	4
Staphylococcus_phage_3A	-0.00425442	0.86811	0.727268	0.273717	0.304872	0.696259	1	1	1
Streptococcus_agalactiae	0.200781	2.44249e-15	0.0459546	0.954173	0.999456	0.000547028	0.941982	0.0587797	5
Streptococcus_anginosus	0.11629	5.25153e-06	0.012967	0.987061	0.998414	0.00159079	0.903273	0.0975802	13
Streptococcus_australis	-0.0103814	0.685316	0.734435	0.265697	0.777121	0.223011	0.912129	0.088439	56
Streptococcus_constellatus	0.155961	9.06947e-10	0.727268	0.273717	0.974681	0.0255107	0.784352	0.219475	1
Streptococcus_cristatus	-0.0073737	0.773489	0.852248	0.148148	0.703905	0.29674	0.101195	0.901089	3
Streptococcus_dysgalactiae	-0.00425442	0.86811	0.0487956	0.951503	0.974681	0.0255107	0.784352	0.219475	1
Streptococcus_gallolyticus	-0.0073737	0.773489	0.852248	0.148148	0.975205	0.0249036	0.0351281	0.96558	3
Streptococcus_gordonii	0.0558657	0.0290905	0.313145	0.687097	0.99971	0.000290887	0.0729521	0.927624	19
Streptococcus_infantarius	-0.0112783	0.659771	0.0337533	0.966331	0.694611	0.305818	0.0351281	0.96558	7
Streptococcus_infantis	0.0211967	0.407985	0.895114	0.10497	0.999703	0.000297654	0.129379	0.871284	43
Streptococcus_intermedius	0.154079	1.44675e-09	0.988293	0.0117316	1	4.16962e-08	0.978323	0.0218847	14
Streptococcus_lutetiensis	-0.0191454	0.45485	0.369537	0.630715	0.84722	0.152952	0.271751	0.730021	20
Streptococcus_macedonicus	-0.0073737	0.773489	0.852248	0.148148	0.999645	0.000357405	0.013125	0.987127	3
Streptococcus_mitis_oralis_pneumoniae	0.0732936	0.00417465	0.999844	0.00015637	1	7.85395e-11	0.0377715	0.962412	77
Streptococcus_mutans	-0.0159866	0.532607	0.671426	0.328861	0.766675	0.23359	0.0611132	0.939673	14
Streptococcus_parasanguinis	0.0425424	0.0966592	0.993738	0.00626446	1	3.31644e-07	0.000102047	0.999899	463
Streptococcus_pasteurianus	-0.0112783	0.659771	0.945126	0.0549984	0.991393	0.00863592	0.00506339	0.995031	7
Streptococcus_peroris	-0.00601863	0.81427	0.80351	0.197071	0.234763	0.765938	1	1	2
Streptococcus_phage_ALQ13_2	-0.00425442	0.86811	0.727268	0.273717	0.304872	0.696259	1	1	1
Streptococcus_pseudopneumoniae	0.157413	6.29939e-10	0.727268	0.273717	0.974681	0.0255107	0.784352	0.219475	1
Streptococcus_salivarius	0.044107	0.0849926	0.918953	0.0810709	1	2.16883e-07	7.99985e-05	0.99992	484
Streptococcus_sanguinis	-0.0214405	0.402613	0.888354	0.11176	0.9174	0.0826989	0.0140011	0.986164	25
Streptococcus_thermophilus	0.00863891	0.735966	0.00188832	0.998113	0.99167	0.00833541	0.484733	0.515977	253
Streptococcus_tigurinus	-0.00425442	0.86811	0.727268	0.273717	0.304872	0.696259	1	1	1
Streptococcus_vestibularis	0.0368897	0.149763	0.979197	0.0208239	0.608481	0.391691	0.197601	0.803459	54
Subdoligranulum_sp_4_3_54A2FAA	-0.025078	0.32758	0.010024	0.98999	0.65899	0.341215	0.508348	0.493507	34
Subdoligranulum_unclassified	-0.104132	4.58998e-05	2.69313e-24	1	1.71763e-13	1	0.00882408	0.991206	1464
Subdoligranulum_variabile	-0.0154	0.547753	0.985499	0.0145312	0.0319358	0.968129	1	1	13
Sutterella_wadsworthensis	-0.0254201	0.321023	3.24777e-12	1	0.0581071	0.941915	0.196708	0.803771	383
Synergistes_sp_3_1_syn1	-0.0154	0.547753	0.985499	0.0145312	0.0319358	0.968129	1	1	13
Tetragenococcus_halophilus	-0.00425442	0.86811	0.727268	0.273717	0.304872	0.696259	1	1	1
Torque_teno_virus	-0.00425442	0.86811	0.727268	0.273717	0.304872	0.696259	1	1	1
Torque_teno_virus_16	-0.00425442	0.86811	0.727268	0.273717	0.304872	0.696259	1	1	1
Treponema_lecithinolyticum	0.156168	8.61113e-10	0.727268	0.273717	0.974681	0.0255107	0.784352	0.219475	1
Turicibacter_sanguinis	0.033583	0.189797	0.549837	0.450376	0.999991	9.34167e-06	0.159263	0.841544	31
Turicibacter_unclassified	0.010913	0.670129	0.129073	0.871011	0.999924	7.61224e-05	0.174764	0.825959	57
Ureaplasma_unclassified	-0.00425442	0.86811	0.727268	0.273717	0.974681	0.0255107	0.784352	0.219475	1
Varibaculum_cambriense	-0.0104383	0.683687	0.930602	0.0695593	0.401417	0.599094	0.784352	0.219475	6
Veillonella_atypica	0.085466	0.000831689	0.980636	0.019372	1	8.54143e-10	0.000164895	0.999836	444
Veillonella_dispar	0.032392	0.205995	0.0542295	0.945789	0.999989	1.05238e-05	0.000139323	0.999861	437
Veillonella_parvula	0.104001	4.69311e-05	0.210734	0.789307	1	1.79176e-13	1.78318e-05	0.999982	759
Veillonella_ratti	0.00344914	0.892906	0.999769	0.000231862	0.999994	6.23164e-06	0.000390765	0.999614	33
Veillonella_sp_3_1_44	-0.00425442	0.86811	0.727268	0.273717	0.974681	0.0255107	0.101195	0.901089	1
Veillonella_unclassified	0.055018	0.0316272	0.0813025	0.918718	1	3.14107e-11	0.00315563	0.996857	901
Vicia_cryptic_virus	-0.00425442	0.86811	0.727268	0.273717	0.304872	0.696259	1	1	1
Weissella_cibaria	0.0626816	0.0143254	0.249682	0.75074	0.482691	0.517885	0.784352	0.219475	5
Weissella_confusa	-0.0112783	0.659771	0.770235	0.230106	0.336924	0.663523	0.784352	0.219475	7
Weissella_phage_phiYS61	-0.00425442	0.86811	0.0487956	0.951503	0.304872	0.696259	1	1	1
Weissella_unclassified	0.0723454	0.00469142	0.886497	0.113788	0.925502	0.0747259	0.866523	0.135472	4
Wohlfahrtiimonas_chitiniclastica	-0.0112783	0.659771	0.945126	0.0549984	1	1.13047e-07	0.981562	0.0186634	7
Yersinia_enterocolitica	-0.00425442	0.86811	0.727268	0.273717	0.974681	0.0255107	0.784352	0.219475	1
Yersinia_unclassified	-0.00425442	0.86811	0.0487956	0.951503	0.304872	0.696259	1	1	1

## Sheet: 8. 258microbes.clusters
microbe	PC1	PC2	NOD	Classifier	Core	pre.post	Condition	Cluster
Clostridium_bolteae	0.719765	0.179984	1030	Classifier	CRC	Posterior	IBD	6
Clostridium_symbiosum	0.772496	0.169166	731	Classifier	CRC	Posterior	IBD	6
Fusobacterium_nucleatum	0.76892	0.277107	41	Classifier	CRC	Posterior	Neither	6
Peptostreptococcus_stomatis	0.804788	0.23064	18	Classifier	CRC	Posterior	Neither	6
Clostridium_clostridioforme	0.49585	-0.293104	459	Classifier	CRC	Posterior	Neither	8
Bacteroides_thetaiotaomicron	-0.713195	0.412514	1037	Classifier	Non	Prior	Neither	1
Coprococcus_comes	-0.665843	0.394472	793	Classifier	Non	Prior	Neither	1
Lachnospiraceae_bacterium_3_1_46FAA	-0.675913	0.469167	916	Classifier	Non	Prior	nonIBD	1
Parabacteroides_johnsonii	-0.783845	0.344644	145	Classifier	Non	Posterior	Neither	1
Roseburia_hominis	-0.707703	0.428486	987	Classifier	Non	Prior	nonIBD	1
Bacteroides_sp_2_1_22	-0.507433	0.154416	113	Classifier	Non	Posterior	Neither	4
Bacteroides_stercoris	-0.288371	-0.0890486	904	Classifier	Non	Prior	Neither	4
Bifidobacterium_bifidum	0.0796702	0.0392808	394	Classifier	Non	Prior	Neither	4
Collinsella_aerofaciens	-0.33089	-0.139871	754	Classifier	Non	Prior	Neither	4
Desulfovibrio_piger	-0.356725	-0.15152	74	Classifier	Non	Posterior	Neither	4
Dorea_longicatena	-0.426553	0.0893095	999	Classifier	Non	Prior	Neither	4
Proteus_mirabilis	-0.0961308	-0.127437	91	Classifier	Non	Posterior	Neither	4
Roseburia_intestinalis	-0.352326	-0.139767	925	Classifier	Non	Prior	Neither	4
Veillonella_parvula	-0.0583815	-0.036546	759	Classifier	Non	Prior	Neither	4
Dysgonomonas_gadei	-0.100324	0.472824	36	Classifier	Non	Posterior	Neither	5
Faecalibacterium_prausnitzii	-0.126155	0.69884	1421	Classifier	Non	Prior	Neither	5
Megamonas_hypermegale	-0.0814082	0.636993	61	Classifier	Non	Posterior	Neither	5
Megamonas_rupellensis	-0.0178705	0.534314	55	Classifier	Non	Posterior	Neither	5
Anaerofustis_stercorihominis	0.763533	0.250741	14	Classifier	Non	Posterior	Neither	6
Burkholderiales_bacterium_1_1_47	0.694167	0.258815	678	Classifier	Non	Prior	Neither	6
Clostridium_citroniae	0.678494	0.103577	380	Classifier	Non	Posterior	Neither	6
Flavonifractor_plautii	0.81602	0.243787	981	Classifier	Non	Posterior	IBD	6
Porphyromonas_bennonis	0.51137	0.0333988	50	Classifier	Non	Posterior	Neither	6
Alistipes_shahii	-0.244619	0.821776	713	Classifier	Non	Prior	nonIBD	7
Bacteroidales_bacterium_ph8	-0.385938	0.968976	450	Classifier	Non	Posterior	Neither	7
Roseburia_inulinivorans	-0.482473	0.807026	1003	Classifier	Non	Prior	nonIBD	7
Clostridium_ramosum	0.567862	-0.174034	153	Classifier	Non	Posterior	Neither	8
Coprobacillus_unclassified	0.490917	-0.30326	367	Classifier	Non	Posterior	Neither	8
Dysgonomonas_unclassified	0.302445	-0.314934	27	Classifier	Non	Posterior	Neither	8
Erysipelotrichaceae_bacterium_5_2_54FAA	0.436865	-0.346422	64	Classifier	Non	Posterior	Neither	8
Morganella_morganii	0.488316	-0.302329	38	Classifier	Non	Posterior	Neither	8
Proteus_unclassified	0.407263	-0.230556	19	Classifier	Non	Posterior	Neither	8
Bacteroides_ovatus	0.0543534	0.18645	1237	Classifier	Non	Prior	IBD	9
Clostridium_asparagiforme	0.168722	0.12551	571	Classifier	Non	Posterior	Neither	9
Collinsella_intestinalis	0.427109	0.642814	81	Classifier	Non	Posterior	Neither	9
Eubacterium_sp_3_1_31	0.0308454	0.171124	196	Classifier	Non	Posterior	Neither	9
Porphyromonas_asaccharolytica	-0.117721	0.0723609	115	Non	CRC	Neither	Neither	4
Porphyromonas_somerae	-0.139339	0.140245	24	Non	CRC	Neither	Neither	4
Porphyromonas_uenonis	-0.0585536	-0.0760012	46	Non	CRC	Neither	Neither	4
Ruminococcus_torques	0.276518	0.397708	1402	Non	CRC	Neither	Neither	5
Parvimonas_unclassified	0.823671	0.264642	17	Non	CRC	Neither	Neither	6
Subdoligranulum_unclassified	-0.412922	0.923215	1464	Non	CRC	Prior	nonIBD	7
Adlercreutzia_equolifaciens	-1.00524	-0.203969	135	Non	Non	Neither	Neither	1
Alistipes_onderdonkii	-1.00629	-0.159982	842	Non	Non	Neither	nonIBD	1
Alistipes_putredinis	-0.715176	0.415721	891	Non	Non	Prior	nonIBD	1
Bacteroides_dorei	-0.717965	0.410074	853	Non	Non	Neither	nonIBD	1
Bacteroides_finegoldii	-0.815313	-0.00913052	346	Non	Non	Neither	Neither	1
Bacteroides_massiliensis	-0.967299	-0.278609	442	Non	Non	Prior	Neither	1
Bacteroides_salyersiae	-0.618322	0.273175	161	Non	Non	Neither	Neither	1
Bilophila_wadsworthia	-0.978872	-0.123786	487	Non	Non	Neither	Neither	1
Catenibacterium_mitsuokai	-0.714316	0.228089	62	Non	Non	Neither	Neither	1
Clostridium_leptum	-0.936356	-0.0317752	736	Non	Non	Neither	nonIBD	1
Coprobacter_fastidiosus	-0.992461	-0.22339	165	Non	Non	Neither	Neither	1
Coprococcus_catus	-1.02586	-0.202442	457	Non	Non	Prior	Neither	1
Eubacterium_eligens	-0.613567	0.348108	954	Non	Non	Neither	Neither	1
Eubacterium_siraeum	-0.661128	0.514234	621	Non	Non	Neither	nonIBD	1
Eubacterium_ventriosum	-0.965946	-0.117406	573	Non	Non	Prior	nonIBD	1
Odoribacter_unclassified	-0.913753	-0.0110312	134	Non	Non	Neither	Neither	1
Phascolarctobacterium_succinatutens	-0.653972	0.31171	130	Non	Non	Neither	Neither	1
Ruminococcus_bromii	-1.04449	-0.204455	472	Non	Non	Neither	Neither	1
Ruminococcus_lactaris	-1.02541	-0.201199	427	Non	Non	Prior	Neither	1
Sutterella_wadsworthensis	-0.945977	-0.104727	383	Non	Non	Neither	Neither	1
Alistipes_sp_HGB5	-0.413878	-0.0113934	51	Non	Non	Neither	Neither	2
Bacteroides_clarus	-0.454344	-0.744174	102	Non	Non	Prior	Neither	2
Bacteroides_eggerthii	-0.538622	-0.589431	278	Non	Non	Prior	Neither	2
Bifidobacterium_pseudocatenulatum	-0.567712	-0.730696	199	Non	Non	Prior	Neither	2
C2likevirus_unclassified	-0.28602	-0.170311	339	Non	Non	Neither	Neither	2
Coprococcus_sp_ART55_1	-0.553514	-0.621006	97	Non	Non	Prior	Neither	2
Erysipelotrichaceae_bacterium_21_3	-0.639897	-0.732592	149	Non	Non	Prior	Neither	2
Erysipelotrichaceae_bacterium_6_1_45	-0.417851	-0.732402	224	Non	Non	Neither	Neither	2
Eubacterium_ramulus	-0.333909	-0.139605	500	Non	Non	Neither	Neither	2
Lachnospiraceae_bacterium_1_1_57FAA	-0.621806	-0.73113	407	Non	Non	Neither	Neither	2
Lactobacillus_gasseri	-0.0611569	-0.257415	51	Non	Non	Neither	Neither	2
Lactobacillus_rhamnosus	-0.435997	-0.339069	19	Non	Non	Neither	Neither	2
Lactococcus_phage_936_sensu_lato	-0.454298	0.077331	23	Non	Non	Neither	Neither	2
Megasphaera_unclassified	-0.643483	-0.729356	109	Non	Non	Prior	Neither	2
Parabacteroides_sp_D13	-0.678532	-0.734968	30	Non	Non	Neither	Neither	2
Paraprevotella_clara	-0.628675	-0.628147	176	Non	Non	Neither	Neither	2
Paraprevotella_unclassified	-0.270328	-0.116237	229	Non	Non	Neither	Neither	2
Peptostreptococcaceae_noname_unclassified	-0.345218	-0.0920342	360	Non	Non	Neither	Neither	2
Porcine_type_C_oncovirus	-0.297861	-0.364995	21	Non	Non	Neither	Neither	2
Prevotella_bergensis	-0.226104	-0.425525	11	Non	Non	Neither	Neither	2
Propionibacterium_acnes	-0.510279	-0.618781	168	Non	Non	Neither	Neither	2
Rothia_unclassified	-0.559879	-0.739411	23	Non	Non	Neither	Neither	2
Ruminococcus_albus	-0.676006	-0.674145	105	Non	Non	Neither	Neither	2
Scardovia_unclassified	-0.130914	-0.218803	14	Non	Non	Neither	Neither	2
Scardovia_wiggsiae	-0.13807	-0.308854	12	Non	Non	Neither	Neither	2
Streptococcus_gordonii	-0.041561	-0.254057	19	Non	Non	Neither	Neither	2
Streptococcus_lutetiensis	-0.347952	-0.612869	20	Non	Non	Neither	Neither	2
Streptococcus_thermophilus	-0.325401	-0.148059	253	Non	Non	Neither	Neither	2
Turicibacter_unclassified	-0.217366	-0.21454	57	Non	Non	Neither	Neither	2
Acidaminococcus_unclassified	-0.0936302	-0.666476	175	Non	Non	Prior	Neither	3
Actinobacillus_unclassified	0.323419	-0.442831	85	Non	Non	Neither	Neither	3
Bifidobacterium_breve	-0.148617	-0.723266	76	Non	Non	Neither	Neither	3
Bifidobacterium_catenulatum	0.223145	-0.79898	86	Non	Non	Prior	Neither	3
Bifidobacterium_dentium	0.213556	-0.748739	72	Non	Non	Prior	Neither	3
Blautia_hansenii	0.289955	-0.69597	28	Non	Non	Neither	Neither	3
Butyricicoccus_pullicaecorum	0.292402	-0.701026	59	Non	Non	Neither	Neither	3
Clostridium_innocuum	0.181409	-0.869365	74	Non	Non	Neither	Neither	3
Collinsella_stercoris	0.138643	-0.140401	21	Non	Non	Neither	Neither	3
Deinococcus_unclassified	0.23018	-0.585915	15	Non	Non	Neither	Neither	3
Enterobacter_cloacae	0.103929	-0.762866	90	Non	Non	Neither	Neither	3
Granulicatella_adiacens	0.223393	-0.409582	24	Non	Non	Neither	Neither	3
Granulicatella_unclassified	0.203448	-0.882111	77	Non	Non	Neither	Neither	3
Klebsiella_pneumoniae	0.425576	-0.456892	167	Non	Non	Neither	Neither	3
Lactobacillus_acidophilus	0.464935	-0.393775	28	Non	Non	Neither	Neither	3
Lactobacillus_plantarum	0.372181	-0.438499	6	Non	Non	Neither	Neither	3
Lactobacillus_ruminis	0.182783	-0.855846	17	Non	Non	Neither	Neither	3
Pedobacter_unclassified	0.210192	-0.50119	8	Non	Non	Neither	Neither	3
Prevotella_oralis	0.406332	-0.498385	10	Non	Non	Neither	Neither	3
Pseudomonas_mendocina	0.089273	-0.618992	16	Non	Non	Neither	Neither	3
Pseudomonas_unclassified	0.120622	-0.621577	84	Non	Non	Neither	Neither	3
Rothia_mucilaginosa	0.0739234	-0.931139	75	Non	Non	Neither	Neither	3
Streptococcus_infantis	0.390886	-0.371268	43	Non	Non	Neither	Neither	3
Streptococcus_mitis_oralis_pneumoniae	0.34123	-0.650635	77	Non	Non	Neither	Neither	3
Streptococcus_sanguinis	0.0269176	-0.875639	25	Non	Non	Neither	Neither	3
Streptococcus_vestibularis	0.224322	-0.309331	54	Non	Non	Neither	Neither	3
Turicibacter_sanguinis	-0.0397786	-0.589435	31	Non	Non	Neither	Neither	3
Veillonella_ratti	0.430073	-0.429414	33	Non	Non	Prior	Neither	3
Akkermansia_muciniphila	-0.543782	0.0206805	527	Non	Non	Neither	nonIBD	4
Alistipes_finegoldii	-0.461865	0.124226	745	Non	Non	Prior	nonIBD	4
Anaerostipes_caccae	-0.3412	0.0528808	41	Non	Non	Neither	Neither	4
Anaerostipes_hadrus	-0.14514	-0.111489	725	Non	Non	Neither	Neither	4
Bacteroides_caccae	-0.330652	0.066079	1005	Non	Non	Neither	Neither	4
Clostridium_bartlettii	-0.144591	0.0490734	417	Non	Non	Neither	Neither	4
Clostridium_scindens	-0.398565	-0.0343197	106	Non	Non	Neither	Neither	4
Dorea_formicigenerans	-0.305112	-0.13715	920	Non	Non	Neither	Neither	4
Erysipelotrichaceae_bacterium_2_2_44A	-0.0334468	0.109013	165	Non	Non	Neither	Neither	4
Eubacterium_hallii	-0.430478	0.0445571	841	Non	Non	Neither	Neither	4
Eubacterium_rectale	-0.195792	0.0878107	1244	Non	Non	Neither	Neither	4
Fusobacterium_mortiferum	-0.314775	-0.122268	13	Non	Non	Neither	Neither	4
Gordonibacter_pamelaeae	-0.250299	-0.0868536	16	Non	Non	Neither	Neither	4
Haemophilus_parainfluenzae	-0.0103394	0.0130345	823	Non	Non	Prior	Neither	4
Klebsiella_unclassified	-0.0656228	-0.0995142	78	Non	Non	Neither	Neither	4
Lachnospiraceae_bacterium_3_1_57FAA_CT1	-0.247197	-0.148427	390	Non	Non	Neither	Neither	4
Lachnospiraceae_bacterium_5_1_63FAA	-0.196341	-0.115431	881	Non	Non	Neither	Neither	4
Lactobacillus_oris	-0.377154	-0.2758	9	Non	Non	Neither	Neither	4
Paraprevotella_xylaniphila	-0.432273	-0.324223	165	Non	Non	Neither	Neither	4
Prevotella_timonensis	-0.30611	-0.172661	66	Non	Non	Neither	Neither	4
Subdoligranulum_sp_4_3_54A2FAA	-0.601212	-0.244461	34	Non	Non	Neither	Neither	4
Veillonella_dispar	-0.389905	-0.39526	437	Non	Non	Prior	Neither	4
Veillonella_unclassified	-0.215532	-0.10277	901	Non	Non	Prior	Neither	4
Anaerotruncus_colihominis	-0.17312	0.28861	371	Non	Non	Neither	Neither	5
Bacteroides_sp_3_2_5	-0.0825373	0.28602	7	Non	Non	Neither	Neither	5
Bacteroides_sp_4_3_47FAA	-0.048151	0.506392	88	Non	Non	Neither	Neither	5
Bifidobacterium_adolescentis	-0.180815	0.168015	508	Non	Non	Prior	Neither	5
Campylobacter_concisus	-0.122849	0.709494	28	Non	Non	Neither	Neither	5
Campylobacter_hominis	0.00507448	0.377199	14	Non	Non	Neither	Neither	5
Clostridium_nexile	0.0930456	0.475223	254	Non	Non	Posterior	Neither	5
Lachnospiraceae_bacterium_2_1_58FAA	-0.13052	0.681054	336	Non	Non	Neither	Neither	5
Lactobacillus_casei_paracasei	0.394215	0.295524	28	Non	Non	Neither	Neither	5
Lactobacillus_phage_Lc_Nu	0.17821	0.389779	15	Non	Non	Neither	Neither	5
Megamonas_unclassified	0.00657455	0.349161	82	Non	Non	Neither	Neither	5
Parabacteroides_merdae	0.0219059	0.454248	861	Non	Non	Prior	Neither	5
Peptostreptococcus_anaerobius	0.240993	0.275161	37	Non	Non	Neither	Neither	5
Prevotella_buccalis	0.0634911	0.484476	64	Non	Non	Posterior	Neither	5
Prevotella_copri	-0.245916	0.202584	310	Non	Non	Neither	Neither	5
Prevotella_disiens	0.165036	0.432318	79	Non	Non	Neither	Neither	5
Ruminococcaceae_bacterium_D16	0.00769102	0.36072	434	Non	Non	Posterior	Neither	5
Ruminococcus_sp_5_1_39BFAA	-0.144499	0.247199	80	Non	Non	Neither	Neither	5
Streptococcus_anginosus	0.0349797	0.419011	13	Non	Non	Neither	Neither	5
Aggregatibacter_segnis	0.607104	-0.06245	18	Non	Non	Neither	Neither	6
Alloprevotella_unclassified	0.201397	-0.0291943	11	Non	Non	Neither	Neither	6
Bifidobacterium_longum	0.494414	0.262547	927	Non	Non	Neither	Neither	6
Blautia_producta	0.81322	0.257228	112	Non	Non	Neither	Neither	6
Citrobacter_freundii	0.648943	0.179419	93	Non	Non	Neither	Neither	6
Citrobacter_unclassified	0.794874	0.265692	99	Non	Non	Neither	Neither	6
Clostridiaceae_bacterium_JC118	0.690612	0.103798	343	Non	Non	Posterior	Neither	6
Clostridiales_bacterium_1_7_47FAA	0.803919	0.246431	574	Non	Non	Posterior	Neither	6
Clostridium_difficile	0.535714	-0.209683	21	Non	Non	Neither	Neither	6
Clostridium_perfringens	0.681761	0.00440837	31	Non	Non	Neither	Neither	6
Dasheen_mosaic_virus	0.677234	0.0913864	22	Non	Non	Neither	Neither	6
Dialister_invisus	0.762933	0.159382	737	Non	Non	Neither	Neither	6
Eggerthella_lenta	0.785494	0.21989	49	Non	Non	Neither	Neither	6
Eikenella_corrodens	0.7452	0.125563	16	Non	Non	Neither	Neither	6
Enterococcus_faecalis	0.513186	0.0567136	18	Non	Non	Neither	Neither	6
Enterococcus_faecium	0.684045	-0.0214105	38	Non	Non	Neither	Neither	6
Erysipelotrichaceae_bacterium_3_1_53	0.757076	0.185705	23	Non	Non	Neither	Neither	6
Escherichia_coli	0.738046	0.100988	896	Non	Non	Neither	IBD	6
Escherichia_unclassified	0.398573	-0.0668075	620	Non	Non	Neither	Neither	6
Haemophilus_haemolyticus	0.636118	-0.0835904	18	Non	Non	Neither	Neither	6
Holdemania_unclassified	0.479674	0.315538	314	Non	Non	Posterior	Neither	6
Lachnospiraceae_bacterium_4_1_37FAA	0.71867	0.0768103	23	Non	Non	Neither	Neither	6
Lachnospiraceae_bacterium_6_1_63FAA	0.636412	-0.0972874	72	Non	Non	Neither	Neither	6
Lachnospiraceae_bacterium_9_1_43BFAA	0.651267	-0.0452538	70	Non	Non	Neither	Neither	6
Megamonas_funiformis	0.812319	0.242188	38	Non	Non	Neither	Neither	6
Megasphaera_micronuciformis	0.308296	-0.076026	44	Non	Non	Neither	Neither	6
Neisseria_unclassified	0.652911	0.00968951	19	Non	Non	Neither	Neither	6
Oscillibacter_sp_KLE_1728	0.652825	0.207751	82	Non	Non	Posterior	Neither	6
Oscillibacter_unclassified	0.773154	0.227346	1252	Non	Non	Neither	IBD	6
Pantoea_unclassified	0.558268	-0.173373	29	Non	Non	Neither	Neither	6
Peptostreptococcus_unclassified	0.553177	-0.128753	18	Non	Non	Neither	Neither	6
Proteus_penneri	0.585094	-0.194649	19	Non	Non	Neither	Neither	6
Ruminococcus_gnavus	0.814483	0.235164	885	Non	Non	Neither	IBD	6
Saccharomyces_cerevisiae	0.244192	-0.00477765	12	Non	Non	Neither	Neither	6
Streptococcus_intermedius	0.818013	0.262908	14	Non	Non	Neither	Neither	6
Veillonella_atypica	0.811508	0.263291	444	Non	Non	Prior	Neither	6
Alistipes_indistinctus	-0.430593	0.885725	332	Non	Non	Posterior	Neither	7
Alistipes_senegalensis	-0.72884	0.296559	357	Non	Non	Neither	Neither	7
Anaerotruncus_unclassified	-0.676837	0.396476	316	Non	Non	Neither	Neither	7
Bacteroides_cellulosilyticus	-0.634044	0.47728	501	Non	Non	Neither	Neither	7
Bacteroides_faecis	-0.212796	0.697258	549	Non	Non	Neither	Neither	7
Bacteroides_nordii	-0.429577	0.933699	189	Non	Non	Posterior	Neither	7
Bacteroides_plebeius	-0.162521	0.808713	142	Non	Non	Neither	Neither	7
Bacteroides_vulgatus	-0.314777	0.893031	1250	Non	Non	Neither	Neither	7
Barnesiella_intestinihominis	-0.649211	0.442952	461	Non	Non	Neither	Neither	7
Bilophila_unclassified	-0.411457	0.923259	835	Non	Non	Neither	nonIBD	7
Desulfovibrio_desulfuricans	-0.731454	0.314375	181	Non	Non	Neither	Neither	7
Lachnospiraceae_bacterium_8_1_57FAA	-0.284094	0.88804	572	Non	Non	Neither	Neither	7
Odoribacter_splanchnicus	-0.697508	0.367409	611	Non	Non	Neither	Neither	7
Pseudoflavonifractor_capillosus	-0.478874	0.767089	241	Non	Non	Neither	Neither	7
Ruminococcus_callidus	-0.560388	0.194983	294	Non	Non	Prior	Neither	7
Aggregatibacter_unclassified	0.403788	-0.28784	25	Non	Non	Neither	Neither	8
Anaerostipes_unclassified	0.476547	-0.29228	152	Non	Non	Posterior	Neither	8
Bacteroides_fragilis	0.413457	-0.337168	827	Non	Non	Neither	IBD	8
Bacteroides_xylanisolvens	0.272685	-0.121982	1014	Non	Non	Neither	Neither	8
Bifidobacterium_animalis	0.64308	-0.0496716	76	Non	Non	Neither	Neither	8
Clostridium_hathewayi	0.486967	-0.311485	659	Non	Non	Neither	IBD	8
Dialister_micraerophilus	0.224415	-0.179094	9	Non	Non	Neither	Neither	8
Eggerthella_unclassified	0.487182	-0.300607	300	Non	Non	Neither	Neither	8
Haemophilus_sputorum	0.42641	-0.317901	34	Non	Non	Neither	Neither	8
Klebsiella_oxytoca	0.251534	-0.234762	62	Non	Non	Neither	Neither	8
Lactococcus_lactis	0.331691	-0.424117	45	Non	Non	Neither	Neither	8
PhiCD119likevirus_unclassified	0.215227	-0.415269	12	Non	Non	Neither	Neither	8
Prevotella_bivia	0.270943	-0.307387	57	Non	Non	Neither	Neither	8
Prevotella_buccae	0.556173	-0.207941	30	Non	Non	Neither	Neither	8
Prevotella_oris	0.464857	-0.306726	10	Non	Non	Neither	Neither	8
Ruminococcus_obeum	0.357241	-0.172881	1262	Non	Non	Neither	Neither	8
Streptococcus_australis	0.128733	-0.180811	56	Non	Non	Neither	Neither	8
Streptococcus_parasanguinis	0.450934	-0.36646	463	Non	Non	Prior	Neither	8
Streptococcus_salivarius	0.457442	-0.237091	484	Non	Non	Prior	Neither	8
Wohlfahrtiimonas_chitiniclastica	0.568094	-0.0376512	7	Non	Non	Neither	Neither	8
Acidaminococcus_intestini	-0.035806	-0.0374167	117	Non	Non	Prior	Neither	9
Alistipes_unclassified	-0.089472	-0.181412	185	Non	Non	Prior	Neither	9
Bacteroides_coprocola	0.47296	0.550944	115	Non	Non	Neither	Neither	9
Bacteroides_intestinalis	-0.194605	0.353364	183	Non	Non	Neither	Neither	9
Bacteroides_sp_1_1_6	0.292026	0.0973176	44	Non	Non	Neither	Neither	9
Bacteroides_uniformis	0.384153	0.756712	1257	Non	Non	Neither	IBD	9
Blautia_hydrogenotrophica	0.0668976	0.175227	118	Non	Non	Neither	Neither	9
Clostridium_sp_KLE_1755	0.323698	0.687135	54	Non	Non	Neither	Neither	9
Collinsella_unclassified	0.0192846	0.0860439	95	Non	Non	Neither	Neither	9
Dorea_unclassified	0.27497	0.736176	457	Non	Non	Neither	Neither	9
Enterococcus_casseliflavus	0.254653	0.0920371	21	Non	Non	Neither	Neither	9
Holdemania_filiformis	-0.279904	0.0486564	600	Non	Non	Neither	Neither	9
Lachnospiraceae_bacterium_1_4_56FAA	0.200094	0.436104	180	Non	Non	Neither	Neither	9
Lachnospiraceae_bacterium_5_1_57FAA	0.376441	0.525262	174	Non	Non	Neither	Neither	9
Lachnospiraceae_bacterium_7_1_58FAA	0.233343	0.480374	1156	Non	Non	Neither	IBD	9
Mitsuokella_unclassified	0.27848	0.223285	44	Non	Non	Neither	Neither	9
Oscillibacter_sp_KLE_1745	0.106463	0.733365	115	Non	Non	Neither	Neither	9
Parabacteroides_distasonis	0.279887	0.559001	843	Non	Non	Neither	IBD	9
Parabacteroides_unclassified	-0.0685667	-0.0660828	586	Non	Non	Neither	Neither	9
Parasutterella_excrementihominis	0.271116	0.482508	694	Non	Non	Neither	Neither	9
Roseburia_unclassified	-0.251775	0.281693	497	Non	Non	Neither	Neither	9

## Sheet: 9. rare_CRC_markers
microbe	Spearman	Cor.Pvalue	nonIBD.Pvalue	IBD.Pvalue	Diff.Pvalue	Non.Pvalue	Exp.Pvalue	Diff.Pvalue	Prior.Pvalue	Posterior.Pvalue	Diff.Pvalue	NOD	NOD(%)	Rareness
Anaerococcus_obesiensis	0.0821423	0.00131994	0.977638	0.0224095	0.0448191	0.413741	0.58664	0.827482	0.866523	0.135472	0.270943	11	0.720839	rare
Anaerococcus_vaginalis	0.12209	1.72428e-06	0.555651	0.444688	0.889376	0.639307	0.361044	0.722087	0.913064	0.0881347	0.176269	12	0.78637	rare
Clostridium_bolteae	0.110011	1.65453e-05	1	4.35729e-19	8.71458e-19	0.919471	0.0805505	0.161101	0.999993	7.01845e-06	1.40369e-05	1030	67.4967	frequent
Clostridium_clostridioforme	0.0939999	0.000235854	1	6.06783e-09	1.21357e-08	0.998011	0.0019901	0.00398019	0.999904	9.64874e-05	0.000192975	459	30.0786	frequent
Clostridium_symbiosum	0.0733108	0.0041658	1	8.58245e-17	1.71649e-16	1	1.74537e-13	3.49075e-13	0.999999	8.1377e-07	1.62754e-06	731	47.903	frequent
Fusobacterium_nucleatum	NA	NA	0.924229	0.0758379	0.151676	1	4.32266e-37	8.64532e-37	1	4.93142e-08	9.86283e-08	41	2.68676	rare
Gemella_morbillorum	0.20515	4.44089e-16	0.91165	0.0885631	0.177126	0.984887	0.015168	0.0303359	0.913064	0.0881347	0.176269	5	0.327654	rare
Peptostreptococcus_stomatis	0.320995	0	0.994964	0.00504594	0.0100919	1	4.14963e-13	8.29927e-13	0.99931	0.000697599	0.0013952	18	1.17955	rare
Parvimonas_micra	0.16988	2.39955e-11	0.945126	0.0549984	0.109997	0.991132	0.00889746	0.0177949	0.941982	0.0587797	0.117559	7	0.458716	rare
Parvimonas_unclassified	0.176314	4.02545e-12	0.993791	0.00622127	0.0124425	0.999476	0.00052513	0.00105026	0.954967	0.0454515	0.090903	17	1.11402	rare
Porphyromonas_asaccharolytica	0.0916174	0.000338952	0.0950644	0.904984	0.190129	0.971339	0.0286814	0.0573628	0.901361	0.0990599	0.19812	115	7.53604	moderate
Porphyromonas_somerae	0.140826	3.30859e-08	0.000200188	0.9998	0.000400376	0.999809	0.000191767	0.000383534	0.836492	0.164452	0.328905	24	1.57274	rare
Porphyromonas_uenonis	0.088551	0.000533929	0.278173	0.721976	0.556346	0.948696	0.0513546	0.102709	0.903933	0.0966732	0.193346	46	3.01442	rare
Prevotella_intermedia	-0.00425442	0.86811	0.727268	0.273717	0.547435	0.304872	0.696259	0.609744	1	1	NA	1	0.0655308	too rare
Prevotella_nigrescens	-0.0073737	0.773489	0.852248	0.148148	0.296295	0.703905	0.29674	0.593481	0.101195	0.901089	0.20239	3	0.196592	too rare
Ruminococcus_torques	0.0539578	0.035064	0.330335	0.669712	0.660671	0.957933	0.0420803	0.0841607	0.106263	0.893969	0.212526	1402	91.8742	frequent
Solobacterium_moorei	0.170342	2.11569e-11	0.98201	0.0180282	0.0360565	0.861097	0.13911	0.27822	0.941982	0.0587797	0.117559	12	0.78637	rare
Subdoligranulum_unclassified	-0.104132	4.58998e-05	2.69313e-24	1	5.38626e-24	1.71763e-13	1	3.43525e-13	0.00882408	0.991206	0.0176482	1464	95.9371	frequent
